# Supplementary material for: Exploring non-linear distance metrics in the structure–activity space: QSAR models for human estrogen receptor
Source: J Cheminform. 2018 Sep 18;10:47. doi: 10.1186/s13321-018-0300-0 (PMC6755572; doi:10.1186/s13321-018-0300-0)
Supplement: Supplementary file 1 — Additional file 1. Supporting information. [file 13321_2018_300_MOESM1_ESM.zip]

Archive with 4 entries (4 files):
- supporting_figures.docx
- Table_S1_Accuracy_cross-val.xlsx
- Table_S2_Accuracy_by-confidence.xlsx
- Table_S3_Accuracy_by-num-sourc.xlsx
