# Supplementary material for: Exploring non-linear distance metrics in the structure–activity space: QSAR models for human estrogen receptor
Source: J Cheminform. 2018 Sep 18;10:47. doi: 10.1186/s13321-018-0300-0 (PMC6755572; doi:10.1186/s13321-018-0300-0)
Supplement: Supplementary file 1 — Additional file 1. Supporting information. [file 13321_2018_300_MOESM1_ESM.zip › Table_S1_Accuracy_cross-val.xlsx]

## Sheet: Agonist
Fingerprint	Model and parameters	Activity threshold	Sensitivity	Specificity	Bal Accuracy	Accuracy	Precision	NPV	ROC AUC
Daylight	GkNN k=01 X=00.0 Y=00.1.dat	0.983	0	1	0.5	0.947984	0	0.947984	0.5
Daylight	GkNN k=01 X=00.0 Y=00.2.dat	0.983	0	1	0.5	0.947984	0	0.947984	0.5
Daylight	GkNN k=01 X=00.0 Y=00.3.dat	0.983	0	1	0.5	0.947984	0	0.947984	0.5
Daylight	GkNN k=01 X=00.0 Y=00.5.dat	0.983	0	1	0.5	0.947984	0	0.947984	0.5
Daylight	GkNN k=01 X=00.0 Y=00.7.dat	0.983	0	1	0.5	0.947984	0	0.947984	0.5
Daylight	GkNN k=01 X=00.0 Y=01.0.dat	0.983	0	1	0.5	0.947984	0	0.947984	0.5
Daylight	GkNN k=01 X=00.0 Y=01.5.dat	0.983	0	1	0.5	0.947984	0	0.947984	0.5
Daylight	GkNN k=01 X=00.0 Y=02.0.dat	0.983	0	1	0.5	0.947984	0	0.947984	0.5
Daylight	GkNN k=01 X=00.0 Y=03.0.dat	0.983	0	1	0.5	0.947984	0	0.947984	0.5
Daylight	GkNN k=01 X=00.0 Y=05.0.dat	0.983	0	1	0.5	0.947984	0	0.947984	0.5
Daylight	GkNN k=01 X=00.0 Y=07.0.dat	0.983	0	1	0.5	0.947984	0	0.947984	0.5
Daylight	GkNN k=01 X=00.0 Y=10.0.dat	0.983	0	1	0.5	0.947984	0	0.947984	0.5
Daylight	GkNN k=01 X=00.0 Y=15.0.dat	0.983	0	1	0.5	0.947984	0	0.947984	0.5
Daylight	GkNN k=01 X=00.0 Y=20.0.dat	0.983	0	1	0.5	0.947984	0	0.947984	0.5
Daylight	GkNN k=01 X=00.0 Y=30.0.dat	0.983	0	1	0.5	0.947984	0	0.947984	0.5
Daylight	GkNN k=01 X=00.0 Y=50.0.dat	0.983	0	1	0.5	0.947984	0	0.947984	0.5
Daylight	GkNN k=01 X=00.1 Y=00.0.dat	0.112	0.575	0.965706	0.770353	0.945384	0.479167	0.976422	0.816568
Daylight	GkNN k=01 X=00.1 Y=00.1.dat	0.112	0.575	0.965706	0.770353	0.945384	0.479167	0.976422	0.816568
Daylight	GkNN k=01 X=00.1 Y=00.2.dat	0.112	0.575	0.965706	0.770353	0.945384	0.479167	0.976422	0.816568
Daylight	GkNN k=01 X=00.1 Y=00.3.dat	0.112	0.575	0.965706	0.770353	0.945384	0.479167	0.976422	0.816568
Daylight	GkNN k=01 X=00.1 Y=00.5.dat	0.112	0.575	0.965706	0.770353	0.945384	0.479167	0.976422	0.816568
Daylight	GkNN k=01 X=00.1 Y=00.7.dat	0.112	0.575	0.965706	0.770353	0.945384	0.479167	0.976422	0.816568
Daylight	GkNN k=01 X=00.1 Y=01.0.dat	0.112	0.575	0.965706	0.770353	0.945384	0.479167	0.976422	0.816568
Daylight	GkNN k=01 X=00.1 Y=01.5.dat	0.112	0.575	0.965706	0.770353	0.945384	0.479167	0.976422	0.816568
Daylight	GkNN k=01 X=00.1 Y=02.0.dat	0.112	0.575	0.965706	0.770353	0.945384	0.479167	0.976422	0.816568
Daylight	GkNN k=01 X=00.1 Y=03.0.dat	0.112	0.575	0.965706	0.770353	0.945384	0.479167	0.976422	0.816568
Daylight	GkNN k=01 X=00.1 Y=05.0.dat	0.112	0.575	0.965706	0.770353	0.945384	0.479167	0.976422	0.816568
Daylight	GkNN k=01 X=00.1 Y=07.0.dat	0.112	0.575	0.965706	0.770353	0.945384	0.479167	0.976422	0.816568
Daylight	GkNN k=01 X=00.1 Y=10.0.dat	0.112	0.575	0.965706	0.770353	0.945384	0.479167	0.976422	0.816568
Daylight	GkNN k=01 X=00.1 Y=15.0.dat	0.112	0.575	0.965706	0.770353	0.945384	0.479167	0.976422	0.816568
Daylight	GkNN k=01 X=00.1 Y=20.0.dat	0.112	0.575	0.965706	0.770353	0.945384	0.479167	0.976422	0.816568
Daylight	GkNN k=01 X=00.1 Y=30.0.dat	0.112	0.575	0.965706	0.770353	0.945384	0.479167	0.976422	0.816568
Daylight	GkNN k=01 X=00.1 Y=50.0.dat	0.112	0.575	0.965706	0.770353	0.945384	0.479167	0.976422	0.816568
Daylight	GkNN k=01 X=00.2 Y=00.0.dat	0.112	0.575	0.965706	0.770353	0.945384	0.479167	0.976422	0.816568
Daylight	GkNN k=01 X=00.2 Y=00.1.dat	0.112	0.575	0.965706	0.770353	0.945384	0.479167	0.976422	0.816568
Daylight	GkNN k=01 X=00.2 Y=00.2.dat	0.112	0.575	0.965706	0.770353	0.945384	0.479167	0.976422	0.816568
Daylight	GkNN k=01 X=00.2 Y=00.3.dat	0.112	0.575	0.965706	0.770353	0.945384	0.479167	0.976422	0.816568
Daylight	GkNN k=01 X=00.2 Y=00.5.dat	0.112	0.575	0.965706	0.770353	0.945384	0.479167	0.976422	0.816568
Daylight	GkNN k=01 X=00.2 Y=00.7.dat	0.112	0.575	0.965706	0.770353	0.945384	0.479167	0.976422	0.816568
Daylight	GkNN k=01 X=00.2 Y=01.0.dat	0.112	0.575	0.965706	0.770353	0.945384	0.479167	0.976422	0.816568
Daylight	GkNN k=01 X=00.2 Y=01.5.dat	0.112	0.575	0.965706	0.770353	0.945384	0.479167	0.976422	0.816568
Daylight	GkNN k=01 X=00.2 Y=02.0.dat	0.112	0.575	0.965706	0.770353	0.945384	0.479167	0.976422	0.816568
Daylight	GkNN k=01 X=00.2 Y=03.0.dat	0.112	0.575	0.965706	0.770353	0.945384	0.479167	0.976422	0.816568
Daylight	GkNN k=01 X=00.2 Y=05.0.dat	0.112	0.575	0.965706	0.770353	0.945384	0.479167	0.976422	0.816568
Daylight	GkNN k=01 X=00.2 Y=07.0.dat	0.112	0.575	0.965706	0.770353	0.945384	0.479167	0.976422	0.816568
Daylight	GkNN k=01 X=00.2 Y=10.0.dat	0.112	0.575	0.965706	0.770353	0.945384	0.479167	0.976422	0.816568
Daylight	GkNN k=01 X=00.2 Y=15.0.dat	0.112	0.575	0.965706	0.770353	0.945384	0.479167	0.976422	0.816568
Daylight	GkNN k=01 X=00.2 Y=20.0.dat	0.112	0.575	0.965706	0.770353	0.945384	0.479167	0.976422	0.816568
Daylight	GkNN k=01 X=00.2 Y=30.0.dat	0.112	0.575	0.965706	0.770353	0.945384	0.479167	0.976422	0.816568
Daylight	GkNN k=01 X=00.2 Y=50.0.dat	0.112	0.575	0.965706	0.770353	0.945384	0.479167	0.976422	0.816568
Daylight	GkNN k=01 X=00.3 Y=00.0.dat	0.112	0.575	0.965706	0.770353	0.945384	0.479167	0.976422	0.816568
Daylight	GkNN k=01 X=00.3 Y=00.1.dat	0.112	0.575	0.965706	0.770353	0.945384	0.479167	0.976422	0.816568
Daylight	GkNN k=01 X=00.3 Y=00.2.dat	0.112	0.575	0.965706	0.770353	0.945384	0.479167	0.976422	0.816568
Daylight	GkNN k=01 X=00.3 Y=00.3.dat	0.112	0.575	0.965706	0.770353	0.945384	0.479167	0.976422	0.816568
Daylight	GkNN k=01 X=00.3 Y=00.5.dat	0.112	0.575	0.965706	0.770353	0.945384	0.479167	0.976422	0.816568
Daylight	GkNN k=01 X=00.3 Y=00.7.dat	0.112	0.575	0.965706	0.770353	0.945384	0.479167	0.976422	0.816568
Daylight	GkNN k=01 X=00.3 Y=01.0.dat	0.112	0.575	0.965706	0.770353	0.945384	0.479167	0.976422	0.816568
Daylight	GkNN k=01 X=00.3 Y=01.5.dat	0.112	0.575	0.965706	0.770353	0.945384	0.479167	0.976422	0.816568
Daylight	GkNN k=01 X=00.3 Y=02.0.dat	0.112	0.575	0.965706	0.770353	0.945384	0.479167	0.976422	0.816568
Daylight	GkNN k=01 X=00.3 Y=03.0.dat	0.112	0.575	0.965706	0.770353	0.945384	0.479167	0.976422	0.816568
Daylight	GkNN k=01 X=00.3 Y=05.0.dat	0.112	0.575	0.965706	0.770353	0.945384	0.479167	0.976422	0.816568
Daylight	GkNN k=01 X=00.3 Y=07.0.dat	0.112	0.575	0.965706	0.770353	0.945384	0.479167	0.976422	0.816568
Daylight	GkNN k=01 X=00.3 Y=10.0.dat	0.112	0.575	0.965706	0.770353	0.945384	0.479167	0.976422	0.816568
Daylight	GkNN k=01 X=00.3 Y=15.0.dat	0.112	0.575	0.965706	0.770353	0.945384	0.479167	0.976422	0.816568
Daylight	GkNN k=01 X=00.3 Y=20.0.dat	0.112	0.575	0.965706	0.770353	0.945384	0.479167	0.976422	0.816568
Daylight	GkNN k=01 X=00.3 Y=30.0.dat	0.112	0.575	0.965706	0.770353	0.945384	0.479167	0.976422	0.816568
Daylight	GkNN k=01 X=00.3 Y=50.0.dat	0.112	0.575	0.965706	0.770353	0.945384	0.479167	0.976422	0.816568
Daylight	GkNN k=01 X=00.5 Y=00.0.dat	0.112	0.575	0.965706	0.770353	0.945384	0.479167	0.976422	0.816568
Daylight	GkNN k=01 X=00.5 Y=00.1.dat	0.112	0.575	0.965706	0.770353	0.945384	0.479167	0.976422	0.816568
Daylight	GkNN k=01 X=00.5 Y=00.2.dat	0.112	0.575	0.965706	0.770353	0.945384	0.479167	0.976422	0.816568
Daylight	GkNN k=01 X=00.5 Y=00.3.dat	0.112	0.575	0.965706	0.770353	0.945384	0.479167	0.976422	0.816568
Daylight	GkNN k=01 X=00.5 Y=00.5.dat	0.112	0.575	0.965706	0.770353	0.945384	0.479167	0.976422	0.816568
Daylight	GkNN k=01 X=00.5 Y=00.7.dat	0.112	0.575	0.965706	0.770353	0.945384	0.479167	0.976422	0.816568
Daylight	GkNN k=01 X=00.5 Y=01.0.dat	0.112	0.575	0.965706	0.770353	0.945384	0.479167	0.976422	0.816568
Daylight	GkNN k=01 X=00.5 Y=01.5.dat	0.112	0.575	0.965706	0.770353	0.945384	0.479167	0.976422	0.816568
Daylight	GkNN k=01 X=00.5 Y=02.0.dat	0.112	0.575	0.965706	0.770353	0.945384	0.479167	0.976422	0.816568
Daylight	GkNN k=01 X=00.5 Y=03.0.dat	0.112	0.575	0.965706	0.770353	0.945384	0.479167	0.976422	0.816568
Daylight	GkNN k=01 X=00.5 Y=05.0.dat	0.112	0.575	0.965706	0.770353	0.945384	0.479167	0.976422	0.816568
Daylight	GkNN k=01 X=00.5 Y=07.0.dat	0.112	0.575	0.965706	0.770353	0.945384	0.479167	0.976422	0.816568
Daylight	GkNN k=01 X=00.5 Y=10.0.dat	0.112	0.575	0.965706	0.770353	0.945384	0.479167	0.976422	0.816568
Daylight	GkNN k=01 X=00.5 Y=15.0.dat	0.112	0.575	0.965706	0.770353	0.945384	0.479167	0.976422	0.816568
Daylight	GkNN k=01 X=00.5 Y=20.0.dat	0.112	0.575	0.965706	0.770353	0.945384	0.479167	0.976422	0.816568
Daylight	GkNN k=01 X=00.5 Y=30.0.dat	0.112	0.575	0.965706	0.770353	0.945384	0.479167	0.976422	0.816568
Daylight	GkNN k=01 X=00.5 Y=50.0.dat	0.112	0.575	0.965706	0.770353	0.945384	0.479167	0.976422	0.816568
Daylight	GkNN k=01 X=00.7 Y=00.0.dat	0.112	0.575	0.965706	0.770353	0.945384	0.479167	0.976422	0.816568
Daylight	GkNN k=01 X=00.7 Y=00.1.dat	0.112	0.575	0.965706	0.770353	0.945384	0.479167	0.976422	0.816568
Daylight	GkNN k=01 X=00.7 Y=00.2.dat	0.112	0.575	0.965706	0.770353	0.945384	0.479167	0.976422	0.816568
Daylight	GkNN k=01 X=00.7 Y=00.3.dat	0.112	0.575	0.965706	0.770353	0.945384	0.479167	0.976422	0.816568
Daylight	GkNN k=01 X=00.7 Y=00.5.dat	0.112	0.575	0.965706	0.770353	0.945384	0.479167	0.976422	0.816568
Daylight	GkNN k=01 X=00.7 Y=00.7.dat	0.112	0.575	0.965706	0.770353	0.945384	0.479167	0.976422	0.816568
Daylight	GkNN k=01 X=00.7 Y=01.0.dat	0.112	0.575	0.965706	0.770353	0.945384	0.479167	0.976422	0.816568
Daylight	GkNN k=01 X=00.7 Y=01.5.dat	0.112	0.575	0.965706	0.770353	0.945384	0.479167	0.976422	0.816568
Daylight	GkNN k=01 X=00.7 Y=02.0.dat	0.112	0.575	0.965706	0.770353	0.945384	0.479167	0.976422	0.816568
Daylight	GkNN k=01 X=00.7 Y=03.0.dat	0.112	0.575	0.965706	0.770353	0.945384	0.479167	0.976422	0.816568
Daylight	GkNN k=01 X=00.7 Y=05.0.dat	0.112	0.575	0.965706	0.770353	0.945384	0.479167	0.976422	0.816568
Daylight	GkNN k=01 X=00.7 Y=07.0.dat	0.112	0.575	0.965706	0.770353	0.945384	0.479167	0.976422	0.816568
Daylight	GkNN k=01 X=00.7 Y=10.0.dat	0.112	0.575	0.965706	0.770353	0.945384	0.479167	0.976422	0.816568
Daylight	GkNN k=01 X=00.7 Y=15.0.dat	0.112	0.575	0.965706	0.770353	0.945384	0.479167	0.976422	0.816568
Daylight	GkNN k=01 X=00.7 Y=20.0.dat	0.112	0.575	0.965706	0.770353	0.945384	0.479167	0.976422	0.816568
Daylight	GkNN k=01 X=00.7 Y=30.0.dat	0.112	0.575	0.965706	0.770353	0.945384	0.479167	0.976422	0.816568
Daylight	GkNN k=01 X=00.7 Y=50.0.dat	0.112	0.575	0.965706	0.770353	0.945384	0.479167	0.976422	0.816568
Daylight	GkNN k=01 X=01.0 Y=00.0.dat	0.112	0.575	0.965706	0.770353	0.945384	0.479167	0.976422	0.816568
Daylight	GkNN k=01 X=01.0 Y=00.1.dat	0.112	0.575	0.965706	0.770353	0.945384	0.479167	0.976422	0.816568
Daylight	GkNN k=01 X=01.0 Y=00.2.dat	0.112	0.575	0.965706	0.770353	0.945384	0.479167	0.976422	0.816568
Daylight	GkNN k=01 X=01.0 Y=00.3.dat	0.112	0.575	0.965706	0.770353	0.945384	0.479167	0.976422	0.816568
Daylight	GkNN k=01 X=01.0 Y=00.5.dat	0.112	0.575	0.965706	0.770353	0.945384	0.479167	0.976422	0.816568
Daylight	GkNN k=01 X=01.0 Y=00.7.dat	0.112	0.575	0.965706	0.770353	0.945384	0.479167	0.976422	0.816568
Daylight	GkNN k=01 X=01.0 Y=01.0.dat	0.112	0.575	0.965706	0.770353	0.945384	0.479167	0.976422	0.816568
Daylight	GkNN k=01 X=01.0 Y=01.5.dat	0.112	0.575	0.965706	0.770353	0.945384	0.479167	0.976422	0.816568
Daylight	GkNN k=01 X=01.0 Y=02.0.dat	0.112	0.575	0.965706	0.770353	0.945384	0.479167	0.976422	0.816568
Daylight	GkNN k=01 X=01.0 Y=03.0.dat	0.112	0.575	0.965706	0.770353	0.945384	0.479167	0.976422	0.816568
Daylight	GkNN k=01 X=01.0 Y=05.0.dat	0.112	0.575	0.965706	0.770353	0.945384	0.479167	0.976422	0.816568
Daylight	GkNN k=01 X=01.0 Y=07.0.dat	0.112	0.575	0.965706	0.770353	0.945384	0.479167	0.976422	0.816568
Daylight	GkNN k=01 X=01.0 Y=10.0.dat	0.112	0.575	0.965706	0.770353	0.945384	0.479167	0.976422	0.816568
Daylight	GkNN k=01 X=01.0 Y=15.0.dat	0.112	0.575	0.965706	0.770353	0.945384	0.479167	0.976422	0.816568
Daylight	GkNN k=01 X=01.0 Y=20.0.dat	0.112	0.575	0.965706	0.770353	0.945384	0.479167	0.976422	0.816568
Daylight	GkNN k=01 X=01.0 Y=30.0.dat	0.112	0.575	0.965706	0.770353	0.945384	0.479167	0.976422	0.816568
Daylight	GkNN k=01 X=01.0 Y=50.0.dat	0.112	0.575	0.965706	0.770353	0.945384	0.479167	0.976422	0.816568
Daylight	GkNN k=01 X=01.5 Y=00.0.dat	0.112	0.575	0.965706	0.770353	0.945384	0.479167	0.976422	0.816568
Daylight	GkNN k=01 X=01.5 Y=00.1.dat	0.112	0.575	0.965706	0.770353	0.945384	0.479167	0.976422	0.816568
Daylight	GkNN k=01 X=01.5 Y=00.2.dat	0.112	0.575	0.965706	0.770353	0.945384	0.479167	0.976422	0.816568
Daylight	GkNN k=01 X=01.5 Y=00.3.dat	0.112	0.575	0.965706	0.770353	0.945384	0.479167	0.976422	0.816568
Daylight	GkNN k=01 X=01.5 Y=00.5.dat	0.112	0.575	0.965706	0.770353	0.945384	0.479167	0.976422	0.816568
Daylight	GkNN k=01 X=01.5 Y=00.7.dat	0.112	0.575	0.965706	0.770353	0.945384	0.479167	0.976422	0.816568
Daylight	GkNN k=01 X=01.5 Y=01.0.dat	0.112	0.575	0.965706	0.770353	0.945384	0.479167	0.976422	0.816568
Daylight	GkNN k=01 X=01.5 Y=01.5.dat	0.112	0.575	0.965706	0.770353	0.945384	0.479167	0.976422	0.816568
Daylight	GkNN k=01 X=01.5 Y=02.0.dat	0.112	0.575	0.965706	0.770353	0.945384	0.479167	0.976422	0.816568
Daylight	GkNN k=01 X=01.5 Y=03.0.dat	0.112	0.575	0.965706	0.770353	0.945384	0.479167	0.976422	0.816568
Daylight	GkNN k=01 X=01.5 Y=05.0.dat	0.112	0.575	0.965706	0.770353	0.945384	0.479167	0.976422	0.816568
Daylight	GkNN k=01 X=01.5 Y=07.0.dat	0.112	0.575	0.965706	0.770353	0.945384	0.479167	0.976422	0.816568
Daylight	GkNN k=01 X=01.5 Y=10.0.dat	0.112	0.575	0.965706	0.770353	0.945384	0.479167	0.976422	0.816568
Daylight	GkNN k=01 X=01.5 Y=15.0.dat	0.112	0.575	0.965706	0.770353	0.945384	0.479167	0.976422	0.816568
Daylight	GkNN k=01 X=01.5 Y=20.0.dat	0.112	0.575	0.965706	0.770353	0.945384	0.479167	0.976422	0.816568
Daylight	GkNN k=01 X=01.5 Y=30.0.dat	0.112	0.575	0.965706	0.770353	0.945384	0.479167	0.976422	0.816568
Daylight	GkNN k=01 X=01.5 Y=50.0.dat	0.112	0.575	0.965706	0.770353	0.945384	0.479167	0.976422	0.816568
Daylight	GkNN k=01 X=02.0 Y=00.0.dat	0.112	0.575	0.965706	0.770353	0.945384	0.479167	0.976422	0.816568
Daylight	GkNN k=01 X=02.0 Y=00.1.dat	0.112	0.575	0.965706	0.770353	0.945384	0.479167	0.976422	0.816568
Daylight	GkNN k=01 X=02.0 Y=00.2.dat	0.112	0.575	0.965706	0.770353	0.945384	0.479167	0.976422	0.816568
Daylight	GkNN k=01 X=02.0 Y=00.3.dat	0.112	0.575	0.965706	0.770353	0.945384	0.479167	0.976422	0.816568
Daylight	GkNN k=01 X=02.0 Y=00.5.dat	0.112	0.575	0.965706	0.770353	0.945384	0.479167	0.976422	0.816568
Daylight	GkNN k=01 X=02.0 Y=00.7.dat	0.112	0.575	0.965706	0.770353	0.945384	0.479167	0.976422	0.816568
Daylight	GkNN k=01 X=02.0 Y=01.0.dat	0.112	0.575	0.965706	0.770353	0.945384	0.479167	0.976422	0.816568
Daylight	GkNN k=01 X=02.0 Y=01.5.dat	0.112	0.575	0.965706	0.770353	0.945384	0.479167	0.976422	0.816568
Daylight	GkNN k=01 X=02.0 Y=02.0.dat	0.112	0.575	0.965706	0.770353	0.945384	0.479167	0.976422	0.816568
Daylight	GkNN k=01 X=02.0 Y=03.0.dat	0.112	0.575	0.965706	0.770353	0.945384	0.479167	0.976422	0.816568
Daylight	GkNN k=01 X=02.0 Y=05.0.dat	0.112	0.575	0.965706	0.770353	0.945384	0.479167	0.976422	0.816568
Daylight	GkNN k=01 X=02.0 Y=07.0.dat	0.112	0.575	0.965706	0.770353	0.945384	0.479167	0.976422	0.816568
Daylight	GkNN k=01 X=02.0 Y=10.0.dat	0.112	0.575	0.965706	0.770353	0.945384	0.479167	0.976422	0.816568
Daylight	GkNN k=01 X=02.0 Y=15.0.dat	0.112	0.575	0.965706	0.770353	0.945384	0.479167	0.976422	0.816568
Daylight	GkNN k=01 X=02.0 Y=20.0.dat	0.112	0.575	0.965706	0.770353	0.945384	0.479167	0.976422	0.816568
Daylight	GkNN k=01 X=02.0 Y=30.0.dat	0.112	0.575	0.965706	0.770353	0.945384	0.479167	0.976422	0.816568
Daylight	GkNN k=01 X=02.0 Y=50.0.dat	0.112	0.575	0.965706	0.770353	0.945384	0.479167	0.976422	0.816568
Daylight	GkNN k=01 X=03.0 Y=00.0.dat	0.112	0.575	0.965706	0.770353	0.945384	0.479167	0.976422	0.816568
Daylight	GkNN k=01 X=03.0 Y=00.1.dat	0.112	0.575	0.965706	0.770353	0.945384	0.479167	0.976422	0.816568
Daylight	GkNN k=01 X=03.0 Y=00.2.dat	0.112	0.575	0.965706	0.770353	0.945384	0.479167	0.976422	0.816568
Daylight	GkNN k=01 X=03.0 Y=00.3.dat	0.112	0.575	0.965706	0.770353	0.945384	0.479167	0.976422	0.816568
Daylight	GkNN k=01 X=03.0 Y=00.5.dat	0.112	0.575	0.965706	0.770353	0.945384	0.479167	0.976422	0.816568
Daylight	GkNN k=01 X=03.0 Y=00.7.dat	0.112	0.575	0.965706	0.770353	0.945384	0.479167	0.976422	0.816568
Daylight	GkNN k=01 X=03.0 Y=01.0.dat	0.112	0.575	0.965706	0.770353	0.945384	0.479167	0.976422	0.816568
Daylight	GkNN k=01 X=03.0 Y=01.5.dat	0.112	0.575	0.965706	0.770353	0.945384	0.479167	0.976422	0.816568
Daylight	GkNN k=01 X=03.0 Y=02.0.dat	0.112	0.575	0.965706	0.770353	0.945384	0.479167	0.976422	0.816568
Daylight	GkNN k=01 X=03.0 Y=03.0.dat	0.112	0.575	0.965706	0.770353	0.945384	0.479167	0.976422	0.816568
Daylight	GkNN k=01 X=03.0 Y=05.0.dat	0.112	0.575	0.965706	0.770353	0.945384	0.479167	0.976422	0.816568
Daylight	GkNN k=01 X=03.0 Y=07.0.dat	0.112	0.575	0.965706	0.770353	0.945384	0.479167	0.976422	0.816568
Daylight	GkNN k=01 X=03.0 Y=10.0.dat	0.112	0.575	0.965706	0.770353	0.945384	0.479167	0.976422	0.816568
Daylight	GkNN k=01 X=03.0 Y=15.0.dat	0.112	0.575	0.965706	0.770353	0.945384	0.479167	0.976422	0.816568
Daylight	GkNN k=01 X=03.0 Y=20.0.dat	0.112	0.575	0.965706	0.770353	0.945384	0.479167	0.976422	0.816568
Daylight	GkNN k=01 X=03.0 Y=30.0.dat	0.112	0.575	0.965706	0.770353	0.945384	0.479167	0.976422	0.816568
Daylight	GkNN k=01 X=03.0 Y=50.0.dat	0.112	0.575	0.965706	0.770353	0.945384	0.479167	0.976422	0.816568
Daylight	GkNN k=01 X=05.0 Y=00.0.dat	0.112	0.575	0.965706	0.770353	0.945384	0.479167	0.976422	0.816568
Daylight	GkNN k=01 X=05.0 Y=00.1.dat	0.112	0.575	0.965706	0.770353	0.945384	0.479167	0.976422	0.816568
Daylight	GkNN k=01 X=05.0 Y=00.2.dat	0.112	0.575	0.965706	0.770353	0.945384	0.479167	0.976422	0.816568
Daylight	GkNN k=01 X=05.0 Y=00.3.dat	0.112	0.575	0.965706	0.770353	0.945384	0.479167	0.976422	0.816568
Daylight	GkNN k=01 X=05.0 Y=00.5.dat	0.112	0.575	0.965706	0.770353	0.945384	0.479167	0.976422	0.816568
Daylight	GkNN k=01 X=05.0 Y=00.7.dat	0.112	0.575	0.965706	0.770353	0.945384	0.479167	0.976422	0.816568
Daylight	GkNN k=01 X=05.0 Y=01.0.dat	0.112	0.575	0.965706	0.770353	0.945384	0.479167	0.976422	0.816568
Daylight	GkNN k=01 X=05.0 Y=01.5.dat	0.112	0.575	0.965706	0.770353	0.945384	0.479167	0.976422	0.816568
Daylight	GkNN k=01 X=05.0 Y=02.0.dat	0.112	0.575	0.965706	0.770353	0.945384	0.479167	0.976422	0.816568
Daylight	GkNN k=01 X=05.0 Y=03.0.dat	0.112	0.575	0.965706	0.770353	0.945384	0.479167	0.976422	0.816568
Daylight	GkNN k=01 X=05.0 Y=05.0.dat	0.112	0.575	0.965706	0.770353	0.945384	0.479167	0.976422	0.816568
Daylight	GkNN k=01 X=05.0 Y=07.0.dat	0.112	0.575	0.965706	0.770353	0.945384	0.479167	0.976422	0.816568
Daylight	GkNN k=01 X=05.0 Y=10.0.dat	0.112	0.575	0.965706	0.770353	0.945384	0.479167	0.976422	0.816568
Daylight	GkNN k=01 X=05.0 Y=15.0.dat	0.112	0.575	0.965706	0.770353	0.945384	0.479167	0.976422	0.816568
Daylight	GkNN k=01 X=05.0 Y=20.0.dat	0.112	0.575	0.965706	0.770353	0.945384	0.479167	0.976422	0.816568
Daylight	GkNN k=01 X=05.0 Y=30.0.dat	0.112	0.575	0.965706	0.770353	0.945384	0.479167	0.976422	0.816568
Daylight	GkNN k=01 X=05.0 Y=50.0.dat	0.112	0.575	0.965706	0.770353	0.945384	0.479167	0.976422	0.816568
Daylight	GkNN k=01 X=07.0 Y=00.0.dat	0.112	0.575	0.965706	0.770353	0.945384	0.479167	0.976422	0.816568
Daylight	GkNN k=01 X=07.0 Y=00.1.dat	0.112	0.575	0.965706	0.770353	0.945384	0.479167	0.976422	0.816568
Daylight	GkNN k=01 X=07.0 Y=00.2.dat	0.112	0.575	0.965706	0.770353	0.945384	0.479167	0.976422	0.816568
Daylight	GkNN k=01 X=07.0 Y=00.3.dat	0.112	0.575	0.965706	0.770353	0.945384	0.479167	0.976422	0.816568
Daylight	GkNN k=01 X=07.0 Y=00.5.dat	0.112	0.575	0.965706	0.770353	0.945384	0.479167	0.976422	0.816568
Daylight	GkNN k=01 X=07.0 Y=00.7.dat	0.112	0.575	0.965706	0.770353	0.945384	0.479167	0.976422	0.816568
Daylight	GkNN k=01 X=07.0 Y=01.0.dat	0.112	0.575	0.965706	0.770353	0.945384	0.479167	0.976422	0.816568
Daylight	GkNN k=01 X=07.0 Y=01.5.dat	0.112	0.575	0.965706	0.770353	0.945384	0.479167	0.976422	0.816568
Daylight	GkNN k=01 X=07.0 Y=02.0.dat	0.112	0.575	0.965706	0.770353	0.945384	0.479167	0.976422	0.816568
Daylight	GkNN k=01 X=07.0 Y=03.0.dat	0.112	0.575	0.965706	0.770353	0.945384	0.479167	0.976422	0.816568
Daylight	GkNN k=01 X=07.0 Y=05.0.dat	0.112	0.575	0.965706	0.770353	0.945384	0.479167	0.976422	0.816568
Daylight	GkNN k=01 X=07.0 Y=07.0.dat	0.112	0.575	0.965706	0.770353	0.945384	0.479167	0.976422	0.816568
Daylight	GkNN k=01 X=07.0 Y=10.0.dat	0.112	0.575	0.965706	0.770353	0.945384	0.479167	0.976422	0.816568
Daylight	GkNN k=01 X=07.0 Y=15.0.dat	0.112	0.575	0.965706	0.770353	0.945384	0.479167	0.976422	0.816568
Daylight	GkNN k=01 X=07.0 Y=20.0.dat	0.112	0.575	0.965706	0.770353	0.945384	0.479167	0.976422	0.816568
Daylight	GkNN k=01 X=07.0 Y=30.0.dat	0.112	0.575	0.965706	0.770353	0.945384	0.479167	0.976422	0.816568
Daylight	GkNN k=01 X=07.0 Y=50.0.dat	0.112	0.575	0.965706	0.770353	0.945384	0.479167	0.976422	0.816568
Daylight	GkNN k=01 X=10.0 Y=00.0.dat	0.112	0.575	0.965706	0.770353	0.945384	0.479167	0.976422	0.816568
Daylight	GkNN k=01 X=10.0 Y=00.1.dat	0.112	0.575	0.965706	0.770353	0.945384	0.479167	0.976422	0.816568
Daylight	GkNN k=01 X=10.0 Y=00.2.dat	0.112	0.575	0.965706	0.770353	0.945384	0.479167	0.976422	0.816568
Daylight	GkNN k=01 X=10.0 Y=00.3.dat	0.112	0.575	0.965706	0.770353	0.945384	0.479167	0.976422	0.816568
Daylight	GkNN k=01 X=10.0 Y=00.5.dat	0.112	0.575	0.965706	0.770353	0.945384	0.479167	0.976422	0.816568
Daylight	GkNN k=01 X=10.0 Y=00.7.dat	0.112	0.575	0.965706	0.770353	0.945384	0.479167	0.976422	0.816568
Daylight	GkNN k=01 X=10.0 Y=01.0.dat	0.112	0.575	0.965706	0.770353	0.945384	0.479167	0.976422	0.816568
Daylight	GkNN k=01 X=10.0 Y=01.5.dat	0.112	0.575	0.965706	0.770353	0.945384	0.479167	0.976422	0.816568
Daylight	GkNN k=01 X=10.0 Y=02.0.dat	0.112	0.575	0.965706	0.770353	0.945384	0.479167	0.976422	0.816568
Daylight	GkNN k=01 X=10.0 Y=03.0.dat	0.112	0.575	0.965706	0.770353	0.945384	0.479167	0.976422	0.816568
Daylight	GkNN k=01 X=10.0 Y=05.0.dat	0.112	0.575	0.965706	0.770353	0.945384	0.479167	0.976422	0.816568
Daylight	GkNN k=01 X=10.0 Y=07.0.dat	0.112	0.575	0.965706	0.770353	0.945384	0.479167	0.976422	0.816568
Daylight	GkNN k=01 X=10.0 Y=10.0.dat	0.112	0.575	0.965706	0.770353	0.945384	0.479167	0.976422	0.816568
Daylight	GkNN k=01 X=10.0 Y=15.0.dat	0.112	0.575	0.965706	0.770353	0.945384	0.479167	0.976422	0.816568
Daylight	GkNN k=01 X=10.0 Y=20.0.dat	0.112	0.575	0.965706	0.770353	0.945384	0.479167	0.976422	0.816568
Daylight	GkNN k=01 X=10.0 Y=30.0.dat	0.112	0.575	0.965706	0.770353	0.945384	0.479167	0.976422	0.816568
Daylight	GkNN k=01 X=10.0 Y=50.0.dat	0.112	0.575	0.965706	0.770353	0.945384	0.479167	0.976422	0.816568
Daylight	GkNN k=01 X=15.0 Y=00.0.dat	0.112	0.575	0.965706	0.770353	0.945384	0.479167	0.976422	0.816568
Daylight	GkNN k=01 X=15.0 Y=00.1.dat	0.112	0.575	0.965706	0.770353	0.945384	0.479167	0.976422	0.816568
Daylight	GkNN k=01 X=15.0 Y=00.2.dat	0.112	0.575	0.965706	0.770353	0.945384	0.479167	0.976422	0.816568
Daylight	GkNN k=01 X=15.0 Y=00.3.dat	0.112	0.575	0.965706	0.770353	0.945384	0.479167	0.976422	0.816568
Daylight	GkNN k=01 X=15.0 Y=00.5.dat	0.112	0.575	0.965706	0.770353	0.945384	0.479167	0.976422	0.816568
Daylight	GkNN k=01 X=15.0 Y=00.7.dat	0.112	0.575	0.965706	0.770353	0.945384	0.479167	0.976422	0.816568
Daylight	GkNN k=01 X=15.0 Y=01.0.dat	0.112	0.575	0.965706	0.770353	0.945384	0.479167	0.976422	0.816568
Daylight	GkNN k=01 X=15.0 Y=01.5.dat	0.112	0.575	0.965706	0.770353	0.945384	0.479167	0.976422	0.816568
Daylight	GkNN k=01 X=15.0 Y=02.0.dat	0.112	0.575	0.965706	0.770353	0.945384	0.479167	0.976422	0.816568
Daylight	GkNN k=01 X=15.0 Y=03.0.dat	0.112	0.575	0.965706	0.770353	0.945384	0.479167	0.976422	0.816568
Daylight	GkNN k=01 X=15.0 Y=05.0.dat	0.112	0.575	0.965706	0.770353	0.945384	0.479167	0.976422	0.816568
Daylight	GkNN k=01 X=15.0 Y=07.0.dat	0.112	0.575	0.965706	0.770353	0.945384	0.479167	0.976422	0.816568
Daylight	GkNN k=01 X=15.0 Y=10.0.dat	0.112	0.575	0.965706	0.770353	0.945384	0.479167	0.976422	0.816568
Daylight	GkNN k=01 X=15.0 Y=15.0.dat	0.112	0.575	0.965706	0.770353	0.945384	0.479167	0.976422	0.816568
Daylight	GkNN k=01 X=15.0 Y=20.0.dat	0.112	0.575	0.965706	0.770353	0.945384	0.479167	0.976422	0.816568
Daylight	GkNN k=01 X=15.0 Y=30.0.dat	0.112	0.575	0.965706	0.770353	0.945384	0.479167	0.976422	0.816568
Daylight	GkNN k=01 X=15.0 Y=50.0.dat	0.112	0.575	0.965706	0.770353	0.945384	0.479167	0.976422	0.816568
Daylight	GkNN k=01 X=20.0 Y=00.0.dat	0.112	0.575	0.965706	0.770353	0.945384	0.479167	0.976422	0.816568
Daylight	GkNN k=01 X=20.0 Y=00.1.dat	0.112	0.575	0.965706	0.770353	0.945384	0.479167	0.976422	0.816568
Daylight	GkNN k=01 X=20.0 Y=00.2.dat	0.112	0.575	0.965706	0.770353	0.945384	0.479167	0.976422	0.816568
Daylight	GkNN k=01 X=20.0 Y=00.3.dat	0.112	0.575	0.965706	0.770353	0.945384	0.479167	0.976422	0.816568
Daylight	GkNN k=01 X=20.0 Y=00.5.dat	0.112	0.575	0.965706	0.770353	0.945384	0.479167	0.976422	0.816568
Daylight	GkNN k=01 X=20.0 Y=00.7.dat	0.112	0.575	0.965706	0.770353	0.945384	0.479167	0.976422	0.816568
Daylight	GkNN k=01 X=20.0 Y=01.0.dat	0.112	0.575	0.965706	0.770353	0.945384	0.479167	0.976422	0.816568
Daylight	GkNN k=01 X=20.0 Y=01.5.dat	0.112	0.575	0.965706	0.770353	0.945384	0.479167	0.976422	0.816568
Daylight	GkNN k=01 X=20.0 Y=02.0.dat	0.112	0.575	0.965706	0.770353	0.945384	0.479167	0.976422	0.816568
Daylight	GkNN k=01 X=20.0 Y=03.0.dat	0.112	0.575	0.965706	0.770353	0.945384	0.479167	0.976422	0.816568
Daylight	GkNN k=01 X=20.0 Y=05.0.dat	0.112	0.575	0.965706	0.770353	0.945384	0.479167	0.976422	0.816568
Daylight	GkNN k=01 X=20.0 Y=07.0.dat	0.112	0.575	0.965706	0.770353	0.945384	0.479167	0.976422	0.816568
Daylight	GkNN k=01 X=20.0 Y=10.0.dat	0.112	0.575	0.965706	0.770353	0.945384	0.479167	0.976422	0.816568
Daylight	GkNN k=01 X=20.0 Y=15.0.dat	0.112	0.575	0.965706	0.770353	0.945384	0.479167	0.976422	0.816568
Daylight	GkNN k=01 X=20.0 Y=20.0.dat	0.112	0.575	0.965706	0.770353	0.945384	0.479167	0.976422	0.816568
Daylight	GkNN k=01 X=20.0 Y=30.0.dat	0.112	0.575	0.965706	0.770353	0.945384	0.479167	0.976422	0.816568
Daylight	GkNN k=01 X=20.0 Y=50.0.dat	0.112	0.575	0.965706	0.770353	0.945384	0.479167	0.976422	0.816568
Daylight	GkNN k=01 X=30.0 Y=00.0.dat	0.112	0.575	0.965706	0.770353	0.945384	0.479167	0.976422	0.816568
Daylight	GkNN k=01 X=30.0 Y=00.1.dat	0.112	0.575	0.965706	0.770353	0.945384	0.479167	0.976422	0.816568
Daylight	GkNN k=01 X=30.0 Y=00.2.dat	0.112	0.575	0.965706	0.770353	0.945384	0.479167	0.976422	0.816568
Daylight	GkNN k=01 X=30.0 Y=00.3.dat	0.112	0.575	0.965706	0.770353	0.945384	0.479167	0.976422	0.816568
Daylight	GkNN k=01 X=30.0 Y=00.5.dat	0.112	0.575	0.965706	0.770353	0.945384	0.479167	0.976422	0.816568
Daylight	GkNN k=01 X=30.0 Y=00.7.dat	0.112	0.575	0.965706	0.770353	0.945384	0.479167	0.976422	0.816568
Daylight	GkNN k=01 X=30.0 Y=01.0.dat	0.112	0.575	0.965706	0.770353	0.945384	0.479167	0.976422	0.816568
Daylight	GkNN k=01 X=30.0 Y=01.5.dat	0.112	0.575	0.965706	0.770353	0.945384	0.479167	0.976422	0.816568
Daylight	GkNN k=01 X=30.0 Y=02.0.dat	0.112	0.575	0.965706	0.770353	0.945384	0.479167	0.976422	0.816568
Daylight	GkNN k=01 X=30.0 Y=03.0.dat	0.112	0.575	0.965706	0.770353	0.945384	0.479167	0.976422	0.816568
Daylight	GkNN k=01 X=30.0 Y=05.0.dat	0.112	0.575	0.965706	0.770353	0.945384	0.479167	0.976422	0.816568
Daylight	GkNN k=01 X=30.0 Y=07.0.dat	0.112	0.575	0.965706	0.770353	0.945384	0.479167	0.976422	0.816568
Daylight	GkNN k=01 X=30.0 Y=10.0.dat	0.112	0.575	0.965706	0.770353	0.945384	0.479167	0.976422	0.816568
Daylight	GkNN k=01 X=30.0 Y=15.0.dat	0.112	0.575	0.965706	0.770353	0.945384	0.479167	0.976422	0.816568
Daylight	GkNN k=01 X=30.0 Y=20.0.dat	0.112	0.575	0.965706	0.770353	0.945384	0.479167	0.976422	0.816568
Daylight	GkNN k=01 X=30.0 Y=30.0.dat	0.112	0.575	0.965706	0.770353	0.945384	0.479167	0.976422	0.816568
Daylight	GkNN k=01 X=30.0 Y=50.0.dat	0.112	0.575	0.965706	0.770353	0.945384	0.479167	0.976422	0.816568
Daylight	GkNN k=01 X=50.0 Y=00.0.dat	0.112	0.575	0.965706	0.770353	0.945384	0.479167	0.976422	0.816568
Daylight	GkNN k=01 X=50.0 Y=00.1.dat	0.112	0.575	0.965706	0.770353	0.945384	0.479167	0.976422	0.816568
Daylight	GkNN k=01 X=50.0 Y=00.2.dat	0.112	0.575	0.965706	0.770353	0.945384	0.479167	0.976422	0.816568
Daylight	GkNN k=01 X=50.0 Y=00.3.dat	0.112	0.575	0.965706	0.770353	0.945384	0.479167	0.976422	0.816568
Daylight	GkNN k=01 X=50.0 Y=00.5.dat	0.112	0.575	0.965706	0.770353	0.945384	0.479167	0.976422	0.816568
Daylight	GkNN k=01 X=50.0 Y=00.7.dat	0.112	0.575	0.965706	0.770353	0.945384	0.479167	0.976422	0.816568
Daylight	GkNN k=01 X=50.0 Y=01.0.dat	0.112	0.575	0.965706	0.770353	0.945384	0.479167	0.976422	0.816568
Daylight	GkNN k=01 X=50.0 Y=01.5.dat	0.112	0.575	0.965706	0.770353	0.945384	0.479167	0.976422	0.816568
Daylight	GkNN k=01 X=50.0 Y=02.0.dat	0.112	0.575	0.965706	0.770353	0.945384	0.479167	0.976422	0.816568
Daylight	GkNN k=01 X=50.0 Y=03.0.dat	0.112	0.575	0.965706	0.770353	0.945384	0.479167	0.976422	0.816568
Daylight	GkNN k=01 X=50.0 Y=05.0.dat	0.112	0.575	0.965706	0.770353	0.945384	0.479167	0.976422	0.816568
Daylight	GkNN k=01 X=50.0 Y=07.0.dat	0.112	0.575	0.965706	0.770353	0.945384	0.479167	0.976422	0.816568
Daylight	GkNN k=01 X=50.0 Y=10.0.dat	0.112	0.575	0.965706	0.770353	0.945384	0.479167	0.976422	0.816568
Daylight	GkNN k=01 X=50.0 Y=15.0.dat	0.112	0.575	0.965706	0.770353	0.945384	0.479167	0.976422	0.816568
Daylight	GkNN k=01 X=50.0 Y=20.0.dat	0.112	0.575	0.965706	0.770353	0.945384	0.479167	0.976422	0.816568
Daylight	GkNN k=01 X=50.0 Y=30.0.dat	0.112	0.575	0.965706	0.770353	0.945384	0.479167	0.976422	0.816568
Daylight	GkNN k=01 X=50.0 Y=50.0.dat	0.112	0.575	0.965706	0.770353	0.945384	0.479167	0.976422	0.816568
Daylight	GkNN k=02 X=00.0 Y=00.1.dat	0.983	0	1	0.5	0.947984	0	0.947984	0.5
Daylight	GkNN k=02 X=00.0 Y=00.2.dat	0.983	0	1	0.5	0.947984	0	0.947984	0.5
Daylight	GkNN k=02 X=00.0 Y=00.3.dat	0.983	0	1	0.5	0.947984	0	0.947984	0.5
Daylight	GkNN k=02 X=00.0 Y=00.5.dat	0.983	0	1	0.5	0.947984	0	0.947984	0.5
Daylight	GkNN k=02 X=00.0 Y=00.7.dat	0.983	0	1	0.5	0.947984	0	0.947984	0.5
Daylight	GkNN k=02 X=00.0 Y=01.0.dat	0.983	0	1	0.5	0.947984	0	0.947984	0.5
Daylight	GkNN k=02 X=00.0 Y=01.5.dat	0.983	0	1	0.5	0.947984	0	0.947984	0.5
Daylight	GkNN k=02 X=00.0 Y=02.0.dat	0.983	0	1	0.5	0.947984	0	0.947984	0.5
Daylight	GkNN k=02 X=00.0 Y=03.0.dat	0.983	0	1	0.5	0.947984	0	0.947984	0.5
Daylight	GkNN k=02 X=00.0 Y=05.0.dat	0.983	0	1	0.5	0.947984	0	0.947984	0.5
Daylight	GkNN k=02 X=00.0 Y=07.0.dat	0.983	0	1	0.5	0.947984	0	0.947984	0.5
Daylight	GkNN k=02 X=00.0 Y=10.0.dat	0.983	0	1	0.5	0.947984	0	0.947984	0.5
Daylight	GkNN k=02 X=00.0 Y=15.0.dat	0.983	0	1	0.5	0.947984	0	0.947984	0.5
Daylight	GkNN k=02 X=00.0 Y=20.0.dat	0.983	0	1	0.5	0.947984	0	0.947984	0.5
Daylight	GkNN k=02 X=00.0 Y=30.0.dat	0.983	0	1	0.5	0.947984	0	0.947984	0.5
Daylight	GkNN k=02 X=00.0 Y=50.0.dat	0.983	0	1	0.5	0.947984	0	0.947984	0.5
Daylight	GkNN k=02 X=00.1 Y=00.0.dat	0.160994	0.425	0.989712	0.707356	0.960338	0.693878	0.969107	0.816015
Daylight	GkNN k=02 X=00.1 Y=00.1.dat	0.160982	0.425	0.989712	0.707356	0.960338	0.693878	0.969107	0.816229
Daylight	GkNN k=02 X=00.1 Y=00.2.dat	0.160969	0.425	0.989712	0.707356	0.960338	0.693878	0.969107	0.816469
Daylight	GkNN k=02 X=00.1 Y=00.3.dat	0.160957	0.425	0.989712	0.707356	0.960338	0.693878	0.969107	0.816547
Daylight	GkNN k=02 X=00.1 Y=00.5.dat	0.160933	0.425	0.989712	0.707356	0.960338	0.693878	0.969107	0.81665
Daylight	GkNN k=02 X=00.1 Y=00.7.dat	0.160909	0.425	0.989712	0.707356	0.960338	0.693878	0.969107	0.816735
Daylight	GkNN k=02 X=00.1 Y=01.0.dat	0.160873	0.425	0.989712	0.707356	0.960338	0.693878	0.969107	0.817035
Daylight	GkNN k=02 X=00.1 Y=01.5.dat	0.160813	0.425	0.989712	0.707356	0.960338	0.693878	0.969107	0.817267
Daylight	GkNN k=02 X=00.1 Y=02.0.dat	0.160752	0.425	0.989712	0.707356	0.960338	0.693878	0.969107	0.817413
Daylight	GkNN k=02 X=00.1 Y=03.0.dat	0.160632	0.425	0.989712	0.707356	0.960338	0.693878	0.969107	0.817678
Daylight	GkNN k=02 X=00.1 Y=05.0.dat	0.109354	0.45	0.98834	0.71917	0.960338	0.679245	0.97037	0.818116
Daylight	GkNN k=02 X=00.1 Y=07.0.dat	0.11018	0.5	0.986968	0.743484	0.961638	0.677966	0.972955	0.817987
Daylight	GkNN k=02 X=00.1 Y=10.0.dat	0.100472	0.525	0.984911	0.754955	0.960988	0.65625	0.97422	0.81827
Daylight	GkNN k=02 X=00.1 Y=15.0.dat	0.109704	0.5375	0.98011	0.758805	0.957087	0.597222	0.974761	0.818476
Daylight	GkNN k=02 X=00.1 Y=20.0.dat	0.116	0.5375	0.98011	0.758805	0.957087	0.597222	0.974761	0.81881
Daylight	GkNN k=02 X=00.1 Y=30.0.dat	0.109034	0.5375	0.979424	0.758462	0.956437	0.589041	0.974744	0.818887
Daylight	GkNN k=02 X=00.1 Y=50.0.dat	0.101209	0.5375	0.977366	0.757433	0.954486	0.565789	0.974692	0.818656
Daylight	GkNN k=02 X=00.2 Y=00.0.dat	0.161105	0.425	0.989712	0.707356	0.960338	0.693878	0.969107	0.816487
Daylight	GkNN k=02 X=00.2 Y=00.1.dat	0.161093	0.425	0.989712	0.707356	0.960338	0.693878	0.969107	0.816615
Daylight	GkNN k=02 X=00.2 Y=00.2.dat	0.161081	0.425	0.989712	0.707356	0.960338	0.693878	0.969107	0.816692
Daylight	GkNN k=02 X=00.2 Y=00.3.dat	0.161069	0.425	0.989712	0.707356	0.960338	0.693878	0.969107	0.816821
Daylight	GkNN k=02 X=00.2 Y=00.5.dat	0.161045	0.425	0.989712	0.707356	0.960338	0.693878	0.969107	0.816975
Daylight	GkNN k=02 X=00.2 Y=00.7.dat	0.161021	0.425	0.989712	0.707356	0.960338	0.693878	0.969107	0.816941
Daylight	GkNN k=02 X=00.2 Y=01.0.dat	0.160985	0.425	0.989712	0.707356	0.960338	0.693878	0.969107	0.817095
Daylight	GkNN k=02 X=00.2 Y=01.5.dat	0.160924	0.425	0.989712	0.707356	0.960338	0.693878	0.969107	0.81725
Daylight	GkNN k=02 X=00.2 Y=02.0.dat	0.160864	0.425	0.989712	0.707356	0.960338	0.693878	0.969107	0.817584
Daylight	GkNN k=02 X=00.2 Y=03.0.dat	0.121197	0.4375	0.989026	0.713263	0.960338	0.686275	0.969738	0.817961
Daylight	GkNN k=02 X=00.2 Y=05.0.dat	0.103412	0.5125	0.986968	0.749734	0.962289	0.683333	0.973613	0.818261
Daylight	GkNN k=02 X=00.2 Y=07.0.dat	0.113052	0.525	0.986283	0.755641	0.962289	0.677419	0.974255	0.818441
Daylight	GkNN k=02 X=00.2 Y=10.0.dat	0.102704	0.5375	0.981481	0.759491	0.958388	0.614286	0.974796	0.818681
Daylight	GkNN k=02 X=00.2 Y=15.0.dat	0.115993	0.5375	0.98011	0.758805	0.957087	0.597222	0.974761	0.818621
Daylight	GkNN k=02 X=00.2 Y=20.0.dat	0.116	0.5375	0.98011	0.758805	0.957087	0.597222	0.974761	0.81857
Daylight	GkNN k=02 X=00.2 Y=30.0.dat	0.101084	0.5375	0.978738	0.758119	0.955787	0.581081	0.974727	0.818536
Daylight	GkNN k=02 X=00.2 Y=50.0.dat	0.105352	0.5625	0.975309	0.768904	0.953836	0.555556	0.975978	0.81845
Daylight	GkNN k=02 X=00.3 Y=00.0.dat	0.161217	0.425	0.989712	0.707356	0.960338	0.693878	0.969107	0.816641
Daylight	GkNN k=02 X=00.3 Y=00.1.dat	0.161205	0.425	0.989712	0.707356	0.960338	0.693878	0.969107	0.816667
Daylight	GkNN k=02 X=00.3 Y=00.2.dat	0.161193	0.425	0.989712	0.707356	0.960338	0.693878	0.969107	0.816847
Daylight	GkNN k=02 X=00.3 Y=00.3.dat	0.161181	0.425	0.989712	0.707356	0.960338	0.693878	0.969107	0.816907
Daylight	GkNN k=02 X=00.3 Y=00.5.dat	0.161157	0.425	0.989712	0.707356	0.960338	0.693878	0.969107	0.817087
Daylight	GkNN k=02 X=00.3 Y=00.7.dat	0.161133	0.425	0.989712	0.707356	0.960338	0.693878	0.969107	0.817301
Daylight	GkNN k=02 X=00.3 Y=01.0.dat	0.161096	0.425	0.989712	0.707356	0.960338	0.693878	0.969107	0.817327
Daylight	GkNN k=02 X=00.3 Y=01.5.dat	0.10493	0.4375	0.989712	0.713606	0.960988	0.7	0.969758	0.81749
Daylight	GkNN k=02 X=00.3 Y=02.0.dat	0.104311	0.45	0.989712	0.719856	0.961638	0.705882	0.97041	0.81767
Daylight	GkNN k=02 X=00.3 Y=03.0.dat	0.103204	0.4875	0.987654	0.737577	0.961638	0.684211	0.972316	0.817893
Daylight	GkNN k=02 X=00.3 Y=05.0.dat	0.105079	0.5125	0.984911	0.748705	0.960338	0.650794	0.973559	0.818141
Daylight	GkNN k=02 X=00.3 Y=07.0.dat	0.101522	0.5375	0.981481	0.759491	0.958388	0.614286	0.974796	0.818553
Daylight	GkNN k=02 X=00.3 Y=10.0.dat	0.105561	0.5375	0.98011	0.758805	0.957087	0.597222	0.974761	0.818553
Daylight	GkNN k=02 X=00.3 Y=15.0.dat	0.115995	0.5375	0.98011	0.758805	0.957087	0.597222	0.974761	0.818587
Daylight	GkNN k=02 X=00.3 Y=20.0.dat	0.116	0.5375	0.98011	0.758805	0.957087	0.597222	0.974761	0.818587
Daylight	GkNN k=02 X=00.3 Y=30.0.dat	0.101694	0.575	0.97668	0.77584	0.955787	0.575	0.97668	0.818433
Daylight	GkNN k=02 X=00.3 Y=50.0.dat	0.105988	0.575	0.973937	0.774468	0.953186	0.547619	0.976616	0.818381
Daylight	GkNN k=02 X=00.5 Y=00.0.dat	0.102304	0.475	0.982167	0.728584	0.955787	0.59375	0.971506	0.816718
Daylight	GkNN k=02 X=00.5 Y=00.1.dat	0.101226	0.475	0.982167	0.728584	0.955787	0.59375	0.971506	0.816752
Daylight	GkNN k=02 X=00.5 Y=00.2.dat	0.102008	0.475	0.982853	0.728927	0.956437	0.603175	0.971525	0.816881
Daylight	GkNN k=02 X=00.5 Y=00.3.dat	0.101861	0.475	0.982853	0.728927	0.956437	0.603175	0.971525	0.816941
Daylight	GkNN k=02 X=00.5 Y=00.5.dat	0.100922	0.4875	0.982853	0.735177	0.957087	0.609375	0.972185	0.817078
Daylight	GkNN k=02 X=00.5 Y=00.7.dat	0.101224	0.5125	0.983539	0.74802	0.959038	0.630769	0.973523	0.817353
Daylight	GkNN k=02 X=00.5 Y=01.0.dat	0.10083	0.525	0.983539	0.75427	0.959688	0.636364	0.974185	0.817524
Daylight	GkNN k=02 X=00.5 Y=01.5.dat	0.100097	0.525	0.982167	0.753584	0.958388	0.617647	0.97415	0.817644
Daylight	GkNN k=02 X=00.5 Y=02.0.dat	0.101343	0.5375	0.983539	0.76052	0.960338	0.641791	0.974847	0.817627
Daylight	GkNN k=02 X=00.5 Y=03.0.dat	0.103366	0.5375	0.980796	0.759148	0.957737	0.605634	0.974778	0.817781
Daylight	GkNN k=02 X=00.5 Y=05.0.dat	0.103336	0.55	0.978738	0.764369	0.956437	0.586667	0.975393	0.81809
Daylight	GkNN k=02 X=00.5 Y=07.0.dat	0.100573	0.5625	0.978052	0.770276	0.956437	0.584416	0.976044	0.818236
Daylight	GkNN k=02 X=00.5 Y=10.0.dat	0.10274	0.575	0.97668	0.77584	0.955787	0.575	0.97668	0.818501
Daylight	GkNN k=02 X=00.5 Y=15.0.dat	0.103016	0.575	0.975995	0.775497	0.955137	0.567901	0.976664	0.818673
Daylight	GkNN k=02 X=00.5 Y=20.0.dat	0.104428	0.575	0.974623	0.774811	0.953836	0.554217	0.976632	0.818759
Daylight	GkNN k=02 X=00.5 Y=30.0.dat	0.107184	0.575	0.972565	0.773783	0.951886	0.534884	0.976584	0.818544
Daylight	GkNN k=02 X=00.5 Y=50.0.dat	0.111977	0.575	0.971193	0.773097	0.950585	0.522727	0.976552	0.818201
Daylight	GkNN k=02 X=00.7 Y=00.0.dat	0.108106	0.5875	0.973251	0.780376	0.953186	0.546512	0.977273	0.816641
Daylight	GkNN k=02 X=00.7 Y=00.1.dat	0.106363	0.5875	0.971193	0.779347	0.951235	0.52809	0.977226	0.816615
Daylight	GkNN k=02 X=00.7 Y=00.2.dat	0.104629	0.5875	0.971193	0.779347	0.951235	0.52809	0.977226	0.816632
Daylight	GkNN k=02 X=00.7 Y=00.3.dat	0.102904	0.5875	0.971193	0.779347	0.951235	0.52809	0.977226	0.816778
Daylight	GkNN k=02 X=00.7 Y=00.5.dat	0.104139	0.5875	0.972565	0.780033	0.952536	0.54023	0.977257	0.816881
Daylight	GkNN k=02 X=00.7 Y=00.7.dat	0.101867	0.5875	0.971879	0.77969	0.951886	0.534091	0.977241	0.816941
Daylight	GkNN k=02 X=00.7 Y=01.0.dat	0.100223	0.5875	0.971193	0.779347	0.951235	0.52809	0.977226	0.817198
Daylight	GkNN k=02 X=00.7 Y=01.5.dat	0.100698	0.575	0.971193	0.773097	0.950585	0.522727	0.976552	0.817447
Daylight	GkNN k=02 X=00.7 Y=02.0.dat	0.102677	0.5875	0.973937	0.780718	0.953836	0.552941	0.977288	0.817541
Daylight	GkNN k=02 X=00.7 Y=03.0.dat	0.100625	0.5875	0.973937	0.780718	0.953836	0.552941	0.977288	0.817653
Daylight	GkNN k=02 X=00.7 Y=05.0.dat	0.10354	0.575	0.972565	0.773783	0.951886	0.534884	0.976584	0.817841
Daylight	GkNN k=02 X=00.7 Y=07.0.dat	0.108146	0.575	0.972565	0.773783	0.951886	0.534884	0.976584	0.81797
Daylight	GkNN k=02 X=00.7 Y=10.0.dat	0.102842	0.575	0.973937	0.774468	0.953186	0.547619	0.976616	0.818141
Daylight	GkNN k=02 X=00.7 Y=15.0.dat	0.103828	0.575	0.973937	0.774468	0.953186	0.547619	0.976616	0.818398
Daylight	GkNN k=02 X=00.7 Y=20.0.dat	0.101594	0.575	0.972565	0.773783	0.951886	0.534884	0.976584	0.81863
Daylight	GkNN k=02 X=00.7 Y=30.0.dat	0.102029	0.575	0.971879	0.77344	0.951235	0.528736	0.976568	0.81857
Daylight	GkNN k=02 X=00.7 Y=50.0.dat	0.112614	0.5875	0.971879	0.77969	0.951886	0.534091	0.977241	0.818064
Daylight	GkNN k=02 X=01.0 Y=00.0.dat	0.1015	0.5875	0.963649	0.775574	0.944083	0.47	0.977051	0.816298
Daylight	GkNN k=02 X=01.0 Y=00.1.dat	0.103044	0.5875	0.963649	0.775574	0.944083	0.47	0.977051	0.816367
Daylight	GkNN k=02 X=01.0 Y=00.2.dat	0.104587	0.5875	0.963649	0.775574	0.944083	0.47	0.977051	0.816418
Daylight	GkNN k=02 X=01.0 Y=00.3.dat	0.104868	0.6	0.964335	0.782167	0.945384	0.48	0.977747	0.816427
Daylight	GkNN k=02 X=01.0 Y=00.5.dat	0.10235	0.6	0.963649	0.781824	0.944733	0.475248	0.977731	0.816598
Daylight	GkNN k=02 X=01.0 Y=00.7.dat	0.102028	0.6	0.963649	0.781824	0.944733	0.475248	0.977731	0.816675
Daylight	GkNN k=02 X=01.0 Y=01.0.dat	0.109471	0.6	0.964335	0.782167	0.945384	0.48	0.977747	0.816812
Daylight	GkNN k=02 X=01.0 Y=01.5.dat	0.103154	0.6	0.963649	0.781824	0.944733	0.475248	0.977731	0.81701
Daylight	GkNN k=02 X=01.0 Y=02.0.dat	0.101445	0.6	0.962963	0.781481	0.944083	0.470588	0.977716	0.81725
Daylight	GkNN k=02 X=01.0 Y=03.0.dat	0.100224	0.6	0.965021	0.78251	0.946034	0.484848	0.977762	0.817421
Daylight	GkNN k=02 X=01.0 Y=05.0.dat	0.101444	0.6	0.966392	0.783196	0.947334	0.494845	0.977793	0.817413
Daylight	GkNN k=02 X=01.0 Y=07.0.dat	0.100848	0.5875	0.969136	0.778318	0.949285	0.51087	0.977178	0.817507
Daylight	GkNN k=02 X=01.0 Y=10.0.dat	0.100562	0.5875	0.970508	0.779004	0.950585	0.522222	0.97721	0.817807
Daylight	GkNN k=02 X=01.0 Y=15.0.dat	0.100432	0.5875	0.969822	0.778661	0.949935	0.516484	0.977194	0.817953
Daylight	GkNN k=02 X=01.0 Y=20.0.dat	0.102745	0.5875	0.970508	0.779004	0.950585	0.522222	0.97721	0.818278
Daylight	GkNN k=02 X=01.0 Y=30.0.dat	0.10719	0.5875	0.971193	0.779347	0.951235	0.52809	0.977226	0.818441
Daylight	GkNN k=02 X=01.0 Y=50.0.dat	0.101978	0.5875	0.970508	0.779004	0.950585	0.522222	0.97721	0.818141
Daylight	GkNN k=02 X=01.5 Y=00.0.dat	0.102684	0.6	0.960219	0.78011	0.941482	0.45283	0.977654	0.815835
Daylight	GkNN k=02 X=01.5 Y=00.1.dat	0.102587	0.6125	0.960219	0.78636	0.942133	0.457944	0.978337	0.815861
Daylight	GkNN k=02 X=01.5 Y=00.2.dat	0.100295	0.6125	0.959534	0.786017	0.941482	0.453704	0.978322	0.815921
Daylight	GkNN k=02 X=01.5 Y=00.3.dat	0.101297	0.6125	0.959534	0.786017	0.941482	0.453704	0.978322	0.815929
Daylight	GkNN k=02 X=01.5 Y=00.5.dat	0.102199	0.6125	0.959534	0.786017	0.941482	0.453704	0.978322	0.815912
Daylight	GkNN k=02 X=01.5 Y=00.7.dat	0.102005	0.6125	0.959534	0.786017	0.941482	0.453704	0.978322	0.816084
Daylight	GkNN k=02 X=01.5 Y=01.0.dat	0.101714	0.6125	0.958848	0.785674	0.940832	0.449541	0.978307	0.816204
Daylight	GkNN k=02 X=01.5 Y=01.5.dat	0.100977	0.6125	0.958848	0.785674	0.940832	0.449541	0.978307	0.816427
Daylight	GkNN k=02 X=01.5 Y=02.0.dat	0.100739	0.6125	0.958848	0.785674	0.940832	0.449541	0.978307	0.816607
Daylight	GkNN k=02 X=01.5 Y=03.0.dat	0.104204	0.6125	0.959534	0.786017	0.941482	0.453704	0.978322	0.816984
Daylight	GkNN k=02 X=01.5 Y=05.0.dat	0.104204	0.6125	0.961591	0.787046	0.943433	0.466667	0.978367	0.817138
Daylight	GkNN k=02 X=01.5 Y=07.0.dat	0.101697	0.6125	0.965021	0.78876	0.946684	0.49	0.978442	0.817318
Daylight	GkNN k=02 X=01.5 Y=10.0.dat	0.100609	0.6125	0.965706	0.789103	0.947334	0.494949	0.978457	0.817378
Daylight	GkNN k=02 X=01.5 Y=15.0.dat	0.101094	0.6	0.966392	0.783196	0.947334	0.494845	0.977793	0.817653
Daylight	GkNN k=02 X=01.5 Y=20.0.dat	0.106132	0.6	0.967078	0.783539	0.947984	0.5	0.977809	0.817713
Daylight	GkNN k=02 X=01.5 Y=30.0.dat	0.100896	0.6	0.96845	0.784225	0.949285	0.510638	0.977839	0.817961
Daylight	GkNN k=02 X=01.5 Y=50.0.dat	0.111697	0.5875	0.970508	0.779004	0.950585	0.522222	0.97721	0.818321
Daylight	GkNN k=02 X=02.0 Y=00.0.dat	0.103238	0.6125	0.957476	0.784988	0.939532	0.441441	0.978276	0.815355
Daylight	GkNN k=02 X=02.0 Y=00.1.dat	0.103113	0.6125	0.957476	0.784988	0.939532	0.441441	0.978276	0.815432
Daylight	GkNN k=02 X=02.0 Y=00.2.dat	0.102989	0.6125	0.957476	0.784988	0.939532	0.441441	0.978276	0.815432
Daylight	GkNN k=02 X=02.0 Y=00.3.dat	0.101497	0.6125	0.95679	0.784645	0.938882	0.4375	0.978261	0.815449
Daylight	GkNN k=02 X=02.0 Y=00.5.dat	0.102615	0.6125	0.95679	0.784645	0.938882	0.4375	0.978261	0.815484
Daylight	GkNN k=02 X=02.0 Y=00.7.dat	0.102365	0.6125	0.95679	0.784645	0.938882	0.4375	0.978261	0.815689
Daylight	GkNN k=02 X=02.0 Y=01.0.dat	0.100693	0.6125	0.956104	0.784302	0.938231	0.433628	0.978246	0.815818
Daylight	GkNN k=02 X=02.0 Y=01.5.dat	0.100832	0.6125	0.955418	0.783959	0.937581	0.429825	0.97823	0.815972
Daylight	GkNN k=02 X=02.0 Y=02.0.dat	0.100726	0.6125	0.956104	0.784302	0.938231	0.433628	0.978246	0.816127
Daylight	GkNN k=02 X=02.0 Y=03.0.dat	0.101259	0.6125	0.956104	0.784302	0.938231	0.433628	0.978246	0.816461
Daylight	GkNN k=02 X=02.0 Y=05.0.dat	0.105253	0.6125	0.95679	0.784645	0.938882	0.4375	0.978261	0.816864
Daylight	GkNN k=02 X=02.0 Y=07.0.dat	0.100253	0.6125	0.957476	0.784988	0.939532	0.441441	0.978276	0.816984
Daylight	GkNN k=02 X=02.0 Y=10.0.dat	0.100067	0.6125	0.961591	0.787046	0.943433	0.466667	0.978367	0.817181
Daylight	GkNN k=02 X=02.0 Y=15.0.dat	0.101251	0.6125	0.962963	0.787731	0.944733	0.475728	0.978397	0.817395
Daylight	GkNN k=02 X=02.0 Y=20.0.dat	0.104983	0.6125	0.965021	0.78876	0.946684	0.49	0.978442	0.817455
Daylight	GkNN k=02 X=02.0 Y=30.0.dat	0.109445	0.6	0.965706	0.782853	0.946684	0.489796	0.977778	0.817653
Daylight	GkNN k=02 X=02.0 Y=50.0.dat	0.110309	0.6	0.969136	0.784568	0.949935	0.516129	0.977855	0.818013
Daylight	GkNN k=02 X=03.0 Y=00.0.dat	0.103975	0.6125	0.947874	0.780187	0.930429	0.392	0.978061	0.814883
Daylight	GkNN k=02 X=03.0 Y=00.1.dat	0.10396	0.6125	0.947874	0.780187	0.930429	0.392	0.978061	0.815038
Daylight	GkNN k=02 X=03.0 Y=00.2.dat	0.103945	0.6125	0.947874	0.780187	0.930429	0.392	0.978061	0.815029
Daylight	GkNN k=02 X=03.0 Y=00.3.dat	0.103456	0.6125	0.947874	0.780187	0.930429	0.392	0.978061	0.815038
Daylight	GkNN k=02 X=03.0 Y=00.5.dat	0.102011	0.6125	0.947874	0.780187	0.930429	0.392	0.978061	0.815038
Daylight	GkNN k=02 X=03.0 Y=00.7.dat	0.100534	0.6125	0.947874	0.780187	0.930429	0.392	0.978061	0.815029
Daylight	GkNN k=02 X=03.0 Y=01.0.dat	0.101991	0.6125	0.947874	0.780187	0.930429	0.392	0.978061	0.815072
Daylight	GkNN k=02 X=03.0 Y=01.5.dat	0.10375	0.6125	0.947874	0.780187	0.930429	0.392	0.978061	0.815389
Daylight	GkNN k=02 X=03.0 Y=02.0.dat	0.103674	0.6125	0.947874	0.780187	0.930429	0.392	0.978061	0.815509
Daylight	GkNN k=02 X=03.0 Y=03.0.dat	0.103523	0.6125	0.947874	0.780187	0.930429	0.392	0.978061	0.815732
Daylight	GkNN k=02 X=03.0 Y=05.0.dat	0.100107	0.6125	0.947874	0.780187	0.930429	0.392	0.978061	0.816204
Daylight	GkNN k=02 X=03.0 Y=07.0.dat	0.100308	0.6125	0.947188	0.779844	0.929779	0.388889	0.978045	0.816564
Daylight	GkNN k=02 X=03.0 Y=10.0.dat	0.102455	0.6125	0.949246	0.780873	0.93173	0.398374	0.978092	0.81677
Daylight	GkNN k=02 X=03.0 Y=15.0.dat	0.100592	0.6125	0.952675	0.782587	0.93498	0.415254	0.978169	0.816984
Daylight	GkNN k=02 X=03.0 Y=20.0.dat	0.100895	0.6125	0.955418	0.783959	0.937581	0.429825	0.97823	0.81719
Daylight	GkNN k=02 X=03.0 Y=30.0.dat	0.100439	0.6125	0.958848	0.785674	0.940832	0.449541	0.978307	0.817353
Daylight	GkNN k=02 X=03.0 Y=50.0.dat	0.105562	0.6	0.965021	0.78251	0.946034	0.484848	0.977762	0.817661
Daylight	GkNN k=02 X=05.0 Y=00.0.dat	0.100984	0.6125	0.946502	0.779501	0.929129	0.385827	0.97803	0.814703
Daylight	GkNN k=02 X=05.0 Y=00.1.dat	0.101732	0.6125	0.946502	0.779501	0.929129	0.385827	0.97803	0.814729
Daylight	GkNN k=02 X=05.0 Y=00.2.dat	0.102457	0.6125	0.946502	0.779501	0.929129	0.385827	0.97803	0.814781
Daylight	GkNN k=02 X=05.0 Y=00.3.dat	0.102504	0.6125	0.946502	0.779501	0.929129	0.385827	0.97803	0.814781
Daylight	GkNN k=02 X=05.0 Y=00.5.dat	0.102355	0.6125	0.946502	0.779501	0.929129	0.385827	0.97803	0.814772
Daylight	GkNN k=02 X=05.0 Y=00.7.dat	0.100088	0.6125	0.945816	0.779158	0.928479	0.382812	0.978014	0.814763
Daylight	GkNN k=02 X=05.0 Y=01.0.dat	0.100441	0.6125	0.945816	0.779158	0.928479	0.382812	0.978014	0.814772
Daylight	GkNN k=02 X=05.0 Y=01.5.dat	0.100087	0.6125	0.94513	0.778815	0.927828	0.379845	0.977999	0.814883
Daylight	GkNN k=02 X=05.0 Y=02.0.dat	0.100629	0.6125	0.94513	0.778815	0.927828	0.379845	0.977999	0.815123
Daylight	GkNN k=02 X=05.0 Y=03.0.dat	0.10043	0.6125	0.945816	0.779158	0.928479	0.382812	0.978014	0.815338
Daylight	GkNN k=02 X=05.0 Y=05.0.dat	0.103558	0.6125	0.946502	0.779501	0.929129	0.385827	0.97803	0.815604
Daylight	GkNN k=02 X=05.0 Y=07.0.dat	0.105204	0.6125	0.946502	0.779501	0.929129	0.385827	0.97803	0.816032
Daylight	GkNN k=02 X=05.0 Y=10.0.dat	0.101089	0.6125	0.946502	0.779501	0.929129	0.385827	0.97803	0.816367
Daylight	GkNN k=02 X=05.0 Y=15.0.dat	0.109627	0.6125	0.94856	0.78053	0.931079	0.395161	0.978076	0.816572
Daylight	GkNN k=02 X=05.0 Y=20.0.dat	0.100599	0.6125	0.94856	0.78053	0.931079	0.395161	0.978076	0.816675
Daylight	GkNN k=02 X=05.0 Y=30.0.dat	0.101966	0.6125	0.953361	0.78293	0.935631	0.418803	0.978184	0.816992
Daylight	GkNN k=02 X=05.0 Y=50.0.dat	0.103419	0.6125	0.957476	0.784988	0.939532	0.441441	0.978276	0.817318
Daylight	GkNN k=02 X=07.0 Y=00.0.dat	0.101441	0.6125	0.944444	0.778472	0.927178	0.376923	0.977983	0.814463
Daylight	GkNN k=02 X=07.0 Y=00.1.dat	0.101453	0.6125	0.944444	0.778472	0.927178	0.376923	0.977983	0.814523
Daylight	GkNN k=02 X=07.0 Y=00.2.dat	0.101466	0.6125	0.944444	0.778472	0.927178	0.376923	0.977983	0.814549
Daylight	GkNN k=02 X=07.0 Y=00.3.dat	0.101478	0.6125	0.944444	0.778472	0.927178	0.376923	0.977983	0.814575
Daylight	GkNN k=02 X=07.0 Y=00.5.dat	0.101503	0.6125	0.944444	0.778472	0.927178	0.376923	0.977983	0.814566
Daylight	GkNN k=02 X=07.0 Y=00.7.dat	0.101528	0.6125	0.944444	0.778472	0.927178	0.376923	0.977983	0.8146
Daylight	GkNN k=02 X=07.0 Y=01.0.dat	0.101564	0.6125	0.944444	0.778472	0.927178	0.376923	0.977983	0.814635
Daylight	GkNN k=02 X=07.0 Y=01.5.dat	0.101626	0.6125	0.944444	0.778472	0.927178	0.376923	0.977983	0.814703
Daylight	GkNN k=02 X=07.0 Y=02.0.dat	0.101687	0.6125	0.944444	0.778472	0.927178	0.376923	0.977983	0.814729
Daylight	GkNN k=02 X=07.0 Y=03.0.dat	0.101808	0.6125	0.944444	0.778472	0.927178	0.376923	0.977983	0.815123
Daylight	GkNN k=02 X=07.0 Y=05.0.dat	0.102049	0.6125	0.94513	0.778815	0.927828	0.379845	0.977999	0.815389
Daylight	GkNN k=02 X=07.0 Y=07.0.dat	0.102285	0.6125	0.94513	0.778815	0.927828	0.379845	0.977999	0.815621
Daylight	GkNN k=02 X=07.0 Y=10.0.dat	0.100652	0.6125	0.94513	0.778815	0.927828	0.379845	0.977999	0.815947
Daylight	GkNN k=02 X=07.0 Y=15.0.dat	0.103195	0.6125	0.946502	0.779501	0.929129	0.385827	0.97803	0.816384
Daylight	GkNN k=02 X=07.0 Y=20.0.dat	0.101616	0.6125	0.946502	0.779501	0.929129	0.385827	0.97803	0.816529
Daylight	GkNN k=02 X=07.0 Y=30.0.dat	0.104737	0.6125	0.949931	0.781216	0.93238	0.401639	0.978107	0.816727
Daylight	GkNN k=02 X=07.0 Y=50.0.dat	0.101486	0.6125	0.953361	0.78293	0.935631	0.418803	0.978184	0.817104
Daylight	GkNN k=02 X=10.0 Y=00.0.dat	0.1045	0.6125	0.944444	0.778472	0.927178	0.376923	0.977983	0.814519
Daylight	GkNN k=02 X=10.0 Y=00.1.dat	0.104509	0.6125	0.944444	0.778472	0.927178	0.376923	0.977983	0.81454
Daylight	GkNN k=02 X=10.0 Y=00.2.dat	0.104518	0.6125	0.944444	0.778472	0.927178	0.376923	0.977983	0.81454
Daylight	GkNN k=02 X=10.0 Y=00.3.dat	0.104526	0.6125	0.944444	0.778472	0.927178	0.376923	0.977983	0.814566
Daylight	GkNN k=02 X=10.0 Y=00.5.dat	0.104544	0.6125	0.944444	0.778472	0.927178	0.376923	0.977983	0.814609
Daylight	GkNN k=02 X=10.0 Y=00.7.dat	0.104562	0.6125	0.944444	0.778472	0.927178	0.376923	0.977983	0.814618
Daylight	GkNN k=02 X=10.0 Y=01.0.dat	0.104589	0.6125	0.944444	0.778472	0.927178	0.376923	0.977983	0.814618
Daylight	GkNN k=02 X=10.0 Y=01.5.dat	0.104633	0.6125	0.944444	0.778472	0.927178	0.376923	0.977983	0.814592
Daylight	GkNN k=02 X=10.0 Y=02.0.dat	0.104677	0.6125	0.944444	0.778472	0.927178	0.376923	0.977983	0.814626
Daylight	GkNN k=02 X=10.0 Y=03.0.dat	0.104764	0.6125	0.944444	0.778472	0.927178	0.376923	0.977983	0.814729
Daylight	GkNN k=02 X=10.0 Y=05.0.dat	0.104938	0.6125	0.944444	0.778472	0.927178	0.376923	0.977983	0.815226
Daylight	GkNN k=02 X=10.0 Y=07.0.dat	0.100486	0.6125	0.944444	0.778472	0.927178	0.376923	0.977983	0.815364
Daylight	GkNN k=02 X=10.0 Y=10.0.dat	0.105358	0.6125	0.94513	0.778815	0.927828	0.379845	0.977999	0.815629
Daylight	GkNN k=02 X=10.0 Y=15.0.dat	0.102928	0.6125	0.94513	0.778815	0.927828	0.379845	0.977999	0.815989
Daylight	GkNN k=02 X=10.0 Y=20.0.dat	0.10011	0.6125	0.94513	0.778815	0.927828	0.379845	0.977999	0.816281
Daylight	GkNN k=02 X=10.0 Y=30.0.dat	0.106865	0.6125	0.947874	0.780187	0.930429	0.392	0.978061	0.816529
Daylight	GkNN k=02 X=10.0 Y=50.0.dat	0.106316	0.6125	0.951989	0.782245	0.93433	0.411765	0.978154	0.816787
Daylight	GkNN k=02 X=15.0 Y=00.0.dat	0.106942	0.6125	0.944444	0.778472	0.927178	0.376923	0.977983	0.814536
Daylight	GkNN k=02 X=15.0 Y=00.1.dat	0.106948	0.6125	0.944444	0.778472	0.927178	0.376923	0.977983	0.814549
Daylight	GkNN k=02 X=15.0 Y=00.2.dat	0.106954	0.6125	0.944444	0.778472	0.927178	0.376923	0.977983	0.814566
Daylight	GkNN k=02 X=15.0 Y=00.3.dat	0.106961	0.6125	0.944444	0.778472	0.927178	0.376923	0.977983	0.814566
Daylight	GkNN k=02 X=15.0 Y=00.5.dat	0.106973	0.6125	0.944444	0.778472	0.927178	0.376923	0.977983	0.8146
Daylight	GkNN k=02 X=15.0 Y=00.7.dat	0.106985	0.6125	0.944444	0.778472	0.927178	0.376923	0.977983	0.814609
Daylight	GkNN k=02 X=15.0 Y=01.0.dat	0.107003	0.6125	0.944444	0.778472	0.927178	0.376923	0.977983	0.814592
Daylight	GkNN k=02 X=15.0 Y=01.5.dat	0.107033	0.6125	0.944444	0.778472	0.927178	0.376923	0.977983	0.814609
Daylight	GkNN k=02 X=15.0 Y=02.0.dat	0.107063	0.6125	0.944444	0.778472	0.927178	0.376923	0.977983	0.814592
Daylight	GkNN k=02 X=15.0 Y=03.0.dat	0.107123	0.6125	0.944444	0.778472	0.927178	0.376923	0.977983	0.81466
Daylight	GkNN k=02 X=15.0 Y=05.0.dat	0.107241	0.6125	0.944444	0.778472	0.927178	0.376923	0.977983	0.814961
Daylight	GkNN k=02 X=15.0 Y=07.0.dat	0.107357	0.6125	0.944444	0.778472	0.927178	0.376923	0.977983	0.815278
Daylight	GkNN k=02 X=15.0 Y=10.0.dat	0.10231	0.6125	0.944444	0.778472	0.927178	0.376923	0.977983	0.815415
Daylight	GkNN k=02 X=15.0 Y=15.0.dat	0.107725	0.6125	0.94513	0.778815	0.927828	0.379845	0.977999	0.815706
Daylight	GkNN k=02 X=15.0 Y=20.0.dat	0.105749	0.6125	0.94513	0.778815	0.927828	0.379845	0.977999	0.815878
Daylight	GkNN k=02 X=15.0 Y=30.0.dat	0.101529	0.6125	0.94513	0.778815	0.927828	0.379845	0.977999	0.816289
Daylight	GkNN k=02 X=15.0 Y=50.0.dat	0.109384	0.6125	0.94856	0.78053	0.931079	0.395161	0.978076	0.81659
Daylight	GkNN k=02 X=20.0 Y=00.0.dat	0.108185	0.6125	0.944444	0.778472	0.927178	0.376923	0.977983	0.814536
Daylight	GkNN k=02 X=20.0 Y=00.1.dat	0.108189	0.6125	0.944444	0.778472	0.927178	0.376923	0.977983	0.814566
Daylight	GkNN k=02 X=20.0 Y=00.2.dat	0.108194	0.6125	0.944444	0.778472	0.927178	0.376923	0.977983	0.814558
Daylight	GkNN k=02 X=20.0 Y=00.3.dat	0.108199	0.6125	0.944444	0.778472	0.927178	0.376923	0.977983	0.814549
Daylight	GkNN k=02 X=20.0 Y=00.5.dat	0.108208	0.6125	0.944444	0.778472	0.927178	0.376923	0.977983	0.814558
Daylight	GkNN k=02 X=20.0 Y=00.7.dat	0.108217	0.6125	0.944444	0.778472	0.927178	0.376923	0.977983	0.814575
Daylight	GkNN k=02 X=20.0 Y=01.0.dat	0.108231	0.6125	0.944444	0.778472	0.927178	0.376923	0.977983	0.814592
Daylight	GkNN k=02 X=20.0 Y=01.5.dat	0.108254	0.6125	0.944444	0.778472	0.927178	0.376923	0.977983	0.814566
Daylight	GkNN k=02 X=20.0 Y=02.0.dat	0.108277	0.6125	0.944444	0.778472	0.927178	0.376923	0.977983	0.814609
Daylight	GkNN k=02 X=20.0 Y=03.0.dat	0.108322	0.6125	0.944444	0.778472	0.927178	0.376923	0.977983	0.814643
Daylight	GkNN k=02 X=20.0 Y=05.0.dat	0.108411	0.6125	0.944444	0.778472	0.927178	0.376923	0.977983	0.814772
Daylight	GkNN k=02 X=20.0 Y=07.0.dat	0.108499	0.6125	0.944444	0.778472	0.927178	0.376923	0.977983	0.815072
Daylight	GkNN k=02 X=20.0 Y=10.0.dat	0.108628	0.6125	0.944444	0.778472	0.927178	0.376923	0.977983	0.815269
Daylight	GkNN k=02 X=20.0 Y=15.0.dat	0.108836	0.6125	0.94513	0.778815	0.927828	0.379845	0.977999	0.815458
Daylight	GkNN k=02 X=20.0 Y=20.0.dat	0.108687	0.6125	0.94513	0.778815	0.927828	0.379845	0.977999	0.815672
Daylight	GkNN k=02 X=20.0 Y=30.0.dat	0.105418	0.6125	0.94513	0.778815	0.927828	0.379845	0.977999	0.815998
Daylight	GkNN k=02 X=20.0 Y=50.0.dat	0.109925	0.6125	0.946502	0.779501	0.929129	0.385827	0.97803	0.816435
Daylight	GkNN k=02 X=30.0 Y=00.0.dat	0.109442	0.6125	0.944444	0.778472	0.927178	0.376923	0.977983	0.81451
Daylight	GkNN k=02 X=30.0 Y=00.1.dat	0.109445	0.6125	0.944444	0.778472	0.927178	0.376923	0.977983	0.814506
Daylight	GkNN k=02 X=30.0 Y=00.2.dat	0.109448	0.6125	0.944444	0.778472	0.927178	0.376923	0.977983	0.814515
Daylight	GkNN k=02 X=30.0 Y=00.3.dat	0.109451	0.6125	0.944444	0.778472	0.927178	0.376923	0.977983	0.814515
Daylight	GkNN k=02 X=30.0 Y=00.5.dat	0.109457	0.6125	0.944444	0.778472	0.927178	0.376923	0.977983	0.814515
Daylight	GkNN k=02 X=30.0 Y=00.7.dat	0.109464	0.6125	0.944444	0.778472	0.927178	0.376923	0.977983	0.814532
Daylight	GkNN k=02 X=30.0 Y=01.0.dat	0.109473	0.6125	0.944444	0.778472	0.927178	0.376923	0.977983	0.814558
Daylight	GkNN k=02 X=30.0 Y=01.5.dat	0.109488	0.6125	0.944444	0.778472	0.927178	0.376923	0.977983	0.814575
Daylight	GkNN k=02 X=30.0 Y=02.0.dat	0.109504	0.6125	0.944444	0.778472	0.927178	0.376923	0.977983	0.814566
Daylight	GkNN k=02 X=30.0 Y=03.0.dat	0.109534	0.6125	0.944444	0.778472	0.927178	0.376923	0.977983	0.814643
Daylight	GkNN k=02 X=30.0 Y=05.0.dat	0.109595	0.6125	0.944444	0.778472	0.927178	0.376923	0.977983	0.814669
Daylight	GkNN k=02 X=30.0 Y=07.0.dat	0.109654	0.6125	0.944444	0.778472	0.927178	0.376923	0.977983	0.814729
Daylight	GkNN k=02 X=30.0 Y=10.0.dat	0.109741	0.6125	0.944444	0.778472	0.927178	0.376923	0.977983	0.815063
Daylight	GkNN k=02 X=30.0 Y=15.0.dat	0.109342	0.6125	0.944444	0.778472	0.927178	0.376923	0.977983	0.815269
Daylight	GkNN k=02 X=30.0 Y=20.0.dat	0.102443	0.6125	0.944444	0.778472	0.927178	0.376923	0.977983	0.815389
Daylight	GkNN k=02 X=30.0 Y=30.0.dat	0.109455	0.6125	0.94513	0.778815	0.927828	0.379845	0.977999	0.815646
Daylight	GkNN k=02 X=30.0 Y=50.0.dat	0.104651	0.6125	0.94513	0.778815	0.927828	0.379845	0.977999	0.816075
Daylight	GkNN k=02 X=50.0 Y=00.0.dat	0.110458	0.6125	0.944444	0.778472	0.927178	0.376923	0.977983	0.814502
Daylight	GkNN k=02 X=50.0 Y=00.1.dat	0.11046	0.6125	0.944444	0.778472	0.927178	0.376923	0.977983	0.814515
Daylight	GkNN k=02 X=50.0 Y=00.2.dat	0.110462	0.6125	0.944444	0.778472	0.927178	0.376923	0.977983	0.814515
Daylight	GkNN k=02 X=50.0 Y=00.3.dat	0.110464	0.6125	0.944444	0.778472	0.927178	0.376923	0.977983	0.814515
Daylight	GkNN k=02 X=50.0 Y=00.5.dat	0.110467	0.6125	0.944444	0.778472	0.927178	0.376923	0.977983	0.814515
Daylight	GkNN k=02 X=50.0 Y=00.7.dat	0.110471	0.6125	0.944444	0.778472	0.927178	0.376923	0.977983	0.814515
Daylight	GkNN k=02 X=50.0 Y=01.0.dat	0.110477	0.6125	0.944444	0.778472	0.927178	0.376923	0.977983	0.814515
Daylight	GkNN k=02 X=50.0 Y=01.5.dat	0.110486	0.6125	0.944444	0.778472	0.927178	0.376923	0.977983	0.814566
Daylight	GkNN k=02 X=50.0 Y=02.0.dat	0.110496	0.6125	0.944444	0.778472	0.927178	0.376923	0.977983	0.814575
Daylight	GkNN k=02 X=50.0 Y=03.0.dat	0.110514	0.6125	0.944444	0.778472	0.927178	0.376923	0.977983	0.814575
Daylight	GkNN k=02 X=50.0 Y=05.0.dat	0.11055	0.6125	0.944444	0.778472	0.927178	0.376923	0.977983	0.814635
Daylight	GkNN k=02 X=50.0 Y=07.0.dat	0.110586	0.6125	0.944444	0.778472	0.927178	0.376923	0.977983	0.814626
Daylight	GkNN k=02 X=50.0 Y=10.0.dat	0.110639	0.6125	0.944444	0.778472	0.927178	0.376923	0.977983	0.81466
Daylight	GkNN k=02 X=50.0 Y=15.0.dat	0.110723	0.6125	0.944444	0.778472	0.927178	0.376923	0.977983	0.814883
Daylight	GkNN k=02 X=50.0 Y=20.0.dat	0.110804	0.6125	0.944444	0.778472	0.927178	0.376923	0.977983	0.815192
Daylight	GkNN k=02 X=50.0 Y=30.0.dat	0.105154	0.6125	0.944444	0.778472	0.927178	0.376923	0.977983	0.815303
Daylight	GkNN k=02 X=50.0 Y=50.0.dat	0.109799	0.6125	0.94513	0.778815	0.927828	0.379845	0.977999	0.815552
Daylight	GkNN k=03 X=00.0 Y=00.1.dat	0.983	0	1	0.5	0.947984	0	0.947984	0.5
Daylight	GkNN k=03 X=00.0 Y=00.2.dat	0.983	0	1	0.5	0.947984	0	0.947984	0.5
Daylight	GkNN k=03 X=00.0 Y=00.3.dat	0.983	0	1	0.5	0.947984	0	0.947984	0.5
Daylight	GkNN k=03 X=00.0 Y=00.5.dat	0.983	0	1	0.5	0.947984	0	0.947984	0.5
Daylight	GkNN k=03 X=00.0 Y=00.7.dat	0.983	0	1	0.5	0.947984	0	0.947984	0.5
Daylight	GkNN k=03 X=00.0 Y=01.0.dat	0.983	0	1	0.5	0.947984	0	0.947984	0.5
Daylight	GkNN k=03 X=00.0 Y=01.5.dat	0.983	0	1	0.5	0.947984	0	0.947984	0.5
Daylight	GkNN k=03 X=00.0 Y=02.0.dat	0.983	0	1	0.5	0.947984	0	0.947984	0.5
Daylight	GkNN k=03 X=00.0 Y=03.0.dat	0.983	0	1	0.5	0.947984	0	0.947984	0.5
Daylight	GkNN k=03 X=00.0 Y=05.0.dat	0.983	0	1	0.5	0.947984	0	0.947984	0.5
Daylight	GkNN k=03 X=00.0 Y=07.0.dat	0.983	0	1	0.5	0.947984	0	0.947984	0.5
Daylight	GkNN k=03 X=00.0 Y=10.0.dat	0.983	0	1	0.5	0.947984	0	0.947984	0.5
Daylight	GkNN k=03 X=00.0 Y=15.0.dat	0.983	0	1	0.5	0.947984	0	0.947984	0.5
Daylight	GkNN k=03 X=00.0 Y=20.0.dat	0.983	0	1	0.5	0.947984	0	0.947984	0.5
Daylight	GkNN k=03 X=00.0 Y=30.0.dat	0.983	0	1	0.5	0.947984	0	0.947984	0.5
Daylight	GkNN k=03 X=00.0 Y=50.0.dat	0.983	0	1	0.5	0.947984	0	0.947984	0.5
Daylight	GkNN k=03 X=00.1 Y=00.0.dat	0.195346	0.425	0.995885	0.710442	0.96619	0.85	0.969292	0.844016
Daylight	GkNN k=03 X=00.1 Y=00.1.dat	0.197127	0.425	0.995885	0.710442	0.96619	0.85	0.969292	0.8442
Daylight	GkNN k=03 X=00.1 Y=00.2.dat	0.198934	0.425	0.995885	0.710442	0.96619	0.85	0.969292	0.844277
Daylight	GkNN k=03 X=00.1 Y=00.3.dat	0.198941	0.425	0.995885	0.710442	0.96619	0.85	0.969292	0.844183
Daylight	GkNN k=03 X=00.1 Y=00.5.dat	0.198614	0.425	0.995885	0.710442	0.96619	0.85	0.969292	0.843969
Daylight	GkNN k=03 X=00.1 Y=00.7.dat	0.198289	0.425	0.995885	0.710442	0.96619	0.85	0.969292	0.844183
Daylight	GkNN k=03 X=00.1 Y=01.0.dat	0.197805	0.425	0.995885	0.710442	0.96619	0.85	0.969292	0.8442
Daylight	GkNN k=03 X=00.1 Y=01.5.dat	0.197004	0.425	0.995885	0.710442	0.96619	0.85	0.969292	0.84414
Daylight	GkNN k=03 X=00.1 Y=02.0.dat	0.196213	0.425	0.995885	0.710442	0.96619	0.85	0.969292	0.843977
Daylight	GkNN k=03 X=00.1 Y=03.0.dat	0.112065	0.4375	0.995885	0.716692	0.96684	0.853659	0.96994	0.844234
Daylight	GkNN k=03 X=00.1 Y=05.0.dat	0.143253	0.4375	0.994513	0.716007	0.96554	0.813953	0.9699	0.844226
Daylight	GkNN k=03 X=00.1 Y=07.0.dat	0.105552	0.475	0.990398	0.732699	0.963589	0.730769	0.971736	0.84408
Daylight	GkNN k=03 X=00.1 Y=10.0.dat	0.110771	0.5375	0.989026	0.763263	0.96554	0.728814	0.974983	0.843574
Daylight	GkNN k=03 X=00.1 Y=15.0.dat	0.10268	0.5375	0.984911	0.761205	0.961638	0.661538	0.974881	0.842768
Daylight	GkNN k=03 X=00.1 Y=20.0.dat	0.106304	0.5375	0.982167	0.759834	0.959038	0.623188	0.974813	0.842503
Daylight	GkNN k=03 X=00.1 Y=30.0.dat	0.106888	0.5375	0.980796	0.759148	0.957737	0.605634	0.974778	0.842331
Daylight	GkNN k=03 X=00.1 Y=50.0.dat	0.105248	0.5375	0.978052	0.757776	0.955137	0.573333	0.97471	0.841731
Daylight	GkNN k=03 X=00.2 Y=00.0.dat	0.106939	0.45	0.994513	0.722257	0.96619	0.818182	0.970549	0.845096
Daylight	GkNN k=03 X=00.2 Y=00.1.dat	0.107585	0.45	0.994513	0.722257	0.96619	0.818182	0.970549	0.845109
Daylight	GkNN k=03 X=00.2 Y=00.2.dat	0.105213	0.45	0.994513	0.722257	0.96619	0.818182	0.970549	0.845272
Daylight	GkNN k=03 X=00.2 Y=00.3.dat	0.102804	0.45	0.994513	0.722257	0.96619	0.818182	0.970549	0.845332
Daylight	GkNN k=03 X=00.2 Y=00.5.dat	0.110195	0.45	0.995199	0.722599	0.96684	0.837209	0.970569	0.845237
Daylight	GkNN k=03 X=00.2 Y=00.7.dat	0.108263	0.45	0.995199	0.722599	0.96684	0.837209	0.970569	0.845032
Daylight	GkNN k=03 X=00.2 Y=01.0.dat	0.102915	0.45	0.995199	0.722599	0.96684	0.837209	0.970569	0.844852
Daylight	GkNN k=03 X=00.2 Y=01.5.dat	0.115123	0.4375	0.994513	0.716007	0.96554	0.813953	0.9699	0.84474
Daylight	GkNN k=03 X=00.2 Y=02.0.dat	0.113685	0.45	0.994513	0.722257	0.96619	0.818182	0.970549	0.844775
Daylight	GkNN k=03 X=00.2 Y=03.0.dat	0.101941	0.475	0.993141	0.734071	0.96619	0.791667	0.971812	0.844835
Daylight	GkNN k=03 X=00.2 Y=05.0.dat	0.107692	0.5	0.990398	0.745199	0.964889	0.740741	0.973046	0.844629
Daylight	GkNN k=03 X=00.2 Y=07.0.dat	0.111079	0.5375	0.989712	0.763606	0.96619	0.741379	0.975	0.844269
Daylight	GkNN k=03 X=00.2 Y=10.0.dat	0.115505	0.5375	0.987654	0.762577	0.964239	0.704918	0.974949	0.843849
Daylight	GkNN k=03 X=00.2 Y=15.0.dat	0.10008	0.5375	0.982167	0.759834	0.959038	0.623188	0.974813	0.842991
Daylight	GkNN k=03 X=00.2 Y=20.0.dat	0.111098	0.5375	0.981481	0.759491	0.958388	0.614286	0.974796	0.842657
Daylight	GkNN k=03 X=00.2 Y=30.0.dat	0.109426	0.5375	0.979424	0.758462	0.956437	0.589041	0.974744	0.841988
Daylight	GkNN k=03 X=00.2 Y=50.0.dat	0.107487	0.5625	0.97668	0.76959	0.955137	0.56962	0.976011	0.841525
Daylight	GkNN k=03 X=00.3 Y=00.0.dat	0.102257	0.475	0.987654	0.731327	0.960988	0.678571	0.97166	0.844676
Daylight	GkNN k=03 X=00.3 Y=00.1.dat	0.101749	0.4875	0.98834	0.73792	0.962289	0.696429	0.972335	0.844723
Daylight	GkNN k=03 X=00.3 Y=00.2.dat	0.100958	0.4875	0.989712	0.738606	0.963589	0.722222	0.972372	0.844826
Daylight	GkNN k=03 X=00.3 Y=00.3.dat	0.100171	0.4875	0.989712	0.738606	0.963589	0.722222	0.972372	0.844877
Daylight	GkNN k=03 X=00.3 Y=00.5.dat	0.105681	0.4875	0.990398	0.738949	0.964239	0.735849	0.972391	0.844963
Daylight	GkNN k=03 X=00.3 Y=00.7.dat	0.103955	0.4875	0.990398	0.738949	0.964239	0.735849	0.972391	0.844792
Daylight	GkNN k=03 X=00.3 Y=01.0.dat	0.10139	0.4875	0.991084	0.739292	0.964889	0.75	0.972409	0.844569
Daylight	GkNN k=03 X=00.3 Y=01.5.dat	0.101253	0.4875	0.991084	0.739292	0.964889	0.75	0.972409	0.844637
Daylight	GkNN k=03 X=00.3 Y=02.0.dat	0.106509	0.475	0.991084	0.733042	0.964239	0.745098	0.971755	0.844689
Daylight	GkNN k=03 X=00.3 Y=03.0.dat	0.104242	0.5	0.990398	0.745199	0.964889	0.740741	0.973046	0.844663
Daylight	GkNN k=03 X=00.3 Y=05.0.dat	0.101453	0.55	0.987654	0.768827	0.964889	0.709677	0.97561	0.844612
Daylight	GkNN k=03 X=00.3 Y=07.0.dat	0.104158	0.55	0.985597	0.767798	0.962939	0.676923	0.97556	0.844474
Daylight	GkNN k=03 X=00.3 Y=10.0.dat	0.100815	0.5625	0.982853	0.772677	0.960988	0.642857	0.976158	0.84402
Daylight	GkNN k=03 X=00.3 Y=15.0.dat	0.109795	0.55	0.979424	0.764712	0.957087	0.594595	0.97541	0.843146
Daylight	GkNN k=03 X=00.3 Y=20.0.dat	0.112436	0.55	0.979424	0.764712	0.957087	0.594595	0.97541	0.842537
Daylight	GkNN k=03 X=00.3 Y=30.0.dat	0.100265	0.5625	0.97668	0.76959	0.955137	0.56962	0.976011	0.841988
Daylight	GkNN k=03 X=00.3 Y=50.0.dat	0.104917	0.575	0.974623	0.774811	0.953836	0.554217	0.976632	0.841525
Daylight	GkNN k=03 X=00.5 Y=00.0.dat	0.100971	0.525	0.980796	0.752898	0.957087	0.6	0.974114	0.844449
Daylight	GkNN k=03 X=00.5 Y=00.1.dat	0.100894	0.525	0.981481	0.753241	0.957737	0.608696	0.974132	0.844603
Daylight	GkNN k=03 X=00.5 Y=00.2.dat	0.100818	0.525	0.981481	0.753241	0.957737	0.608696	0.974132	0.844637
Daylight	GkNN k=03 X=00.5 Y=00.3.dat	0.100398	0.5375	0.982167	0.759834	0.959038	0.623188	0.974813	0.844715
Daylight	GkNN k=03 X=00.5 Y=00.5.dat	0.100592	0.525	0.982167	0.753584	0.958388	0.617647	0.97415	0.844869
Daylight	GkNN k=03 X=00.5 Y=00.7.dat	0.100411	0.5375	0.981481	0.759491	0.958388	0.614286	0.974796	0.844989
Daylight	GkNN k=03 X=00.5 Y=01.0.dat	0.100228	0.525	0.980796	0.752898	0.957087	0.6	0.974114	0.844989
Daylight	GkNN k=03 X=00.5 Y=01.5.dat	0.101753	0.525	0.982167	0.753584	0.958388	0.617647	0.97415	0.844757
Daylight	GkNN k=03 X=00.5 Y=02.0.dat	0.100999	0.5375	0.982167	0.759834	0.959038	0.623188	0.974813	0.84492
Daylight	GkNN k=03 X=00.5 Y=03.0.dat	0.10281	0.5625	0.982853	0.772677	0.960988	0.642857	0.976158	0.844963
Daylight	GkNN k=03 X=00.5 Y=05.0.dat	0.102555	0.5625	0.980796	0.771648	0.959038	0.616438	0.976109	0.844697
Daylight	GkNN k=03 X=00.5 Y=07.0.dat	0.100215	0.5625	0.977366	0.769933	0.955787	0.576923	0.976027	0.84444
Daylight	GkNN k=03 X=00.5 Y=10.0.dat	0.102587	0.5625	0.97668	0.76959	0.955137	0.56962	0.976011	0.844166
Daylight	GkNN k=03 X=00.5 Y=15.0.dat	0.105356	0.5625	0.97668	0.76959	0.955137	0.56962	0.976011	0.843514
Daylight	GkNN k=03 X=00.5 Y=20.0.dat	0.101505	0.5625	0.975995	0.769247	0.954486	0.5625	0.975995	0.843171
Daylight	GkNN k=03 X=00.5 Y=30.0.dat	0.101841	0.575	0.972565	0.773783	0.951886	0.534884	0.976584	0.842425
Daylight	GkNN k=03 X=00.5 Y=50.0.dat	0.111515	0.5875	0.971879	0.77969	0.951886	0.534091	0.977241	0.841637
Daylight	GkNN k=03 X=00.7 Y=00.0.dat	0.103169	0.55	0.97668	0.76334	0.954486	0.564103	0.975342	0.844226
Daylight	GkNN k=03 X=00.7 Y=00.1.dat	0.10355	0.55	0.97668	0.76334	0.954486	0.564103	0.975342	0.844286
Daylight	GkNN k=03 X=00.7 Y=00.2.dat	0.101124	0.55	0.975995	0.762997	0.953836	0.556962	0.975326	0.84432
Daylight	GkNN k=03 X=00.7 Y=00.3.dat	0.104311	0.5625	0.97668	0.76959	0.955137	0.56962	0.976011	0.84432
Daylight	GkNN k=03 X=00.7 Y=00.5.dat	0.105024	0.5625	0.97668	0.76959	0.955137	0.56962	0.976011	0.844432
Daylight	GkNN k=03 X=00.7 Y=00.7.dat	0.105824	0.5625	0.977366	0.769933	0.955787	0.576923	0.976027	0.844517
Daylight	GkNN k=03 X=00.7 Y=01.0.dat	0.103144	0.575	0.975995	0.775497	0.955137	0.567901	0.976664	0.844689
Daylight	GkNN k=03 X=00.7 Y=01.5.dat	0.100615	0.5875	0.975995	0.781747	0.955787	0.573171	0.977335	0.844715
Daylight	GkNN k=03 X=00.7 Y=02.0.dat	0.107861	0.6	0.975309	0.787654	0.955787	0.571429	0.977992	0.844689
Daylight	GkNN k=03 X=00.7 Y=03.0.dat	0.10779	0.6	0.97668	0.78834	0.957087	0.585366	0.978022	0.844723
Daylight	GkNN k=03 X=00.7 Y=05.0.dat	0.102925	0.6	0.973251	0.786626	0.953836	0.551724	0.977946	0.844646
Daylight	GkNN k=03 X=00.7 Y=07.0.dat	0.101151	0.5875	0.972565	0.780033	0.952536	0.54023	0.977257	0.844577
Daylight	GkNN k=03 X=00.7 Y=10.0.dat	0.10291	0.575	0.972565	0.773783	0.951886	0.534884	0.976584	0.844089
Daylight	GkNN k=03 X=00.7 Y=15.0.dat	0.104168	0.5875	0.973251	0.780376	0.953186	0.546512	0.977273	0.84348
Daylight	GkNN k=03 X=00.7 Y=20.0.dat	0.10113	0.5875	0.972565	0.780033	0.952536	0.54023	0.977257	0.84318
Daylight	GkNN k=03 X=00.7 Y=30.0.dat	0.107355	0.5875	0.971879	0.77969	0.951886	0.534091	0.977241	0.84288
Daylight	GkNN k=03 X=00.7 Y=50.0.dat	0.112543	0.5875	0.971879	0.77969	0.951886	0.534091	0.977241	0.841782
Daylight	GkNN k=03 X=01.0 Y=00.0.dat	0.103333	0.6125	0.967764	0.790132	0.949285	0.510417	0.978502	0.843343
Daylight	GkNN k=03 X=01.0 Y=00.1.dat	0.103057	0.6125	0.96845	0.790475	0.949935	0.515789	0.978517	0.84336
Daylight	GkNN k=03 X=01.0 Y=00.2.dat	0.102645	0.6125	0.96845	0.790475	0.949935	0.515789	0.978517	0.843446
Daylight	GkNN k=03 X=01.0 Y=00.3.dat	0.100071	0.6125	0.967764	0.790132	0.949285	0.510417	0.978502	0.843489
Daylight	GkNN k=03 X=01.0 Y=00.5.dat	0.10128	0.6125	0.96845	0.790475	0.949935	0.515789	0.978517	0.843643
Daylight	GkNN k=03 X=01.0 Y=00.7.dat	0.100265	0.625	0.96845	0.796725	0.950585	0.520833	0.979196	0.843771
Daylight	GkNN k=03 X=01.0 Y=01.0.dat	0.101259	0.6125	0.967764	0.790132	0.949285	0.510417	0.978502	0.843986
Daylight	GkNN k=03 X=01.0 Y=01.5.dat	0.101156	0.625	0.966392	0.795696	0.948635	0.505051	0.979152	0.844183
Daylight	GkNN k=03 X=01.0 Y=02.0.dat	0.100648	0.625	0.965021	0.79501	0.947334	0.49505	0.979123	0.844166
Daylight	GkNN k=03 X=01.0 Y=03.0.dat	0.105761	0.625	0.965706	0.795353	0.947984	0.5	0.979138	0.8442
Daylight	GkNN k=03 X=01.0 Y=05.0.dat	0.100049	0.625	0.967078	0.796039	0.949285	0.510204	0.979167	0.844234
Daylight	GkNN k=03 X=01.0 Y=07.0.dat	0.106425	0.6125	0.967078	0.789789	0.948635	0.505155	0.978487	0.844286
Daylight	GkNN k=03 X=01.0 Y=10.0.dat	0.10339	0.6125	0.96845	0.790475	0.949935	0.515789	0.978517	0.844149
Daylight	GkNN k=03 X=01.0 Y=15.0.dat	0.101466	0.6	0.969136	0.784568	0.949935	0.516129	0.977855	0.843471
Daylight	GkNN k=03 X=01.0 Y=20.0.dat	0.10317	0.5875	0.969822	0.778661	0.949935	0.516484	0.977194	0.843197
Daylight	GkNN k=03 X=01.0 Y=30.0.dat	0.101418	0.5875	0.970508	0.779004	0.950585	0.522222	0.97721	0.842991
Daylight	GkNN k=03 X=01.0 Y=50.0.dat	0.101238	0.5875	0.969822	0.778661	0.949935	0.516484	0.977194	0.842391
Daylight	GkNN k=03 X=01.5 Y=00.0.dat	0.10288	0.625	0.955418	0.790209	0.938231	0.434783	0.978918	0.841898
Daylight	GkNN k=03 X=01.5 Y=00.1.dat	0.101587	0.6375	0.954047	0.795773	0.937581	0.432203	0.979577	0.841902
Daylight	GkNN k=03 X=01.5 Y=00.2.dat	0.100738	0.6375	0.954047	0.795773	0.937581	0.432203	0.979577	0.841954
Daylight	GkNN k=03 X=01.5 Y=00.3.dat	0.101707	0.625	0.954047	0.789523	0.936931	0.42735	0.978888	0.842005
Daylight	GkNN k=03 X=01.5 Y=00.5.dat	0.100927	0.625	0.954047	0.789523	0.936931	0.42735	0.978888	0.84204
Daylight	GkNN k=03 X=01.5 Y=00.7.dat	0.100148	0.625	0.953361	0.78918	0.936281	0.423729	0.978873	0.842125
Daylight	GkNN k=03 X=01.5 Y=01.0.dat	0.101297	0.625	0.955418	0.790209	0.938231	0.434783	0.978918	0.842485
Daylight	GkNN k=03 X=01.5 Y=01.5.dat	0.100327	0.625	0.955418	0.790209	0.938231	0.434783	0.978918	0.84282
Daylight	GkNN k=03 X=01.5 Y=02.0.dat	0.102386	0.625	0.955418	0.790209	0.938231	0.434783	0.978918	0.84312
Daylight	GkNN k=03 X=01.5 Y=03.0.dat	0.102925	0.625	0.955418	0.790209	0.938231	0.434783	0.978918	0.843428
Daylight	GkNN k=03 X=01.5 Y=05.0.dat	0.104046	0.625	0.957476	0.791238	0.940182	0.446429	0.978962	0.84354
Daylight	GkNN k=03 X=01.5 Y=07.0.dat	0.105002	0.625	0.962277	0.793639	0.944733	0.47619	0.979065	0.843471
Daylight	GkNN k=03 X=01.5 Y=10.0.dat	0.10127	0.625	0.961591	0.793296	0.944083	0.471698	0.97905	0.843677
Daylight	GkNN k=03 X=01.5 Y=15.0.dat	0.113371	0.625	0.966392	0.795696	0.948635	0.505051	0.979152	0.843634
Daylight	GkNN k=03 X=01.5 Y=20.0.dat	0.103687	0.6	0.964335	0.782167	0.945384	0.48	0.977747	0.843188
Daylight	GkNN k=03 X=01.5 Y=30.0.dat	0.110172	0.6	0.96845	0.784225	0.949285	0.510638	0.977839	0.8427
Daylight	GkNN k=03 X=01.5 Y=50.0.dat	0.111156	0.5875	0.969822	0.778661	0.949935	0.516484	0.977194	0.842631
Daylight	GkNN k=03 X=02.0 Y=00.0.dat	0.102191	0.6375	0.94856	0.79303	0.93238	0.404762	0.979462	0.841157
Daylight	GkNN k=03 X=02.0 Y=00.1.dat	0.102004	0.6375	0.94856	0.79303	0.93238	0.404762	0.979462	0.841131
Daylight	GkNN k=03 X=02.0 Y=00.2.dat	0.101817	0.6375	0.947874	0.792687	0.93173	0.401575	0.979447	0.841165
Daylight	GkNN k=03 X=02.0 Y=00.3.dat	0.10163	0.6375	0.947874	0.792687	0.93173	0.401575	0.979447	0.841234
Daylight	GkNN k=03 X=02.0 Y=00.5.dat	0.101256	0.6375	0.947874	0.792687	0.93173	0.401575	0.979447	0.841302
Daylight	GkNN k=03 X=02.0 Y=00.7.dat	0.100882	0.6375	0.947874	0.792687	0.93173	0.401575	0.979447	0.841397
Daylight	GkNN k=03 X=02.0 Y=01.0.dat	0.10032	0.6375	0.947874	0.792687	0.93173	0.401575	0.979447	0.841508
Daylight	GkNN k=03 X=02.0 Y=01.5.dat	0.100015	0.6375	0.949246	0.793373	0.93303	0.408	0.979476	0.841885
Daylight	GkNN k=03 X=02.0 Y=02.0.dat	0.102862	0.6375	0.949931	0.793716	0.93368	0.41129	0.979491	0.84228
Daylight	GkNN k=03 X=02.0 Y=03.0.dat	0.100242	0.6375	0.950617	0.794059	0.93433	0.414634	0.979505	0.84282
Daylight	GkNN k=03 X=02.0 Y=05.0.dat	0.101886	0.6375	0.951989	0.794745	0.935631	0.421488	0.979534	0.843086
Daylight	GkNN k=03 X=02.0 Y=07.0.dat	0.101282	0.625	0.955418	0.790209	0.938231	0.434783	0.978918	0.843051
Daylight	GkNN k=03 X=02.0 Y=10.0.dat	0.105327	0.625	0.960219	0.79261	0.942783	0.462963	0.979021	0.843197
Daylight	GkNN k=03 X=02.0 Y=15.0.dat	0.100574	0.625	0.959534	0.792267	0.942133	0.458716	0.979006	0.843368
Daylight	GkNN k=03 X=02.0 Y=20.0.dat	0.100293	0.625	0.960905	0.792953	0.943433	0.46729	0.979036	0.843583
Daylight	GkNN k=03 X=02.0 Y=30.0.dat	0.107263	0.6125	0.962277	0.787389	0.944083	0.471154	0.978382	0.842811
Daylight	GkNN k=03 X=02.0 Y=50.0.dat	0.110309	0.6	0.96845	0.784225	0.949285	0.510638	0.977839	0.842305
Daylight	GkNN k=03 X=03.0 Y=00.0.dat	0.101231	0.6375	0.940329	0.788915	0.924577	0.369565	0.979286	0.840432
Daylight	GkNN k=03 X=03.0 Y=00.1.dat	0.101232	0.6375	0.940329	0.788915	0.924577	0.369565	0.979286	0.840445
Daylight	GkNN k=03 X=03.0 Y=00.2.dat	0.101233	0.6375	0.940329	0.788915	0.924577	0.369565	0.979286	0.840436
Daylight	GkNN k=03 X=03.0 Y=00.3.dat	0.101233	0.6375	0.940329	0.788915	0.924577	0.369565	0.979286	0.840454
Daylight	GkNN k=03 X=03.0 Y=00.5.dat	0.101233	0.6375	0.939643	0.788572	0.923927	0.366906	0.979271	0.840514
Daylight	GkNN k=03 X=03.0 Y=00.7.dat	0.10123	0.6375	0.939643	0.788572	0.923927	0.366906	0.979271	0.840556
Daylight	GkNN k=03 X=03.0 Y=01.0.dat	0.101221	0.6375	0.939643	0.788572	0.923927	0.366906	0.979271	0.840634
Daylight	GkNN k=03 X=03.0 Y=01.5.dat	0.101196	0.6375	0.938957	0.788229	0.923277	0.364286	0.979256	0.840925
Daylight	GkNN k=03 X=03.0 Y=02.0.dat	0.101158	0.6375	0.938272	0.787886	0.922627	0.361702	0.979241	0.841277
Daylight	GkNN k=03 X=03.0 Y=03.0.dat	0.101041	0.6375	0.941015	0.789258	0.925228	0.372263	0.9793	0.841731
Daylight	GkNN k=03 X=03.0 Y=05.0.dat	0.10065	0.6375	0.942387	0.789943	0.926528	0.377778	0.97933	0.842468
Daylight	GkNN k=03 X=03.0 Y=07.0.dat	0.100041	0.6375	0.941701	0.7896	0.925878	0.375	0.979315	0.842451
Daylight	GkNN k=03 X=03.0 Y=10.0.dat	0.100214	0.6375	0.947874	0.792687	0.93173	0.401575	0.979447	0.842468
Daylight	GkNN k=03 X=03.0 Y=15.0.dat	0.103886	0.6375	0.956104	0.796802	0.939532	0.443478	0.979621	0.842674
Daylight	GkNN k=03 X=03.0 Y=20.0.dat	0.105558	0.625	0.957476	0.791238	0.940182	0.446429	0.978962	0.843034
Daylight	GkNN k=03 X=03.0 Y=30.0.dat	0.100877	0.625	0.960219	0.79261	0.942783	0.462963	0.979021	0.843231
Daylight	GkNN k=03 X=03.0 Y=50.0.dat	0.112893	0.6125	0.962963	0.787731	0.944733	0.475728	0.978397	0.84246
Daylight	GkNN k=03 X=05.0 Y=00.0.dat	0.105159	0.6375	0.925926	0.781713	0.910923	0.320755	0.97897	0.840072
Daylight	GkNN k=03 X=05.0 Y=00.1.dat	0.105233	0.6375	0.925926	0.781713	0.910923	0.320755	0.97897	0.840085
Daylight	GkNN k=03 X=05.0 Y=00.2.dat	0.105306	0.6375	0.925926	0.781713	0.910923	0.320755	0.97897	0.840162
Daylight	GkNN k=03 X=05.0 Y=00.3.dat	0.10534	0.6375	0.925926	0.781713	0.910923	0.320755	0.97897	0.840145
Daylight	GkNN k=03 X=05.0 Y=00.5.dat	0.10375	0.6375	0.925926	0.781713	0.910923	0.320755	0.97897	0.840179
Daylight	GkNN k=03 X=05.0 Y=00.7.dat	0.102078	0.6375	0.925926	0.781713	0.910923	0.320755	0.97897	0.840153
Daylight	GkNN k=03 X=05.0 Y=01.0.dat	0.101834	0.6375	0.926612	0.782056	0.911573	0.322785	0.978986	0.840222
Daylight	GkNN k=03 X=05.0 Y=01.5.dat	0.100598	0.6375	0.926612	0.782056	0.911573	0.322785	0.978986	0.840376
Daylight	GkNN k=03 X=05.0 Y=02.0.dat	0.103892	0.6375	0.928669	0.783085	0.913524	0.329032	0.979031	0.840454
Daylight	GkNN k=03 X=05.0 Y=03.0.dat	0.100994	0.6375	0.928669	0.783085	0.913524	0.329032	0.979031	0.840942
Daylight	GkNN k=03 X=05.0 Y=05.0.dat	0.101874	0.6375	0.932099	0.784799	0.916775	0.34	0.979107	0.841414
Daylight	GkNN k=03 X=05.0 Y=07.0.dat	0.100816	0.6375	0.931413	0.784456	0.916125	0.337748	0.979092	0.841877
Daylight	GkNN k=03 X=05.0 Y=10.0.dat	0.101147	0.6375	0.934156	0.785828	0.918726	0.346939	0.979152	0.842091
Daylight	GkNN k=03 X=05.0 Y=15.0.dat	0.102357	0.6375	0.936214	0.786857	0.920676	0.354167	0.979197	0.842245
Daylight	GkNN k=03 X=05.0 Y=20.0.dat	0.102836	0.6375	0.941015	0.789258	0.925228	0.372263	0.9793	0.842383
Daylight	GkNN k=03 X=05.0 Y=30.0.dat	0.100364	0.6375	0.94856	0.79303	0.93238	0.404762	0.979462	0.842803
Daylight	GkNN k=03 X=05.0 Y=50.0.dat	0.101243	0.625	0.954047	0.789523	0.936931	0.42735	0.978888	0.843034
Daylight	GkNN k=03 X=07.0 Y=00.0.dat	0.100861	0.6375	0.92524	0.78137	0.910273	0.31875	0.978955	0.839982
Daylight	GkNN k=03 X=07.0 Y=00.1.dat	0.100675	0.6375	0.924554	0.781027	0.909623	0.31677	0.97894	0.839991
Daylight	GkNN k=03 X=07.0 Y=00.2.dat	0.100486	0.6375	0.923868	0.780684	0.908973	0.314815	0.978924	0.840008
Daylight	GkNN k=03 X=07.0 Y=00.3.dat	0.100292	0.6375	0.923868	0.780684	0.908973	0.314815	0.978924	0.840033
Daylight	GkNN k=03 X=07.0 Y=00.5.dat	0.100896	0.6375	0.924554	0.781027	0.909623	0.31677	0.97894	0.840085
Daylight	GkNN k=03 X=07.0 Y=00.7.dat	0.100906	0.6375	0.924554	0.781027	0.909623	0.31677	0.97894	0.840188
Daylight	GkNN k=03 X=07.0 Y=01.0.dat	0.100915	0.6375	0.924554	0.781027	0.909623	0.31677	0.97894	0.840213
Daylight	GkNN k=03 X=07.0 Y=01.5.dat	0.10092	0.6375	0.924554	0.781027	0.909623	0.31677	0.97894	0.840222
Daylight	GkNN k=03 X=07.0 Y=02.0.dat	0.100501	0.6375	0.924554	0.781027	0.909623	0.31677	0.97894	0.840359
Daylight	GkNN k=03 X=07.0 Y=03.0.dat	0.100165	0.6375	0.924554	0.781027	0.909623	0.31677	0.97894	0.840591
Daylight	GkNN k=03 X=07.0 Y=05.0.dat	0.100532	0.6375	0.926612	0.782056	0.911573	0.322785	0.978986	0.840968
Daylight	GkNN k=03 X=07.0 Y=07.0.dat	0.100005	0.6375	0.929355	0.783428	0.914174	0.331169	0.979046	0.841362
Daylight	GkNN k=03 X=07.0 Y=10.0.dat	0.105337	0.6375	0.930727	0.784114	0.915475	0.335526	0.979076	0.841748
Daylight	GkNN k=03 X=07.0 Y=15.0.dat	0.100155	0.6375	0.932785	0.785142	0.917425	0.342282	0.979122	0.841954
Daylight	GkNN k=03 X=07.0 Y=20.0.dat	0.101598	0.6375	0.934842	0.786171	0.919376	0.349315	0.979167	0.842211
Daylight	GkNN k=03 X=07.0 Y=30.0.dat	0.101338	0.6375	0.941701	0.7896	0.925878	0.375	0.979315	0.842374
Daylight	GkNN k=03 X=07.0 Y=50.0.dat	0.101478	0.6375	0.94856	0.79303	0.93238	0.404762	0.979462	0.8427
Daylight	GkNN k=03 X=10.0 Y=00.0.dat	0.100347	0.65	0.921811	0.785905	0.907672	0.313253	0.979592	0.839991
Daylight	GkNN k=03 X=10.0 Y=00.1.dat	0.100173	0.65	0.919753	0.784877	0.905722	0.307692	0.979547	0.839991
Daylight	GkNN k=03 X=10.0 Y=00.2.dat	0.100006	0.65	0.920439	0.785219	0.906372	0.309524	0.979562	0.839999
Daylight	GkNN k=03 X=10.0 Y=00.3.dat	0.100394	0.65	0.921811	0.785905	0.907672	0.313253	0.979592	0.840025
Daylight	GkNN k=03 X=10.0 Y=00.5.dat	0.100425	0.65	0.921811	0.785905	0.907672	0.313253	0.979592	0.840085
Daylight	GkNN k=03 X=10.0 Y=00.7.dat	0.100134	0.6375	0.921125	0.779312	0.906372	0.307229	0.978863	0.840068
Daylight	GkNN k=03 X=10.0 Y=01.0.dat	0.100502	0.6375	0.921811	0.779655	0.907022	0.309091	0.978878	0.840128
Daylight	GkNN k=03 X=10.0 Y=01.5.dat	0.100579	0.6375	0.921811	0.779655	0.907022	0.309091	0.978878	0.840153
Daylight	GkNN k=03 X=10.0 Y=02.0.dat	0.100655	0.6375	0.921811	0.779655	0.907022	0.309091	0.978878	0.840188
Daylight	GkNN k=03 X=10.0 Y=03.0.dat	0.100375	0.6375	0.921811	0.779655	0.907022	0.309091	0.978878	0.840299
Daylight	GkNN k=03 X=10.0 Y=05.0.dat	0.101108	0.6375	0.923868	0.780684	0.908973	0.314815	0.978924	0.840642
Daylight	GkNN k=03 X=10.0 Y=07.0.dat	0.101403	0.6375	0.925926	0.781713	0.910923	0.320755	0.97897	0.840848
Daylight	GkNN k=03 X=10.0 Y=10.0.dat	0.101836	0.6375	0.928669	0.783085	0.913524	0.329032	0.979031	0.841251
Daylight	GkNN k=03 X=10.0 Y=15.0.dat	0.102265	0.6375	0.929355	0.783428	0.914174	0.331169	0.979046	0.841688
Daylight	GkNN k=03 X=10.0 Y=20.0.dat	0.103197	0.6375	0.931413	0.784456	0.916125	0.337748	0.979092	0.841894
Daylight	GkNN k=03 X=10.0 Y=30.0.dat	0.104425	0.6375	0.935528	0.786514	0.920026	0.351724	0.979182	0.842134
Daylight	GkNN k=03 X=10.0 Y=50.0.dat	0.106316	0.6375	0.943759	0.790629	0.927828	0.383459	0.979359	0.842425
Daylight	GkNN k=03 X=15.0 Y=00.0.dat	0.10409	0.65	0.921811	0.785905	0.907672	0.313253	0.979592	0.839948
Daylight	GkNN k=03 X=15.0 Y=00.1.dat	0.10397	0.65	0.919753	0.784877	0.905722	0.307692	0.979547	0.839965
Daylight	GkNN k=03 X=15.0 Y=00.2.dat	0.103848	0.65	0.919753	0.784877	0.905722	0.307692	0.979547	0.840016
Daylight	GkNN k=03 X=15.0 Y=00.3.dat	0.103725	0.65	0.919753	0.784877	0.905722	0.307692	0.979547	0.840016
Daylight	GkNN k=03 X=15.0 Y=00.5.dat	0.103476	0.65	0.919753	0.784877	0.905722	0.307692	0.979547	0.840025
Daylight	GkNN k=03 X=15.0 Y=00.7.dat	0.103223	0.65	0.919753	0.784877	0.905722	0.307692	0.979547	0.840068
Daylight	GkNN k=03 X=15.0 Y=01.0.dat	0.102835	0.65	0.919753	0.784877	0.905722	0.307692	0.979547	0.840068
Daylight	GkNN k=03 X=15.0 Y=01.5.dat	0.102167	0.65	0.919753	0.784877	0.905722	0.307692	0.979547	0.840136
Daylight	GkNN k=03 X=15.0 Y=02.0.dat	0.101474	0.65	0.919753	0.784877	0.905722	0.307692	0.979547	0.840179
Daylight	GkNN k=03 X=15.0 Y=03.0.dat	0.100018	0.65	0.919753	0.784877	0.905722	0.307692	0.979547	0.840093
Daylight	GkNN k=03 X=15.0 Y=05.0.dat	0.101885	0.6375	0.921811	0.779655	0.907022	0.309091	0.978878	0.840248
Daylight	GkNN k=03 X=15.0 Y=07.0.dat	0.104819	0.6375	0.923868	0.780684	0.908973	0.314815	0.978924	0.840496
Daylight	GkNN k=03 X=15.0 Y=10.0.dat	0.102178	0.6375	0.924554	0.781027	0.909623	0.31677	0.97894	0.840771
Daylight	GkNN k=03 X=15.0 Y=15.0.dat	0.105596	0.6375	0.928669	0.783085	0.913524	0.329032	0.979031	0.841225
Daylight	GkNN k=03 X=15.0 Y=20.0.dat	0.102258	0.6375	0.928669	0.783085	0.913524	0.329032	0.979031	0.841414
Daylight	GkNN k=03 X=15.0 Y=30.0.dat	0.101481	0.6375	0.930727	0.784114	0.915475	0.335526	0.979076	0.841885
Daylight	GkNN k=03 X=15.0 Y=50.0.dat	0.102297	0.6375	0.937586	0.787543	0.921977	0.359155	0.979226	0.842168
Daylight	GkNN k=03 X=20.0 Y=00.0.dat	0.106014	0.65	0.921811	0.785905	0.907672	0.313253	0.979592	0.839948
Daylight	GkNN k=03 X=20.0 Y=00.1.dat	0.105922	0.65	0.919753	0.784877	0.905722	0.307692	0.979547	0.840016
Daylight	GkNN k=03 X=20.0 Y=00.2.dat	0.105829	0.65	0.919753	0.784877	0.905722	0.307692	0.979547	0.839999
Daylight	GkNN k=03 X=20.0 Y=00.3.dat	0.105735	0.65	0.919753	0.784877	0.905722	0.307692	0.979547	0.839999
Daylight	GkNN k=03 X=20.0 Y=00.5.dat	0.105544	0.65	0.919753	0.784877	0.905722	0.307692	0.979547	0.839991
Daylight	GkNN k=03 X=20.0 Y=00.7.dat	0.105351	0.65	0.919753	0.784877	0.905722	0.307692	0.979547	0.840016
Daylight	GkNN k=03 X=20.0 Y=01.0.dat	0.105053	0.65	0.919753	0.784877	0.905722	0.307692	0.979547	0.840068
Daylight	GkNN k=03 X=20.0 Y=01.5.dat	0.104541	0.65	0.919753	0.784877	0.905722	0.307692	0.979547	0.840068
Daylight	GkNN k=03 X=20.0 Y=02.0.dat	0.104009	0.65	0.919753	0.784877	0.905722	0.307692	0.979547	0.840102
Daylight	GkNN k=03 X=20.0 Y=03.0.dat	0.102888	0.65	0.919753	0.784877	0.905722	0.307692	0.979547	0.840145
Daylight	GkNN k=03 X=20.0 Y=05.0.dat	0.100456	0.65	0.919753	0.784877	0.905722	0.307692	0.979547	0.840059
Daylight	GkNN k=03 X=20.0 Y=07.0.dat	0.100226	0.6375	0.921125	0.779312	0.906372	0.307229	0.978863	0.840256
Daylight	GkNN k=03 X=20.0 Y=10.0.dat	0.105637	0.6375	0.923868	0.780684	0.908973	0.314815	0.978924	0.840505
Daylight	GkNN k=03 X=20.0 Y=15.0.dat	0.100892	0.6375	0.92524	0.78137	0.910273	0.31875	0.978955	0.840771
Daylight	GkNN k=03 X=20.0 Y=20.0.dat	0.107509	0.6375	0.928669	0.783085	0.913524	0.329032	0.979031	0.841182
Daylight	GkNN k=03 X=20.0 Y=30.0.dat	0.10538	0.6375	0.929355	0.783428	0.914174	0.331169	0.979046	0.841602
Daylight	GkNN k=03 X=20.0 Y=50.0.dat	0.10349	0.6375	0.933471	0.785485	0.918075	0.344595	0.979137	0.841937
Daylight	GkNN k=03 X=30.0 Y=00.0.dat	0.107973	0.65	0.921811	0.785905	0.907672	0.313253	0.979592	0.839905
Daylight	GkNN k=03 X=30.0 Y=00.1.dat	0.10791	0.65	0.919753	0.784877	0.905722	0.307692	0.979547	0.839973
Daylight	GkNN k=03 X=30.0 Y=00.2.dat	0.107847	0.65	0.919753	0.784877	0.905722	0.307692	0.979547	0.839982
Daylight	GkNN k=03 X=30.0 Y=00.3.dat	0.107783	0.65	0.919753	0.784877	0.905722	0.307692	0.979547	0.839982
Daylight	GkNN k=03 X=30.0 Y=00.5.dat	0.107654	0.65	0.919753	0.784877	0.905722	0.307692	0.979547	0.839973
Daylight	GkNN k=03 X=30.0 Y=00.7.dat	0.107522	0.65	0.919753	0.784877	0.905722	0.307692	0.979547	0.839991
Daylight	GkNN k=03 X=30.0 Y=01.0.dat	0.10732	0.65	0.919753	0.784877	0.905722	0.307692	0.979547	0.840016
Daylight	GkNN k=03 X=30.0 Y=01.5.dat	0.106971	0.65	0.919753	0.784877	0.905722	0.307692	0.979547	0.840059
Daylight	GkNN k=03 X=30.0 Y=02.0.dat	0.106607	0.65	0.919753	0.784877	0.905722	0.307692	0.979547	0.840033
Daylight	GkNN k=03 X=30.0 Y=03.0.dat	0.10584	0.65	0.919753	0.784877	0.905722	0.307692	0.979547	0.840076
Daylight	GkNN k=03 X=30.0 Y=05.0.dat	0.104165	0.65	0.919753	0.784877	0.905722	0.307692	0.979547	0.840085
Daylight	GkNN k=03 X=30.0 Y=07.0.dat	0.102348	0.65	0.919753	0.784877	0.905722	0.307692	0.979547	0.840033
Daylight	GkNN k=03 X=30.0 Y=10.0.dat	0.100305	0.65	0.920439	0.785219	0.906372	0.309524	0.979562	0.840291
Daylight	GkNN k=03 X=30.0 Y=15.0.dat	0.10688	0.6375	0.923868	0.780684	0.908973	0.314815	0.978924	0.840531
Daylight	GkNN k=03 X=30.0 Y=20.0.dat	0.102441	0.6375	0.924554	0.781027	0.909623	0.31677	0.97894	0.840694
Daylight	GkNN k=03 X=30.0 Y=30.0.dat	0.109416	0.6375	0.928669	0.783085	0.913524	0.329032	0.979031	0.841148
Daylight	GkNN k=03 X=30.0 Y=50.0.dat	0.10465	0.6375	0.929355	0.783428	0.914174	0.331169	0.979046	0.841705
Daylight	GkNN k=03 X=50.0 Y=00.0.dat	0.109566	0.65	0.921811	0.785905	0.907672	0.313253	0.979592	0.839913
Daylight	GkNN k=03 X=50.0 Y=00.1.dat	0.109528	0.65	0.919753	0.784877	0.905722	0.307692	0.979547	0.839965
Daylight	GkNN k=03 X=50.0 Y=00.2.dat	0.109489	0.65	0.919753	0.784877	0.905722	0.307692	0.979547	0.839956
Daylight	GkNN k=03 X=50.0 Y=00.3.dat	0.109451	0.65	0.919753	0.784877	0.905722	0.307692	0.979547	0.839939
Daylight	GkNN k=03 X=50.0 Y=00.5.dat	0.109372	0.65	0.919753	0.784877	0.905722	0.307692	0.979547	0.839956
Daylight	GkNN k=03 X=50.0 Y=00.7.dat	0.109291	0.65	0.919753	0.784877	0.905722	0.307692	0.979547	0.839956
Daylight	GkNN k=03 X=50.0 Y=01.0.dat	0.109168	0.65	0.919753	0.784877	0.905722	0.307692	0.979547	0.839956
Daylight	GkNN k=03 X=50.0 Y=01.5.dat	0.108955	0.65	0.919753	0.784877	0.905722	0.307692	0.979547	0.839965
Daylight	GkNN k=03 X=50.0 Y=02.0.dat	0.108732	0.65	0.919753	0.784877	0.905722	0.307692	0.979547	0.840051
Daylight	GkNN k=03 X=50.0 Y=03.0.dat	0.108262	0.65	0.919753	0.784877	0.905722	0.307692	0.979547	0.840051
Daylight	GkNN k=03 X=50.0 Y=05.0.dat	0.107231	0.65	0.919753	0.784877	0.905722	0.307692	0.979547	0.840068
Daylight	GkNN k=03 X=50.0 Y=07.0.dat	0.106105	0.65	0.919753	0.784877	0.905722	0.307692	0.979547	0.839991
Daylight	GkNN k=03 X=50.0 Y=10.0.dat	0.104298	0.65	0.919753	0.784877	0.905722	0.307692	0.979547	0.839982
Daylight	GkNN k=03 X=50.0 Y=15.0.dat	0.101139	0.65	0.919753	0.784877	0.905722	0.307692	0.979547	0.840282
Daylight	GkNN k=03 X=50.0 Y=20.0.dat	0.100607	0.65	0.922497	0.786248	0.908322	0.315152	0.979607	0.840445
Daylight	GkNN k=03 X=50.0 Y=30.0.dat	0.102528	0.6375	0.923868	0.780684	0.908973	0.314815	0.978924	0.840634
Daylight	GkNN k=03 X=50.0 Y=50.0.dat	0.109712	0.6375	0.928669	0.783085	0.913524	0.329032	0.979031	0.841174
Daylight	GkNN k=05 X=00.0 Y=00.1.dat	0.983	0	1	0.5	0.947984	0	0.947984	0.5
Daylight	GkNN k=05 X=00.0 Y=00.2.dat	0.983	0	1	0.5	0.947984	0	0.947984	0.5
Daylight	GkNN k=05 X=00.0 Y=00.3.dat	0.983	0	1	0.5	0.947984	0	0.947984	0.5
Daylight	GkNN k=05 X=00.0 Y=00.5.dat	0.983	0	1	0.5	0.947984	0	0.947984	0.5
Daylight	GkNN k=05 X=00.0 Y=00.7.dat	0.983	0	1	0.5	0.947984	0	0.947984	0.5
Daylight	GkNN k=05 X=00.0 Y=01.0.dat	0.983	0	1	0.5	0.947984	0	0.947984	0.5
Daylight	GkNN k=05 X=00.0 Y=01.5.dat	0.983	0	1	0.5	0.947984	0	0.947984	0.5
Daylight	GkNN k=05 X=00.0 Y=02.0.dat	0.983	0	1	0.5	0.947984	0	0.947984	0.5
Daylight	GkNN k=05 X=00.0 Y=03.0.dat	0.983	0	1	0.5	0.947984	0	0.947984	0.5
Daylight	GkNN k=05 X=00.0 Y=05.0.dat	0.983	0	1	0.5	0.947984	0	0.947984	0.5
Daylight	GkNN k=05 X=00.0 Y=07.0.dat	0.983	0	1	0.5	0.947984	0	0.947984	0.5
Daylight	GkNN k=05 X=00.0 Y=10.0.dat	0.983	0	1	0.5	0.947984	0	0.947984	0.5
Daylight	GkNN k=05 X=00.0 Y=15.0.dat	0.983	0	1	0.5	0.947984	0	0.947984	0.5
Daylight	GkNN k=05 X=00.0 Y=20.0.dat	0.983	0	1	0.5	0.947984	0	0.947984	0.5
Daylight	GkNN k=05 X=00.0 Y=30.0.dat	0.983	0	1	0.5	0.947984	0	0.947984	0.5
Daylight	GkNN k=05 X=00.0 Y=50.0.dat	0.983	0	1	0.5	0.947984	0	0.947984	0.5
Daylight	GkNN k=05 X=00.1 Y=00.0.dat	0.116707	0.175	0.997257	0.586128	0.954486	0.777778	0.956579	0.838246
Daylight	GkNN k=05 X=00.1 Y=00.1.dat	0.119209	0.175	0.997257	0.586128	0.954486	0.777778	0.956579	0.838816
Daylight	GkNN k=05 X=00.1 Y=00.2.dat	0.121653	0.175	0.997257	0.586128	0.954486	0.777778	0.956579	0.839305
Daylight	GkNN k=05 X=00.1 Y=00.3.dat	0.120581	0.175	0.997257	0.586128	0.954486	0.777778	0.956579	0.839793
Daylight	GkNN k=05 X=00.1 Y=00.5.dat	0.118451	0.175	0.997257	0.586128	0.954486	0.777778	0.956579	0.840445
Daylight	GkNN k=05 X=00.1 Y=00.7.dat	0.104504	0.1875	0.997257	0.592378	0.955137	0.789474	0.957209	0.841002
Daylight	GkNN k=05 X=00.1 Y=01.0.dat	0.101133	0.225	0.997257	0.611128	0.957087	0.818182	0.959103	0.841594
Daylight	GkNN k=05 X=00.1 Y=01.5.dat	0.101314	0.2375	0.997257	0.617378	0.957737	0.826087	0.959736	0.842057
Daylight	GkNN k=05 X=00.1 Y=02.0.dat	0.102131	0.2625	0.997257	0.629878	0.959038	0.84	0.961005	0.841988
Daylight	GkNN k=05 X=00.1 Y=03.0.dat	0.107348	0.3	0.997942	0.648971	0.961638	0.888889	0.962938	0.841422
Daylight	GkNN k=05 X=00.1 Y=05.0.dat	0.103103	0.4	0.996571	0.698285	0.96554	0.864865	0.968021	0.840891
Daylight	GkNN k=05 X=00.1 Y=07.0.dat	0.101487	0.45	0.993141	0.721571	0.964889	0.782609	0.970509	0.840256
Daylight	GkNN k=05 X=00.1 Y=10.0.dat	0.104545	0.5	0.991084	0.745542	0.96554	0.754717	0.973064	0.839339
Daylight	GkNN k=05 X=00.1 Y=15.0.dat	0.101322	0.5125	0.986283	0.749391	0.961638	0.672131	0.973595	0.838267
Daylight	GkNN k=05 X=00.1 Y=20.0.dat	0.10125	0.5125	0.984911	0.748705	0.960338	0.650794	0.973559	0.837521
Daylight	GkNN k=05 X=00.1 Y=30.0.dat	0.106143	0.525	0.982167	0.753584	0.958388	0.617647	0.97415	0.836887
Daylight	GkNN k=05 X=00.1 Y=50.0.dat	0.105495	0.525	0.978052	0.751526	0.954486	0.567568	0.974044	0.836454
Daylight	GkNN k=05 X=00.2 Y=00.0.dat	0.101075	0.35	0.993827	0.671914	0.960338	0.756757	0.965356	0.83846
Daylight	GkNN k=05 X=00.2 Y=00.1.dat	0.100725	0.35	0.993827	0.671914	0.960338	0.756757	0.965356	0.838773
Daylight	GkNN k=05 X=00.2 Y=00.2.dat	0.100378	0.35	0.994513	0.672257	0.960988	0.777778	0.965379	0.839176
Daylight	GkNN k=05 X=00.2 Y=00.3.dat	0.100034	0.35	0.994513	0.672257	0.960988	0.777778	0.965379	0.839442
Daylight	GkNN k=05 X=00.2 Y=00.5.dat	0.100641	0.35	0.995199	0.672599	0.961638	0.8	0.965403	0.839948
Daylight	GkNN k=05 X=00.2 Y=00.7.dat	0.102386	0.3625	0.995199	0.678849	0.962289	0.805556	0.966045	0.840445
Daylight	GkNN k=05 X=00.2 Y=01.0.dat	0.102719	0.4125	0.995199	0.703849	0.964889	0.825	0.968625	0.840968
Daylight	GkNN k=05 X=00.2 Y=01.5.dat	0.104811	0.425	0.995199	0.710099	0.96554	0.829268	0.969272	0.841782
Daylight	GkNN k=05 X=00.2 Y=02.0.dat	0.111197	0.425	0.995199	0.710099	0.96554	0.829268	0.969272	0.8421
Daylight	GkNN k=05 X=00.2 Y=03.0.dat	0.102796	0.45	0.995199	0.722599	0.96684	0.837209	0.970569	0.841885
Daylight	GkNN k=05 X=00.2 Y=05.0.dat	0.101404	0.475	0.992455	0.733728	0.96554	0.77551	0.971793	0.841585
Daylight	GkNN k=05 X=00.2 Y=07.0.dat	0.104898	0.5	0.989712	0.744856	0.964239	0.727273	0.973028	0.841071
Daylight	GkNN k=05 X=00.2 Y=10.0.dat	0.114432	0.5125	0.986968	0.749734	0.962289	0.683333	0.973613	0.840171
Daylight	GkNN k=05 X=00.2 Y=15.0.dat	0.108764	0.525	0.984225	0.754612	0.960338	0.646154	0.974202	0.838807
Daylight	GkNN k=05 X=00.2 Y=20.0.dat	0.108031	0.525	0.982853	0.753927	0.959038	0.626866	0.974167	0.838096
Daylight	GkNN k=05 X=00.2 Y=30.0.dat	0.11153	0.5375	0.979424	0.758462	0.956437	0.589041	0.974744	0.837084
Daylight	GkNN k=05 X=00.2 Y=50.0.dat	0.105456	0.5375	0.975995	0.756747	0.953186	0.551282	0.974658	0.836124
Daylight	GkNN k=05 X=00.3 Y=00.0.dat	0.10142	0.4375	0.991084	0.714292	0.962289	0.729167	0.969799	0.838499
Daylight	GkNN k=05 X=00.3 Y=00.1.dat	0.101129	0.4375	0.990398	0.713949	0.961638	0.714286	0.969778	0.83873
Daylight	GkNN k=05 X=00.3 Y=00.2.dat	0.100266	0.4625	0.990398	0.726449	0.962939	0.72549	0.971083	0.839219
Daylight	GkNN k=05 X=00.3 Y=00.3.dat	0.102158	0.4875	0.991084	0.739292	0.964889	0.75	0.972409	0.839485
Daylight	GkNN k=05 X=00.3 Y=00.5.dat	0.100257	0.4875	0.990398	0.738949	0.964239	0.735849	0.972391	0.839999
Daylight	GkNN k=05 X=00.3 Y=00.7.dat	0.107078	0.4875	0.991084	0.739292	0.964889	0.75	0.972409	0.840359
Daylight	GkNN k=05 X=00.3 Y=01.0.dat	0.11662	0.5	0.99177	0.745885	0.96619	0.769231	0.973082	0.840865
Daylight	GkNN k=05 X=00.3 Y=01.5.dat	0.10918	0.5	0.992455	0.746228	0.96684	0.784314	0.9731	0.841499
Daylight	GkNN k=05 X=00.3 Y=02.0.dat	0.119266	0.5	0.993141	0.746571	0.96749	0.8	0.973118	0.841877
Daylight	GkNN k=05 X=00.3 Y=03.0.dat	0.100186	0.525	0.991084	0.758042	0.96684	0.763636	0.974376	0.841997
Daylight	GkNN k=05 X=00.3 Y=05.0.dat	0.103715	0.55	0.98834	0.76917	0.96554	0.721311	0.975626	0.841542
Daylight	GkNN k=05 X=00.3 Y=07.0.dat	0.104703	0.55	0.986283	0.768141	0.963589	0.6875	0.975577	0.840891
Daylight	GkNN k=05 X=00.3 Y=10.0.dat	0.101583	0.55	0.983539	0.76677	0.960988	0.647059	0.97551	0.840471
Daylight	GkNN k=05 X=00.3 Y=15.0.dat	0.106936	0.5375	0.980796	0.759148	0.957737	0.605634	0.974778	0.839519
Daylight	GkNN k=05 X=00.3 Y=20.0.dat	0.10317	0.5375	0.979424	0.758462	0.956437	0.589041	0.974744	0.83849
Daylight	GkNN k=05 X=00.3 Y=30.0.dat	0.110063	0.5375	0.978052	0.757776	0.955137	0.573333	0.97471	0.837316
Daylight	GkNN k=05 X=00.3 Y=50.0.dat	0.103564	0.575	0.975309	0.775154	0.954486	0.560976	0.976648	0.83639
Daylight	GkNN k=05 X=00.5 Y=00.0.dat	0.104026	0.5375	0.982853	0.760177	0.959688	0.632353	0.97483	0.836724
Daylight	GkNN k=05 X=00.5 Y=00.1.dat	0.105004	0.5375	0.982853	0.760177	0.959688	0.632353	0.97483	0.83711
Daylight	GkNN k=05 X=00.5 Y=00.2.dat	0.102764	0.5375	0.982853	0.760177	0.959688	0.632353	0.97483	0.837419
Daylight	GkNN k=05 X=00.5 Y=00.3.dat	0.10047	0.5375	0.982853	0.760177	0.959688	0.632353	0.97483	0.837633
Daylight	GkNN k=05 X=00.5 Y=00.5.dat	0.10132	0.5375	0.983539	0.76052	0.960338	0.641791	0.974847	0.838104
Daylight	GkNN k=05 X=00.5 Y=00.7.dat	0.100284	0.5375	0.983539	0.76052	0.960338	0.641791	0.974847	0.838627
Daylight	GkNN k=05 X=00.5 Y=01.0.dat	0.104826	0.5375	0.984225	0.760862	0.960988	0.651515	0.974864	0.839013
Daylight	GkNN k=05 X=00.5 Y=01.5.dat	0.106246	0.5375	0.984911	0.761205	0.961638	0.661538	0.974881	0.839622
Daylight	GkNN k=05 X=00.5 Y=02.0.dat	0.103735	0.5375	0.984225	0.760862	0.960988	0.651515	0.974864	0.839965
Daylight	GkNN k=05 X=00.5 Y=03.0.dat	0.100543	0.5625	0.982167	0.772334	0.960338	0.633803	0.976142	0.840556
Daylight	GkNN k=05 X=00.5 Y=05.0.dat	0.100503	0.5625	0.982853	0.772677	0.960988	0.642857	0.976158	0.841097
Daylight	GkNN k=05 X=00.5 Y=07.0.dat	0.100829	0.575	0.981481	0.778241	0.960338	0.630137	0.976792	0.840565
Daylight	GkNN k=05 X=00.5 Y=10.0.dat	0.100434	0.5875	0.979424	0.783462	0.959038	0.61039	0.977413	0.840111
Daylight	GkNN k=05 X=00.5 Y=15.0.dat	0.100405	0.575	0.97668	0.77584	0.955787	0.575	0.97668	0.839425
Daylight	GkNN k=05 X=00.5 Y=20.0.dat	0.113997	0.575	0.97668	0.77584	0.955787	0.575	0.97668	0.839168
Daylight	GkNN k=05 X=00.5 Y=30.0.dat	0.103254	0.575	0.973937	0.774468	0.953186	0.547619	0.976616	0.83813
Daylight	GkNN k=05 X=00.5 Y=50.0.dat	0.111351	0.5875	0.972565	0.780033	0.952536	0.54023	0.977257	0.836793
Daylight	GkNN k=05 X=00.7 Y=00.0.dat	0.10026	0.55	0.97668	0.76334	0.954486	0.564103	0.975342	0.836668
Daylight	GkNN k=05 X=00.7 Y=00.1.dat	0.107911	0.55	0.977366	0.763683	0.955137	0.571429	0.975359	0.836793
Daylight	GkNN k=05 X=00.7 Y=00.2.dat	0.108455	0.55	0.977366	0.763683	0.955137	0.571429	0.975359	0.837101
Daylight	GkNN k=05 X=00.7 Y=00.3.dat	0.105032	0.55	0.977366	0.763683	0.955137	0.571429	0.975359	0.837281
Daylight	GkNN k=05 X=00.7 Y=00.5.dat	0.102195	0.55	0.978052	0.764026	0.955787	0.578947	0.975376	0.83759
Daylight	GkNN k=05 X=00.7 Y=00.7.dat	0.111072	0.55	0.978738	0.764369	0.956437	0.586667	0.975393	0.837959
Daylight	GkNN k=05 X=00.7 Y=01.0.dat	0.102965	0.55	0.978052	0.764026	0.955787	0.578947	0.975376	0.83837
Daylight	GkNN k=05 X=00.7 Y=01.5.dat	0.102841	0.5625	0.97668	0.76959	0.955137	0.56962	0.976011	0.838602
Daylight	GkNN k=05 X=00.7 Y=02.0.dat	0.101668	0.5875	0.978052	0.782776	0.957737	0.594937	0.977382	0.838936
Daylight	GkNN k=05 X=00.7 Y=03.0.dat	0.100281	0.5875	0.97668	0.78209	0.956437	0.580247	0.977351	0.839305
Daylight	GkNN k=05 X=00.7 Y=05.0.dat	0.101302	0.6	0.975309	0.787654	0.955787	0.571429	0.977992	0.840479
Daylight	GkNN k=05 X=00.7 Y=07.0.dat	0.102067	0.6	0.973937	0.786968	0.954486	0.55814	0.977961	0.840273
Daylight	GkNN k=05 X=00.7 Y=10.0.dat	0.106213	0.5875	0.973937	0.780718	0.953836	0.552941	0.977288	0.839948
Daylight	GkNN k=05 X=00.7 Y=15.0.dat	0.100546	0.575	0.974623	0.774811	0.953836	0.554217	0.976632	0.839108
Daylight	GkNN k=05 X=00.7 Y=20.0.dat	0.106821	0.575	0.974623	0.774811	0.953836	0.554217	0.976632	0.83879
Daylight	GkNN k=05 X=00.7 Y=30.0.dat	0.105949	0.5875	0.973251	0.780376	0.953186	0.546512	0.977273	0.838465
Daylight	GkNN k=05 X=00.7 Y=50.0.dat	0.112478	0.5875	0.971879	0.77969	0.951886	0.534091	0.977241	0.837299
Daylight	GkNN k=05 X=01.0 Y=00.0.dat	0.1042	0.5875	0.967764	0.777632	0.947984	0.5	0.977147	0.836021
Daylight	GkNN k=05 X=01.0 Y=00.1.dat	0.103645	0.5875	0.967764	0.777632	0.947984	0.5	0.977147	0.836158
Daylight	GkNN k=05 X=01.0 Y=00.2.dat	0.10267	0.5875	0.967764	0.777632	0.947984	0.5	0.977147	0.836338
Daylight	GkNN k=05 X=01.0 Y=00.3.dat	0.101282	0.6	0.967764	0.783882	0.948635	0.505263	0.977824	0.836484
Daylight	GkNN k=05 X=01.0 Y=00.5.dat	0.100552	0.6	0.969136	0.784568	0.949935	0.516129	0.977855	0.836861
Daylight	GkNN k=05 X=01.0 Y=00.7.dat	0.100325	0.6	0.967764	0.783882	0.948635	0.505263	0.977824	0.837187
Daylight	GkNN k=05 X=01.0 Y=01.0.dat	0.1008	0.6125	0.967078	0.789789	0.948635	0.505155	0.978487	0.837573
Daylight	GkNN k=05 X=01.0 Y=01.5.dat	0.100042	0.6	0.967078	0.783539	0.947984	0.5	0.977809	0.83795
Daylight	GkNN k=05 X=01.0 Y=02.0.dat	0.101599	0.6125	0.966392	0.789446	0.947984	0.5	0.978472	0.838096
Daylight	GkNN k=05 X=01.0 Y=03.0.dat	0.104297	0.6125	0.967078	0.789789	0.948635	0.505155	0.978487	0.838422
Daylight	GkNN k=05 X=01.0 Y=05.0.dat	0.102125	0.6125	0.965021	0.78876	0.946684	0.49	0.978442	0.839382
Daylight	GkNN k=05 X=01.0 Y=07.0.dat	0.100156	0.6125	0.965021	0.78876	0.946684	0.49	0.978442	0.839622
Daylight	GkNN k=05 X=01.0 Y=10.0.dat	0.101895	0.6125	0.967078	0.789789	0.948635	0.505155	0.978487	0.839562
Daylight	GkNN k=05 X=01.0 Y=15.0.dat	0.101139	0.6125	0.967078	0.789789	0.948635	0.505155	0.978487	0.839039
Daylight	GkNN k=05 X=01.0 Y=20.0.dat	0.104923	0.6	0.96845	0.784225	0.949285	0.510638	0.977839	0.838482
Daylight	GkNN k=05 X=01.0 Y=30.0.dat	0.10034	0.5875	0.969822	0.778661	0.949935	0.516484	0.977194	0.838344
Daylight	GkNN k=05 X=01.0 Y=50.0.dat	0.101238	0.5875	0.969136	0.778318	0.949285	0.51087	0.977178	0.83783
Daylight	GkNN k=05 X=01.5 Y=00.0.dat	0.100502	0.6625	0.942387	0.802443	0.927828	0.386861	0.980728	0.834341
Daylight	GkNN k=05 X=01.5 Y=00.1.dat	0.100427	0.6625	0.942387	0.802443	0.927828	0.386861	0.980728	0.834512
Daylight	GkNN k=05 X=01.5 Y=00.2.dat	0.100393	0.6625	0.941701	0.8021	0.927178	0.384058	0.980714	0.834649
Daylight	GkNN k=05 X=01.5 Y=00.3.dat	0.100804	0.6625	0.943073	0.802786	0.928479	0.389706	0.980742	0.834829
Daylight	GkNN k=05 X=01.5 Y=00.5.dat	0.100129	0.6625	0.942387	0.802443	0.927828	0.386861	0.980728	0.835112
Daylight	GkNN k=05 X=01.5 Y=00.7.dat	0.100344	0.6625	0.942387	0.802443	0.927828	0.386861	0.980728	0.835455
Daylight	GkNN k=05 X=01.5 Y=01.0.dat	0.100635	0.6625	0.94513	0.803815	0.930429	0.398496	0.980783	0.835747
Daylight	GkNN k=05 X=01.5 Y=01.5.dat	0.100021	0.6625	0.945816	0.804158	0.931079	0.401515	0.980797	0.836321
Daylight	GkNN k=05 X=01.5 Y=02.0.dat	0.101336	0.65	0.94856	0.79928	0.93303	0.409449	0.980156	0.836793
Daylight	GkNN k=05 X=01.5 Y=03.0.dat	0.100698	0.65	0.947188	0.798594	0.93173	0.403101	0.980128	0.837256
Daylight	GkNN k=05 X=01.5 Y=05.0.dat	0.100918	0.65	0.950617	0.800309	0.93498	0.419355	0.980198	0.837813
Daylight	GkNN k=05 X=01.5 Y=07.0.dat	0.101578	0.65	0.956104	0.803052	0.940182	0.448276	0.980309	0.838216
Daylight	GkNN k=05 X=01.5 Y=10.0.dat	0.106298	0.6375	0.958848	0.798174	0.942133	0.459459	0.979678	0.838687
Daylight	GkNN k=05 X=01.5 Y=15.0.dat	0.102313	0.6375	0.961591	0.799546	0.944733	0.476636	0.979734	0.838782
Daylight	GkNN k=05 X=01.5 Y=20.0.dat	0.100887	0.6125	0.961591	0.787046	0.943433	0.466667	0.978367	0.838344
Daylight	GkNN k=05 X=01.5 Y=30.0.dat	0.109389	0.6125	0.966392	0.789446	0.947984	0.5	0.978472	0.837856
Daylight	GkNN k=05 X=01.5 Y=50.0.dat	0.108784	0.5875	0.967764	0.777632	0.947984	0.5	0.977147	0.837813
Daylight	GkNN k=05 X=02.0 Y=00.0.dat	0.102859	0.6625	0.928669	0.795585	0.914824	0.33758	0.980449	0.833286
Daylight	GkNN k=05 X=02.0 Y=00.1.dat	0.101937	0.6625	0.927984	0.795242	0.914174	0.335443	0.980435	0.833423
Daylight	GkNN k=05 X=02.0 Y=00.2.dat	0.100957	0.6625	0.927984	0.795242	0.914174	0.335443	0.980435	0.833569
Daylight	GkNN k=05 X=02.0 Y=00.3.dat	0.101192	0.6625	0.928669	0.795585	0.914824	0.33758	0.980449	0.833681
Daylight	GkNN k=05 X=02.0 Y=00.5.dat	0.100086	0.6625	0.927984	0.795242	0.914174	0.335443	0.980435	0.833843
Daylight	GkNN k=05 X=02.0 Y=00.7.dat	0.103231	0.6625	0.928669	0.795585	0.914824	0.33758	0.980449	0.834135
Daylight	GkNN k=05 X=02.0 Y=01.0.dat	0.103362	0.6625	0.927984	0.795242	0.914174	0.335443	0.980435	0.834546
Daylight	GkNN k=05 X=02.0 Y=01.5.dat	0.10331	0.6625	0.930727	0.796614	0.916775	0.344156	0.980491	0.834958
Daylight	GkNN k=05 X=02.0 Y=02.0.dat	0.100385	0.6625	0.931413	0.796956	0.917425	0.346405	0.980505	0.83549
Daylight	GkNN k=05 X=02.0 Y=03.0.dat	0.104156	0.6625	0.935528	0.799014	0.921326	0.360544	0.98059	0.836304
Daylight	GkNN k=05 X=02.0 Y=05.0.dat	0.10417	0.65	0.941701	0.79585	0.926528	0.379562	0.980014	0.836716
Daylight	GkNN k=05 X=02.0 Y=07.0.dat	0.102934	0.65	0.947188	0.798594	0.93173	0.403101	0.980128	0.837161
Daylight	GkNN k=05 X=02.0 Y=10.0.dat	0.101722	0.65	0.951989	0.800995	0.936281	0.42623	0.980226	0.837504
Daylight	GkNN k=05 X=02.0 Y=15.0.dat	0.106104	0.6375	0.955418	0.796459	0.938882	0.439655	0.979606	0.838182
Daylight	GkNN k=05 X=02.0 Y=20.0.dat	0.103552	0.6375	0.958848	0.798174	0.942133	0.459459	0.979678	0.838439
Daylight	GkNN k=05 X=02.0 Y=30.0.dat	0.102669	0.625	0.958848	0.791924	0.941482	0.454545	0.978992	0.837822
Daylight	GkNN k=05 X=02.0 Y=50.0.dat	0.110309	0.6125	0.967078	0.789789	0.948635	0.505155	0.978487	0.837333
Daylight	GkNN k=05 X=03.0 Y=00.0.dat	0.10468	0.675	0.91701	0.796005	0.904421	0.308571	0.980924	0.831469
Daylight	GkNN k=05 X=03.0 Y=00.1.dat	0.103779	0.675	0.915638	0.795319	0.903121	0.305085	0.980896	0.831597
Daylight	GkNN k=05 X=03.0 Y=00.2.dat	0.102692	0.675	0.914952	0.794976	0.902471	0.303371	0.980882	0.831623
Daylight	GkNN k=05 X=03.0 Y=00.3.dat	0.101929	0.675	0.914952	0.794976	0.902471	0.303371	0.980882	0.831726
Daylight	GkNN k=05 X=03.0 Y=00.5.dat	0.100012	0.675	0.914952	0.794976	0.902471	0.303371	0.980882	0.832017
Daylight	GkNN k=05 X=03.0 Y=00.7.dat	0.100382	0.675	0.914952	0.794976	0.902471	0.303371	0.980882	0.83236
Daylight	GkNN k=05 X=03.0 Y=01.0.dat	0.104224	0.675	0.915638	0.795319	0.903121	0.305085	0.980896	0.832729
Daylight	GkNN k=05 X=03.0 Y=01.5.dat	0.100231	0.675	0.914266	0.794633	0.901821	0.301676	0.980868	0.833252
Daylight	GkNN k=05 X=03.0 Y=02.0.dat	0.101128	0.675	0.914266	0.794633	0.901821	0.301676	0.980868	0.833843
Daylight	GkNN k=05 X=03.0 Y=03.0.dat	0.100465	0.6625	0.914952	0.788726	0.901821	0.299435	0.980162	0.834649
Daylight	GkNN k=05 X=03.0 Y=05.0.dat	0.100542	0.6625	0.925926	0.794213	0.912224	0.329193	0.980392	0.835592
Daylight	GkNN k=05 X=03.0 Y=07.0.dat	0.100938	0.6625	0.932785	0.797642	0.918726	0.350993	0.980534	0.835935
Daylight	GkNN k=05 X=03.0 Y=10.0.dat	0.100775	0.65	0.938957	0.794479	0.923927	0.368794	0.979957	0.836081
Daylight	GkNN k=05 X=03.0 Y=15.0.dat	0.101526	0.65	0.949246	0.799623	0.93368	0.412698	0.98017	0.836793
Daylight	GkNN k=05 X=03.0 Y=20.0.dat	0.105057	0.65	0.951303	0.800652	0.935631	0.422764	0.980212	0.837616
Daylight	GkNN k=05 X=03.0 Y=30.0.dat	0.100585	0.6375	0.956104	0.796802	0.939532	0.443478	0.979621	0.837779
Daylight	GkNN k=05 X=03.0 Y=50.0.dat	0.10068	0.625	0.960219	0.79261	0.942783	0.462963	0.979021	0.837144
Daylight	GkNN k=05 X=05.0 Y=00.0.dat	0.102194	0.6875	0.897119	0.79231	0.886216	0.268293	0.981245	0.830075
Daylight	GkNN k=05 X=05.0 Y=00.1.dat	0.101816	0.6875	0.893004	0.790252	0.882315	0.260664	0.981161	0.830165
Daylight	GkNN k=05 X=05.0 Y=00.2.dat	0.101286	0.6875	0.892318	0.789909	0.881664	0.259434	0.981146	0.830208
Daylight	GkNN k=05 X=05.0 Y=00.3.dat	0.101021	0.6875	0.892318	0.789909	0.881664	0.259434	0.981146	0.830243
Daylight	GkNN k=05 X=05.0 Y=00.5.dat	0.100174	0.6875	0.891632	0.789566	0.881014	0.258216	0.981132	0.830397
Daylight	GkNN k=05 X=05.0 Y=00.7.dat	0.10011	0.6875	0.893004	0.790252	0.882315	0.260664	0.981161	0.83056
Daylight	GkNN k=05 X=05.0 Y=01.0.dat	0.100421	0.6875	0.893004	0.790252	0.882315	0.260664	0.981161	0.830834
Daylight	GkNN k=05 X=05.0 Y=01.5.dat	0.100529	0.6875	0.897119	0.79231	0.886216	0.268293	0.981245	0.83128
Daylight	GkNN k=05 X=05.0 Y=02.0.dat	0.10017	0.6875	0.896433	0.791967	0.885566	0.26699	0.981231	0.831794
Daylight	GkNN k=05 X=05.0 Y=03.0.dat	0.10023	0.6875	0.897119	0.79231	0.886216	0.268293	0.981245	0.832746
Daylight	GkNN k=05 X=05.0 Y=05.0.dat	0.100072	0.675	0.901235	0.788117	0.889467	0.272727	0.980597	0.833963
Daylight	GkNN k=05 X=05.0 Y=07.0.dat	0.103043	0.6625	0.906036	0.784268	0.893368	0.278947	0.97997	0.834409
Daylight	GkNN k=05 X=05.0 Y=10.0.dat	0.100496	0.6625	0.915638	0.789069	0.902471	0.301136	0.980176	0.835069
Daylight	GkNN k=05 X=05.0 Y=15.0.dat	0.101314	0.6625	0.925926	0.794213	0.912224	0.329193	0.980392	0.835249
Daylight	GkNN k=05 X=05.0 Y=20.0.dat	0.101905	0.65	0.934156	0.792078	0.919376	0.351351	0.979856	0.835524
Daylight	GkNN k=05 X=05.0 Y=30.0.dat	0.101192	0.65	0.947188	0.798594	0.93173	0.403101	0.980128	0.836724
Daylight	GkNN k=05 X=05.0 Y=50.0.dat	0.10333	0.6375	0.955418	0.796459	0.938882	0.439655	0.979606	0.837453
Daylight	GkNN k=05 X=07.0 Y=00.0.dat	0.104092	0.6875	0.877229	0.782365	0.86736	0.235043	0.980828	0.829788
Daylight	GkNN k=05 X=07.0 Y=00.1.dat	0.104246	0.6875	0.877229	0.782365	0.86736	0.235043	0.980828	0.829874
Daylight	GkNN k=05 X=07.0 Y=00.2.dat	0.103935	0.6875	0.877229	0.782365	0.86736	0.235043	0.980828	0.829934
Daylight	GkNN k=05 X=07.0 Y=00.3.dat	0.103049	0.6875	0.877229	0.782365	0.86736	0.235043	0.980828	0.829951
Daylight	GkNN k=05 X=07.0 Y=00.5.dat	0.101254	0.6875	0.877229	0.782365	0.86736	0.235043	0.980828	0.829985
Daylight	GkNN k=05 X=07.0 Y=00.7.dat	0.101025	0.6875	0.877915	0.782707	0.86801	0.236052	0.980843	0.830097
Daylight	GkNN k=05 X=07.0 Y=01.0.dat	0.1001	0.6875	0.878601	0.78305	0.868661	0.237069	0.980858	0.830397
Daylight	GkNN k=05 X=07.0 Y=01.5.dat	0.101095	0.6875	0.878601	0.78305	0.868661	0.237069	0.980858	0.830714
Daylight	GkNN k=05 X=07.0 Y=02.0.dat	0.101774	0.6875	0.879973	0.783736	0.869961	0.23913	0.980887	0.830971
Daylight	GkNN k=05 X=07.0 Y=03.0.dat	0.100244	0.6875	0.884774	0.786137	0.874512	0.246637	0.980989	0.831572
Daylight	GkNN k=05 X=07.0 Y=05.0.dat	0.100026	0.6875	0.888203	0.787852	0.877763	0.252294	0.981061	0.832746
Daylight	GkNN k=05 X=07.0 Y=07.0.dat	0.100529	0.675	0.892318	0.783659	0.881014	0.255924	0.980407	0.833406
Daylight	GkNN k=05 X=07.0 Y=10.0.dat	0.100753	0.6625	0.897119	0.77981	0.884915	0.261084	0.979775	0.834049
Daylight	GkNN k=05 X=07.0 Y=15.0.dat	0.100058	0.6625	0.908779	0.78564	0.895969	0.284946	0.98003	0.834675
Daylight	GkNN k=05 X=07.0 Y=20.0.dat	0.101598	0.6625	0.91701	0.789755	0.903771	0.304598	0.980205	0.834949
Daylight	GkNN k=05 X=07.0 Y=30.0.dat	0.104744	0.65	0.931413	0.790706	0.916775	0.342105	0.979798	0.835627
Daylight	GkNN k=05 X=07.0 Y=50.0.dat	0.101476	0.65	0.943759	0.796879	0.928479	0.38806	0.980057	0.836973
Daylight	GkNN k=05 X=10.0 Y=00.0.dat	0.100458	0.6875	0.876543	0.782022	0.86671	0.234043	0.980814	0.829445
Daylight	GkNN k=05 X=10.0 Y=00.1.dat	0.100289	0.6875	0.874486	0.780993	0.864759	0.231092	0.980769	0.829531
Daylight	GkNN k=05 X=10.0 Y=00.2.dat	0.100116	0.6875	0.874486	0.780993	0.864759	0.231092	0.980769	0.829574
Daylight	GkNN k=05 X=10.0 Y=00.3.dat	0.100289	0.6875	0.874486	0.780993	0.864759	0.231092	0.980769	0.829625
Daylight	GkNN k=05 X=10.0 Y=00.5.dat	0.100162	0.6875	0.874486	0.780993	0.864759	0.231092	0.980769	0.82978
Daylight	GkNN k=05 X=10.0 Y=00.7.dat	0.100025	0.6875	0.874486	0.780993	0.864759	0.231092	0.980769	0.829823
Daylight	GkNN k=05 X=10.0 Y=01.0.dat	0.100023	0.6875	0.875171	0.781336	0.86541	0.232068	0.980784	0.829951
Daylight	GkNN k=05 X=10.0 Y=01.5.dat	0.101501	0.6875	0.875857	0.781679	0.86606	0.233051	0.980799	0.83014
Daylight	GkNN k=05 X=10.0 Y=02.0.dat	0.100932	0.6875	0.876543	0.782022	0.86671	0.234043	0.980814	0.830346
Daylight	GkNN k=05 X=10.0 Y=03.0.dat	0.100659	0.6875	0.877229	0.782365	0.86736	0.235043	0.980828	0.830671
Daylight	GkNN k=05 X=10.0 Y=05.0.dat	0.10109	0.6875	0.881344	0.784422	0.871261	0.241228	0.980916	0.831657
Daylight	GkNN k=05 X=10.0 Y=07.0.dat	0.103411	0.6875	0.88546	0.78648	0.875163	0.247748	0.981003	0.832369
Daylight	GkNN k=05 X=10.0 Y=10.0.dat	0.102692	0.675	0.890261	0.78263	0.879064	0.252336	0.980363	0.833286
Daylight	GkNN k=05 X=10.0 Y=15.0.dat	0.100042	0.6625	0.895748	0.779124	0.883615	0.258537	0.979745	0.833723
Daylight	GkNN k=05 X=10.0 Y=20.0.dat	0.101061	0.6625	0.904664	0.783582	0.892068	0.276042	0.979941	0.834212
Daylight	GkNN k=05 X=10.0 Y=30.0.dat	0.10036	0.6625	0.91701	0.789755	0.903771	0.304598	0.980205	0.834735
Daylight	GkNN k=05 X=10.0 Y=50.0.dat	0.102993	0.65	0.934842	0.792421	0.920026	0.353741	0.979871	0.836013
Daylight	GkNN k=05 X=15.0 Y=00.0.dat	0.100605	0.7	0.87037	0.785185	0.861508	0.228571	0.981439	0.829218
Daylight	GkNN k=05 X=15.0 Y=00.1.dat	0.100637	0.7	0.87037	0.785185	0.861508	0.228571	0.981439	0.829334
Daylight	GkNN k=05 X=15.0 Y=00.2.dat	0.100669	0.7	0.87037	0.785185	0.861508	0.228571	0.981439	0.829368
Daylight	GkNN k=05 X=15.0 Y=00.3.dat	0.100701	0.7	0.87037	0.785185	0.861508	0.228571	0.981439	0.829402
Daylight	GkNN k=05 X=15.0 Y=00.5.dat	0.100764	0.7	0.87037	0.785185	0.861508	0.228571	0.981439	0.829514
Daylight	GkNN k=05 X=15.0 Y=00.7.dat	0.100827	0.7	0.87037	0.785185	0.861508	0.228571	0.981439	0.829651
Daylight	GkNN k=05 X=15.0 Y=01.0.dat	0.100919	0.7	0.87037	0.785185	0.861508	0.228571	0.981439	0.829805
Daylight	GkNN k=05 X=15.0 Y=01.5.dat	0.100333	0.7	0.87037	0.785185	0.861508	0.228571	0.981439	0.829883
Daylight	GkNN k=05 X=15.0 Y=02.0.dat	0.101213	0.7	0.871742	0.785871	0.862809	0.230453	0.981467	0.829985
Daylight	GkNN k=05 X=15.0 Y=03.0.dat	0.10063	0.6875	0.871056	0.779278	0.861508	0.226337	0.980695	0.830183
Daylight	GkNN k=05 X=15.0 Y=05.0.dat	0.101364	0.6875	0.874486	0.780993	0.864759	0.231092	0.980769	0.830663
Daylight	GkNN k=05 X=15.0 Y=07.0.dat	0.102449	0.6875	0.876543	0.782022	0.86671	0.234043	0.980814	0.831374
Daylight	GkNN k=05 X=15.0 Y=10.0.dat	0.101578	0.6875	0.88203	0.784765	0.871912	0.242291	0.980931	0.832069
Daylight	GkNN k=05 X=15.0 Y=15.0.dat	0.101634	0.6875	0.889575	0.788537	0.879064	0.25463	0.981089	0.832969
Daylight	GkNN k=05 X=15.0 Y=20.0.dat	0.100021	0.6625	0.892318	0.777409	0.880364	0.252381	0.979669	0.833329
Daylight	GkNN k=05 X=15.0 Y=30.0.dat	0.101475	0.6625	0.903978	0.783239	0.891417	0.274611	0.979926	0.834118
Daylight	GkNN k=05 X=15.0 Y=50.0.dat	0.102297	0.65	0.921125	0.785562	0.907022	0.311377	0.979577	0.834812
Daylight	GkNN k=05 X=20.0 Y=00.0.dat	0.10334	0.7	0.87037	0.785185	0.861508	0.228571	0.981439	0.829218
Daylight	GkNN k=05 X=20.0 Y=00.1.dat	0.103365	0.7	0.87037	0.785185	0.861508	0.228571	0.981439	0.829377
Daylight	GkNN k=05 X=20.0 Y=00.2.dat	0.10339	0.7	0.87037	0.785185	0.861508	0.228571	0.981439	0.829394
Daylight	GkNN k=05 X=20.0 Y=00.3.dat	0.103414	0.7	0.87037	0.785185	0.861508	0.228571	0.981439	0.829377
Daylight	GkNN k=05 X=20.0 Y=00.5.dat	0.103463	0.7	0.87037	0.785185	0.861508	0.228571	0.981439	0.829437
Daylight	GkNN k=05 X=20.0 Y=00.7.dat	0.103511	0.7	0.87037	0.785185	0.861508	0.228571	0.981439	0.829514
Daylight	GkNN k=05 X=20.0 Y=01.0.dat	0.103582	0.7	0.87037	0.785185	0.861508	0.228571	0.981439	0.829574
Daylight	GkNN k=05 X=20.0 Y=01.5.dat	0.103588	0.7	0.87037	0.785185	0.861508	0.228571	0.981439	0.82966
Daylight	GkNN k=05 X=20.0 Y=02.0.dat	0.102936	0.7	0.87037	0.785185	0.861508	0.228571	0.981439	0.829797
Daylight	GkNN k=05 X=20.0 Y=03.0.dat	0.101476	0.7	0.87037	0.785185	0.861508	0.228571	0.981439	0.829925
Daylight	GkNN k=05 X=20.0 Y=05.0.dat	0.101152	0.7	0.871742	0.785871	0.862809	0.230453	0.981467	0.830217
Daylight	GkNN k=05 X=20.0 Y=07.0.dat	0.100145	0.6875	0.8738	0.78065	0.864109	0.230126	0.980754	0.830714
Daylight	GkNN k=05 X=20.0 Y=10.0.dat	0.10292	0.6875	0.879287	0.783393	0.869311	0.238095	0.980872	0.831469
Daylight	GkNN k=05 X=20.0 Y=15.0.dat	0.100852	0.6875	0.883402	0.785451	0.873212	0.244444	0.98096	0.832223
Daylight	GkNN k=05 X=20.0 Y=20.0.dat	0.10166	0.6875	0.888889	0.788194	0.878414	0.253456	0.981075	0.832858
Daylight	GkNN k=05 X=20.0 Y=30.0.dat	0.104213	0.6625	0.895748	0.779124	0.883615	0.258537	0.979745	0.833432
Daylight	GkNN k=05 X=20.0 Y=50.0.dat	0.100655	0.6625	0.911523	0.787011	0.89857	0.291209	0.980088	0.834281
Daylight	GkNN k=05 X=30.0 Y=00.0.dat	0.10615	0.7	0.87037	0.785185	0.861508	0.228571	0.981439	0.829201
Daylight	GkNN k=05 X=30.0 Y=00.1.dat	0.106167	0.7	0.87037	0.785185	0.861508	0.228571	0.981439	0.829342
Daylight	GkNN k=05 X=30.0 Y=00.2.dat	0.106184	0.7	0.87037	0.785185	0.861508	0.228571	0.981439	0.829351
Daylight	GkNN k=05 X=30.0 Y=00.3.dat	0.1062	0.7	0.87037	0.785185	0.861508	0.228571	0.981439	0.829334
Daylight	GkNN k=05 X=30.0 Y=00.5.dat	0.106234	0.7	0.87037	0.785185	0.861508	0.228571	0.981439	0.829385
Daylight	GkNN k=05 X=30.0 Y=00.7.dat	0.106267	0.7	0.87037	0.785185	0.861508	0.228571	0.981439	0.82942
Daylight	GkNN k=05 X=30.0 Y=01.0.dat	0.106315	0.7	0.87037	0.785185	0.861508	0.228571	0.981439	0.829505
Daylight	GkNN k=05 X=30.0 Y=01.5.dat	0.106394	0.7	0.87037	0.785185	0.861508	0.228571	0.981439	0.829522
Daylight	GkNN k=05 X=30.0 Y=02.0.dat	0.10647	0.7	0.87037	0.785185	0.861508	0.228571	0.981439	0.829514
Daylight	GkNN k=05 X=30.0 Y=03.0.dat	0.10549	0.7	0.87037	0.785185	0.861508	0.228571	0.981439	0.829685
Daylight	GkNN k=05 X=30.0 Y=05.0.dat	0.10296	0.7	0.87037	0.785185	0.861508	0.228571	0.981439	0.829831
Daylight	GkNN k=05 X=30.0 Y=07.0.dat	0.100485	0.7	0.871056	0.785528	0.862159	0.229508	0.981453	0.830011
Daylight	GkNN k=05 X=30.0 Y=10.0.dat	0.100318	0.7	0.8738	0.7869	0.864759	0.233333	0.98151	0.830663
Daylight	GkNN k=05 X=30.0 Y=15.0.dat	0.104151	0.6875	0.876543	0.782022	0.86671	0.234043	0.980814	0.831417
Daylight	GkNN k=05 X=30.0 Y=20.0.dat	0.101979	0.6875	0.88203	0.784765	0.871912	0.242291	0.980931	0.831983
Daylight	GkNN k=05 X=30.0 Y=30.0.dat	0.10377	0.6875	0.888889	0.788194	0.878414	0.253456	0.981075	0.832729
Daylight	GkNN k=05 X=30.0 Y=50.0.dat	0.100559	0.6625	0.897119	0.77981	0.884915	0.261084	0.979775	0.833501
Daylight	GkNN k=05 X=50.0 Y=00.0.dat	0.108452	0.7	0.87037	0.785185	0.861508	0.228571	0.981439	0.829128
Daylight	GkNN k=05 X=50.0 Y=00.1.dat	0.108463	0.7	0.87037	0.785185	0.861508	0.228571	0.981439	0.829274
Daylight	GkNN k=05 X=50.0 Y=00.2.dat	0.108473	0.7	0.87037	0.785185	0.861508	0.228571	0.981439	0.829257
Daylight	GkNN k=05 X=50.0 Y=00.3.dat	0.108483	0.7	0.87037	0.785185	0.861508	0.228571	0.981439	0.829231
Daylight	GkNN k=05 X=50.0 Y=00.5.dat	0.108504	0.7	0.87037	0.785185	0.861508	0.228571	0.981439	0.829231
Daylight	GkNN k=05 X=50.0 Y=00.7.dat	0.108524	0.7	0.87037	0.785185	0.861508	0.228571	0.981439	0.829257
Daylight	GkNN k=05 X=50.0 Y=01.0.dat	0.108554	0.7	0.87037	0.785185	0.861508	0.228571	0.981439	0.829248
Daylight	GkNN k=05 X=50.0 Y=01.5.dat	0.108602	0.7	0.87037	0.785185	0.861508	0.228571	0.981439	0.829325
Daylight	GkNN k=05 X=50.0 Y=02.0.dat	0.108649	0.7	0.87037	0.785185	0.861508	0.228571	0.981439	0.829385
Daylight	GkNN k=05 X=50.0 Y=03.0.dat	0.108738	0.7	0.87037	0.785185	0.861508	0.228571	0.981439	0.829454
Daylight	GkNN k=05 X=50.0 Y=05.0.dat	0.107241	0.7	0.87037	0.785185	0.861508	0.228571	0.981439	0.8296
Daylight	GkNN k=05 X=50.0 Y=07.0.dat	0.105332	0.7	0.87037	0.785185	0.861508	0.228571	0.981439	0.829711
Daylight	GkNN k=05 X=50.0 Y=10.0.dat	0.102227	0.7	0.87037	0.785185	0.861508	0.228571	0.981439	0.829814
Daylight	GkNN k=05 X=50.0 Y=15.0.dat	0.100913	0.7	0.873114	0.786557	0.864109	0.232365	0.981496	0.830431
Daylight	GkNN k=05 X=50.0 Y=20.0.dat	0.101626	0.6875	0.875171	0.781336	0.86541	0.232068	0.980784	0.8311
Daylight	GkNN k=05 X=50.0 Y=30.0.dat	0.100107	0.6875	0.880658	0.784079	0.870611	0.240175	0.980901	0.831674
Daylight	GkNN k=05 X=50.0 Y=50.0.dat	0.104965	0.6875	0.888889	0.788194	0.878414	0.253456	0.981075	0.832652
Daylight	GkNN k=07 X=00.0 Y=00.1.dat	0.983	0	1	0.5	0.947984	0	0.947984	0.5
Daylight	GkNN k=07 X=00.0 Y=00.2.dat	0.983	0	1	0.5	0.947984	0	0.947984	0.5
Daylight	GkNN k=07 X=00.0 Y=00.3.dat	0.983	0	1	0.5	0.947984	0	0.947984	0.5
Daylight	GkNN k=07 X=00.0 Y=00.5.dat	0.983	0	1	0.5	0.947984	0	0.947984	0.5
Daylight	GkNN k=07 X=00.0 Y=00.7.dat	0.983	0	1	0.5	0.947984	0	0.947984	0.5
Daylight	GkNN k=07 X=00.0 Y=01.0.dat	0.983	0	1	0.5	0.947984	0	0.947984	0.5
Daylight	GkNN k=07 X=00.0 Y=01.5.dat	0.983	0	1	0.5	0.947984	0	0.947984	0.5
Daylight	GkNN k=07 X=00.0 Y=02.0.dat	0.983	0	1	0.5	0.947984	0	0.947984	0.5
Daylight	GkNN k=07 X=00.0 Y=03.0.dat	0.983	0	1	0.5	0.947984	0	0.947984	0.5
Daylight	GkNN k=07 X=00.0 Y=05.0.dat	0.983	0	1	0.5	0.947984	0	0.947984	0.5
Daylight	GkNN k=07 X=00.0 Y=07.0.dat	0.983	0	1	0.5	0.947984	0	0.947984	0.5
Daylight	GkNN k=07 X=00.0 Y=10.0.dat	0.983	0	1	0.5	0.947984	0	0.947984	0.5
Daylight	GkNN k=07 X=00.0 Y=15.0.dat	0.983	0	1	0.5	0.947984	0	0.947984	0.5
Daylight	GkNN k=07 X=00.0 Y=20.0.dat	0.983	0	1	0.5	0.947984	0	0.947984	0.5
Daylight	GkNN k=07 X=00.0 Y=30.0.dat	0.983	0	1	0.5	0.947984	0	0.947984	0.5
Daylight	GkNN k=07 X=00.0 Y=50.0.dat	0.983	0	1	0.5	0.947984	0	0.947984	0.5
Daylight	GkNN k=07 X=00.1 Y=00.0.dat	0.178819	0.0375	0.999314	0.518407	0.949285	0.75	0.949804	0.840844
Daylight	GkNN k=07 X=00.1 Y=00.1.dat	0.191771	0.0375	0.999314	0.518407	0.949285	0.75	0.949804	0.841362
Daylight	GkNN k=07 X=00.1 Y=00.2.dat	0.189498	0.0375	0.999314	0.518407	0.949285	0.75	0.949804	0.841645
Daylight	GkNN k=07 X=00.1 Y=00.3.dat	0.10169	0.0375	0.998628	0.518064	0.948635	0.6	0.949772	0.841714
Daylight	GkNN k=07 X=00.1 Y=00.5.dat	0.102294	0.05	0.998628	0.524314	0.949285	0.666667	0.950392	0.841842
Daylight	GkNN k=07 X=00.1 Y=00.7.dat	0.100186	0.075	0.998628	0.536814	0.950585	0.75	0.951634	0.842091
Daylight	GkNN k=07 X=00.1 Y=01.0.dat	0.10264	0.075	0.998628	0.536814	0.950585	0.75	0.951634	0.842408
Daylight	GkNN k=07 X=00.1 Y=01.5.dat	0.101305	0.1125	0.998628	0.555564	0.952536	0.818182	0.953504	0.84276
Daylight	GkNN k=07 X=00.1 Y=02.0.dat	0.104088	0.1375	0.997942	0.567721	0.953186	0.785714	0.954724	0.843034
Daylight	GkNN k=07 X=00.1 Y=03.0.dat	0.100366	0.225	0.998628	0.611814	0.958388	0.9	0.959157	0.841551
Daylight	GkNN k=07 X=00.1 Y=05.0.dat	0.101338	0.3	0.997257	0.648628	0.960988	0.857143	0.962914	0.839399
Daylight	GkNN k=07 X=00.1 Y=07.0.dat	0.101858	0.375	0.993827	0.684414	0.961638	0.769231	0.966644	0.83771
Daylight	GkNN k=07 X=00.1 Y=10.0.dat	0.100332	0.475	0.991084	0.733042	0.964239	0.745098	0.971755	0.836253
Daylight	GkNN k=07 X=00.1 Y=15.0.dat	0.100406	0.5	0.985597	0.742798	0.960338	0.655738	0.972918	0.834889
Daylight	GkNN k=07 X=00.1 Y=20.0.dat	0.115999	0.5125	0.985597	0.749048	0.960988	0.66129	0.973577	0.833921
Daylight	GkNN k=07 X=00.1 Y=30.0.dat	0.106142	0.525	0.982167	0.753584	0.958388	0.617647	0.97415	0.833183
Daylight	GkNN k=07 X=00.1 Y=50.0.dat	0.105361	0.525	0.978052	0.751526	0.954486	0.567568	0.974044	0.832733
Daylight	GkNN k=07 X=00.2 Y=00.0.dat	0.107188	0.2	0.992455	0.596228	0.951235	0.592593	0.957644	0.839579
Daylight	GkNN k=07 X=00.2 Y=00.1.dat	0.10849	0.2	0.992455	0.596228	0.951235	0.592593	0.957644	0.840093
Daylight	GkNN k=07 X=00.2 Y=00.2.dat	0.109796	0.2	0.992455	0.596228	0.951235	0.592593	0.957644	0.840394
Daylight	GkNN k=07 X=00.2 Y=00.3.dat	0.111106	0.2	0.992455	0.596228	0.951235	0.592593	0.957644	0.840659
Daylight	GkNN k=07 X=00.2 Y=00.5.dat	0.113732	0.2	0.992455	0.596228	0.951235	0.592593	0.957644	0.840985
Daylight	GkNN k=07 X=00.2 Y=00.7.dat	0.112046	0.2125	0.993141	0.602821	0.952536	0.62963	0.958306	0.841208
Daylight	GkNN k=07 X=00.2 Y=01.0.dat	0.10207	0.2125	0.993141	0.602821	0.952536	0.62963	0.958306	0.841474
Daylight	GkNN k=07 X=00.2 Y=01.5.dat	0.100755	0.2625	0.993827	0.628164	0.955787	0.7	0.960875	0.842005
Daylight	GkNN k=07 X=00.2 Y=02.0.dat	0.103708	0.325	0.993827	0.659414	0.959038	0.742857	0.964072	0.842494
Daylight	GkNN k=07 X=00.2 Y=03.0.dat	0.106686	0.375	0.993827	0.684414	0.961638	0.769231	0.966644	0.842408
Daylight	GkNN k=07 X=00.2 Y=05.0.dat	0.103625	0.4625	0.992455	0.727478	0.964889	0.770833	0.971141	0.840882
Daylight	GkNN k=07 X=00.2 Y=07.0.dat	0.105623	0.5	0.990398	0.745199	0.964889	0.740741	0.973046	0.83885
Daylight	GkNN k=07 X=00.2 Y=10.0.dat	0.114996	0.525	0.986968	0.755984	0.962939	0.688525	0.974272	0.837136
Daylight	GkNN k=07 X=00.2 Y=15.0.dat	0.101342	0.525	0.983539	0.75427	0.959688	0.636364	0.974185	0.835481
Daylight	GkNN k=07 X=00.2 Y=20.0.dat	0.109593	0.525	0.982167	0.753584	0.958388	0.617647	0.97415	0.834649
Daylight	GkNN k=07 X=00.2 Y=30.0.dat	0.110522	0.525	0.978738	0.751869	0.955137	0.575342	0.974061	0.833441
Daylight	GkNN k=07 X=00.2 Y=50.0.dat	0.105442	0.5375	0.975995	0.756747	0.953186	0.551282	0.974658	0.83242
Daylight	GkNN k=07 X=00.3 Y=00.0.dat	0.10412	0.3	0.992455	0.646228	0.956437	0.685714	0.962741	0.839219
Daylight	GkNN k=07 X=00.3 Y=00.1.dat	0.100101	0.3125	0.992455	0.652478	0.957087	0.694444	0.963382	0.83963
Daylight	GkNN k=07 X=00.3 Y=00.2.dat	0.101217	0.3125	0.992455	0.652478	0.957087	0.694444	0.963382	0.839948
Daylight	GkNN k=07 X=00.3 Y=00.3.dat	0.10234	0.325	0.992455	0.658728	0.957737	0.702703	0.964024	0.840248
Daylight	GkNN k=07 X=00.3 Y=00.5.dat	0.100588	0.35	0.992455	0.671228	0.959038	0.717949	0.96531	0.840642
Daylight	GkNN k=07 X=00.3 Y=00.7.dat	0.102587	0.375	0.992455	0.683728	0.960338	0.731707	0.9666	0.840831
Daylight	GkNN k=07 X=00.3 Y=01.0.dat	0.101328	0.3875	0.99177	0.689635	0.960338	0.72093	0.967224	0.841079
Daylight	GkNN k=07 X=00.3 Y=01.5.dat	0.102933	0.4375	0.99177	0.714635	0.962939	0.744681	0.969819	0.841491
Daylight	GkNN k=07 X=00.3 Y=02.0.dat	0.105093	0.45	0.99177	0.720885	0.963589	0.75	0.97047	0.841731
Daylight	GkNN k=07 X=00.3 Y=03.0.dat	0.105364	0.475	0.991084	0.733042	0.964239	0.745098	0.971755	0.841902
Daylight	GkNN k=07 X=00.3 Y=05.0.dat	0.106322	0.5125	0.989712	0.751106	0.964889	0.732143	0.973684	0.840942
Daylight	GkNN k=07 X=00.3 Y=07.0.dat	0.100569	0.5375	0.986968	0.762234	0.963589	0.693548	0.974932	0.839288
Daylight	GkNN k=07 X=00.3 Y=10.0.dat	0.103966	0.5375	0.985597	0.761548	0.962289	0.671875	0.974898	0.837581
Daylight	GkNN k=07 X=00.3 Y=15.0.dat	0.101898	0.5375	0.98011	0.758805	0.957087	0.597222	0.974761	0.836167
Daylight	GkNN k=07 X=00.3 Y=20.0.dat	0.1026	0.5375	0.979424	0.758462	0.956437	0.589041	0.974744	0.834915
Daylight	GkNN k=07 X=00.3 Y=30.0.dat	0.101207	0.55	0.978052	0.764026	0.955787	0.578947	0.975376	0.833818
Daylight	GkNN k=07 X=00.3 Y=50.0.dat	0.103567	0.575	0.975309	0.775154	0.954486	0.560976	0.976648	0.832686
Daylight	GkNN k=07 X=00.5 Y=00.0.dat	0.100664	0.475	0.986968	0.730984	0.960338	0.666667	0.971641	0.836673
Daylight	GkNN k=07 X=00.5 Y=00.1.dat	0.100278	0.4875	0.986283	0.736891	0.960338	0.661017	0.972279	0.837239
Daylight	GkNN k=07 X=00.5 Y=00.2.dat	0.100206	0.5125	0.986283	0.749391	0.961638	0.672131	0.973595	0.837719
Daylight	GkNN k=07 X=00.5 Y=00.3.dat	0.102039	0.525	0.986968	0.755984	0.962939	0.688525	0.974272	0.837916
Daylight	GkNN k=07 X=00.5 Y=00.5.dat	0.10117	0.525	0.986968	0.755984	0.962939	0.688525	0.974272	0.838199
Daylight	GkNN k=07 X=00.5 Y=00.7.dat	0.100246	0.525	0.986968	0.755984	0.962939	0.688525	0.974272	0.838679
Daylight	GkNN k=07 X=00.5 Y=01.0.dat	0.113902	0.525	0.987654	0.756327	0.963589	0.7	0.97429	0.839168
Daylight	GkNN k=07 X=00.5 Y=01.5.dat	0.111903	0.525	0.987654	0.756327	0.963589	0.7	0.97429	0.839733
Daylight	GkNN k=07 X=00.5 Y=02.0.dat	0.109865	0.525	0.986968	0.755984	0.962939	0.688525	0.974272	0.839939
Daylight	GkNN k=07 X=00.5 Y=03.0.dat	0.105682	0.5375	0.986283	0.761891	0.962939	0.68254	0.974915	0.840316
Daylight	GkNN k=07 X=00.5 Y=05.0.dat	0.101998	0.55	0.984225	0.767112	0.961638	0.656716	0.975527	0.840359
Daylight	GkNN k=07 X=00.5 Y=07.0.dat	0.101138	0.5625	0.982853	0.772677	0.960988	0.642857	0.976158	0.839365
Daylight	GkNN k=07 X=00.5 Y=10.0.dat	0.100035	0.575	0.978052	0.776526	0.957087	0.589744	0.976712	0.837641
Daylight	GkNN k=07 X=00.5 Y=15.0.dat	0.1083	0.575	0.977366	0.776183	0.956437	0.582278	0.976696	0.836244
Daylight	GkNN k=07 X=00.5 Y=20.0.dat	0.113997	0.575	0.97668	0.77584	0.955787	0.575	0.97668	0.835884
Daylight	GkNN k=07 X=00.5 Y=30.0.dat	0.103169	0.575	0.973937	0.774468	0.953186	0.547619	0.976616	0.834641
Daylight	GkNN k=07 X=00.5 Y=50.0.dat	0.111351	0.5875	0.972565	0.780033	0.952536	0.54023	0.977257	0.83314
Daylight	GkNN k=07 X=00.7 Y=00.0.dat	0.100081	0.5625	0.978052	0.770276	0.956437	0.584416	0.976044	0.836673
Daylight	GkNN k=07 X=00.7 Y=00.1.dat	0.100673	0.5625	0.978738	0.770619	0.957087	0.592105	0.97606	0.83705
Daylight	GkNN k=07 X=00.7 Y=00.2.dat	0.100044	0.5625	0.978052	0.770276	0.956437	0.584416	0.976044	0.837359
Daylight	GkNN k=07 X=00.7 Y=00.3.dat	0.100412	0.5625	0.978052	0.770276	0.956437	0.584416	0.976044	0.837633
Daylight	GkNN k=07 X=00.7 Y=00.5.dat	0.101106	0.5625	0.978052	0.770276	0.956437	0.584416	0.976044	0.837882
Daylight	GkNN k=07 X=00.7 Y=00.7.dat	0.101744	0.5625	0.978738	0.770619	0.957087	0.592105	0.97606	0.838147
Daylight	GkNN k=07 X=00.7 Y=01.0.dat	0.102393	0.5625	0.978738	0.770619	0.957087	0.592105	0.97606	0.838687
Daylight	GkNN k=07 X=00.7 Y=01.5.dat	0.102475	0.55	0.978738	0.764369	0.956437	0.586667	0.975393	0.838687
Daylight	GkNN k=07 X=00.7 Y=02.0.dat	0.101776	0.5625	0.98011	0.771305	0.958388	0.608108	0.976093	0.838936
Daylight	GkNN k=07 X=00.7 Y=03.0.dat	0.101982	0.5625	0.97668	0.76959	0.955137	0.56962	0.976011	0.838867
Daylight	GkNN k=07 X=00.7 Y=05.0.dat	0.100461	0.5875	0.975309	0.781404	0.955137	0.566265	0.97732	0.83927
Daylight	GkNN k=07 X=00.7 Y=07.0.dat	0.100256	0.5875	0.973251	0.780376	0.953186	0.546512	0.977273	0.839202
Daylight	GkNN k=07 X=00.7 Y=10.0.dat	0.10057	0.5875	0.972565	0.780033	0.952536	0.54023	0.977257	0.837847
Daylight	GkNN k=07 X=00.7 Y=15.0.dat	0.101071	0.575	0.975309	0.775154	0.954486	0.560976	0.976648	0.836004
Daylight	GkNN k=07 X=00.7 Y=20.0.dat	0.101032	0.5875	0.974623	0.781061	0.954486	0.559524	0.977304	0.835515
Daylight	GkNN k=07 X=00.7 Y=30.0.dat	0.105887	0.5875	0.973251	0.780376	0.953186	0.546512	0.977273	0.834958
Daylight	GkNN k=07 X=00.7 Y=50.0.dat	0.112478	0.5875	0.971879	0.77969	0.951886	0.534091	0.977241	0.833792
Daylight	GkNN k=07 X=01.0 Y=00.0.dat	0.100753	0.625	0.962963	0.793981	0.945384	0.480769	0.979079	0.835524
Daylight	GkNN k=07 X=01.0 Y=00.1.dat	0.100422	0.625	0.962963	0.793981	0.945384	0.480769	0.979079	0.835995
Daylight	GkNN k=07 X=01.0 Y=00.2.dat	0.100087	0.625	0.962277	0.793639	0.944733	0.47619	0.979065	0.836355
Daylight	GkNN k=07 X=01.0 Y=00.3.dat	0.10156	0.625	0.962963	0.793981	0.945384	0.480769	0.979079	0.836596
Daylight	GkNN k=07 X=01.0 Y=00.5.dat	0.102184	0.625	0.963649	0.794324	0.946034	0.485437	0.979094	0.837041
Daylight	GkNN k=07 X=01.0 Y=00.7.dat	0.100536	0.6125	0.965021	0.78876	0.946684	0.49	0.978442	0.837256
Daylight	GkNN k=07 X=01.0 Y=01.0.dat	0.101606	0.6125	0.965706	0.789103	0.947334	0.494949	0.978457	0.83777
Daylight	GkNN k=07 X=01.0 Y=01.5.dat	0.100595	0.625	0.963649	0.794324	0.946034	0.485437	0.979094	0.838336
Daylight	GkNN k=07 X=01.0 Y=02.0.dat	0.101766	0.625	0.964335	0.794667	0.946684	0.490196	0.979109	0.83831
Daylight	GkNN k=07 X=01.0 Y=03.0.dat	0.10533	0.6375	0.966392	0.801946	0.949285	0.51	0.979833	0.83831
Daylight	GkNN k=07 X=01.0 Y=05.0.dat	0.100704	0.6375	0.965706	0.801603	0.948635	0.50495	0.979819	0.838173
Daylight	GkNN k=07 X=01.0 Y=07.0.dat	0.102566	0.625	0.967078	0.796039	0.949285	0.510204	0.979167	0.838242
Daylight	GkNN k=07 X=01.0 Y=10.0.dat	0.100874	0.625	0.966392	0.795696	0.948635	0.505051	0.979152	0.838062
Daylight	GkNN k=07 X=01.0 Y=15.0.dat	0.101026	0.6	0.967764	0.783882	0.948635	0.505263	0.977824	0.836398
Daylight	GkNN k=07 X=01.0 Y=20.0.dat	0.10997	0.5875	0.969822	0.778661	0.949935	0.516484	0.977194	0.835207
Daylight	GkNN k=07 X=01.0 Y=30.0.dat	0.100339	0.5875	0.969822	0.778661	0.949935	0.516484	0.977194	0.835018
Daylight	GkNN k=07 X=01.0 Y=50.0.dat	0.101238	0.5875	0.969136	0.778318	0.949285	0.51087	0.977178	0.834418
Daylight	GkNN k=07 X=01.5 Y=00.0.dat	0.100566	0.6625	0.927984	0.795242	0.914174	0.335443	0.980435	0.834028
Daylight	GkNN k=07 X=01.5 Y=00.1.dat	0.103065	0.65	0.927984	0.788992	0.913524	0.33121	0.979725	0.834212
Daylight	GkNN k=07 X=01.5 Y=00.2.dat	0.101881	0.675	0.927298	0.801149	0.914174	0.3375	0.981132	0.834538
Daylight	GkNN k=07 X=01.5 Y=00.3.dat	0.100423	0.675	0.927984	0.801492	0.914824	0.339623	0.981146	0.834864
Daylight	GkNN k=07 X=01.5 Y=00.5.dat	0.101382	0.675	0.932785	0.803892	0.919376	0.355263	0.981241	0.835507
Daylight	GkNN k=07 X=01.5 Y=00.7.dat	0.100527	0.675	0.9369	0.80595	0.923277	0.369863	0.981322	0.836021
Daylight	GkNN k=07 X=01.5 Y=01.0.dat	0.101193	0.6875	0.939643	0.813572	0.926528	0.384615	0.982079	0.836338
Daylight	GkNN k=07 X=01.5 Y=01.5.dat	0.100701	0.6875	0.941015	0.814258	0.927828	0.390071	0.982105	0.83687
Daylight	GkNN k=07 X=01.5 Y=02.0.dat	0.100878	0.675	0.942387	0.808693	0.928479	0.391304	0.981429	0.837436
Daylight	GkNN k=07 X=01.5 Y=03.0.dat	0.10039	0.675	0.943759	0.809379	0.929779	0.397059	0.981455	0.837933
Daylight	GkNN k=07 X=01.5 Y=05.0.dat	0.101111	0.65	0.94856	0.79928	0.93303	0.409449	0.980156	0.837153
Daylight	GkNN k=07 X=01.5 Y=07.0.dat	0.102862	0.6375	0.955418	0.796459	0.938882	0.439655	0.979606	0.836981
Daylight	GkNN k=07 X=01.5 Y=10.0.dat	0.100907	0.6375	0.95679	0.797145	0.940182	0.447368	0.979635	0.837341
Daylight	GkNN k=07 X=01.5 Y=15.0.dat	0.101289	0.625	0.960905	0.792953	0.943433	0.46729	0.979036	0.837084
Daylight	GkNN k=07 X=01.5 Y=20.0.dat	0.100549	0.6125	0.962963	0.787731	0.944733	0.475728	0.978397	0.83567
Daylight	GkNN k=07 X=01.5 Y=30.0.dat	0.109389	0.6125	0.966392	0.789446	0.947984	0.5	0.978472	0.834538
Daylight	GkNN k=07 X=01.5 Y=50.0.dat	0.105548	0.5875	0.967764	0.777632	0.947984	0.5	0.977147	0.834444
Daylight	GkNN k=07 X=02.0 Y=00.0.dat	0.101672	0.7125	0.910151	0.811325	0.89987	0.303191	0.982963	0.833162
Daylight	GkNN k=07 X=02.0 Y=00.1.dat	0.100873	0.7125	0.906722	0.809611	0.896619	0.295337	0.9829	0.833226
Daylight	GkNN k=07 X=02.0 Y=00.2.dat	0.10006	0.7125	0.906722	0.809611	0.896619	0.295337	0.9829	0.833475
Daylight	GkNN k=07 X=02.0 Y=00.3.dat	0.100157	0.7125	0.907407	0.809954	0.897269	0.296875	0.982912	0.833655
Daylight	GkNN k=07 X=02.0 Y=00.5.dat	0.100301	0.7125	0.910151	0.811325	0.89987	0.303191	0.982963	0.834135
Daylight	GkNN k=07 X=02.0 Y=00.7.dat	0.101464	0.7125	0.912209	0.812354	0.901821	0.308108	0.983001	0.834555
Daylight	GkNN k=07 X=02.0 Y=01.0.dat	0.100142	0.7	0.910837	0.805418	0.89987	0.301075	0.982249	0.835232
Daylight	GkNN k=07 X=02.0 Y=01.5.dat	0.100319	0.6875	0.909465	0.798483	0.897919	0.294118	0.981495	0.835601
Daylight	GkNN k=07 X=02.0 Y=02.0.dat	0.100772	0.6875	0.916324	0.801912	0.904421	0.310734	0.981631	0.836073
Daylight	GkNN k=07 X=02.0 Y=03.0.dat	0.101464	0.6875	0.923182	0.805341	0.910923	0.329341	0.981765	0.836913
Daylight	GkNN k=07 X=02.0 Y=05.0.dat	0.102228	0.675	0.934156	0.804578	0.920676	0.36	0.981268	0.836604
Daylight	GkNN k=07 X=02.0 Y=07.0.dat	0.101162	0.65	0.941701	0.79585	0.926528	0.379562	0.980014	0.835858
Daylight	GkNN k=07 X=02.0 Y=10.0.dat	0.10365	0.65	0.950617	0.800309	0.93498	0.419355	0.980198	0.83591
Daylight	GkNN k=07 X=02.0 Y=15.0.dat	0.101389	0.65	0.954733	0.802366	0.938882	0.440678	0.980282	0.836716
Daylight	GkNN k=07 X=02.0 Y=20.0.dat	0.10258	0.6375	0.958162	0.797831	0.941482	0.455357	0.979663	0.836458
Daylight	GkNN k=07 X=02.0 Y=30.0.dat	0.101521	0.625	0.958162	0.791581	0.940832	0.45045	0.978977	0.834795
Daylight	GkNN k=07 X=02.0 Y=50.0.dat	0.110309	0.6125	0.967078	0.789789	0.948635	0.505155	0.978487	0.834066
Daylight	GkNN k=07 X=03.0 Y=00.0.dat	0.107688	0.7125	0.895062	0.803781	0.885566	0.271429	0.982681	0.831293
Daylight	GkNN k=07 X=03.0 Y=00.1.dat	0.100143	0.7125	0.892318	0.802409	0.882965	0.266355	0.982628	0.831451
Daylight	GkNN k=07 X=03.0 Y=00.2.dat	0.100553	0.7125	0.890947	0.801723	0.881664	0.263889	0.982602	0.831546
Daylight	GkNN k=07 X=03.0 Y=00.3.dat	0.101653	0.7125	0.890947	0.801723	0.881664	0.263889	0.982602	0.831803
Daylight	GkNN k=07 X=03.0 Y=00.5.dat	0.101482	0.7125	0.890261	0.80138	0.881014	0.262673	0.982589	0.832112
Daylight	GkNN k=07 X=03.0 Y=00.7.dat	0.103418	0.7125	0.890261	0.80138	0.881014	0.262673	0.982589	0.83248
Daylight	GkNN k=07 X=03.0 Y=01.0.dat	0.101499	0.7125	0.890261	0.80138	0.881014	0.262673	0.982589	0.833115
Daylight	GkNN k=07 X=03.0 Y=01.5.dat	0.100804	0.7125	0.890947	0.801723	0.881664	0.263889	0.982602	0.833835
Daylight	GkNN k=07 X=03.0 Y=02.0.dat	0.10107	0.7125	0.890947	0.801723	0.881664	0.263889	0.982602	0.834358
Daylight	GkNN k=07 X=03.0 Y=03.0.dat	0.100484	0.7125	0.891632	0.802066	0.882315	0.265116	0.982615	0.835224
Daylight	GkNN k=07 X=03.0 Y=05.0.dat	0.100176	0.7	0.909465	0.804733	0.89857	0.297872	0.982222	0.835901
Daylight	GkNN k=07 X=03.0 Y=07.0.dat	0.10363	0.675	0.922497	0.798748	0.909623	0.323353	0.981036	0.835524
Daylight	GkNN k=07 X=03.0 Y=10.0.dat	0.100546	0.6625	0.929355	0.795928	0.915475	0.339744	0.980463	0.834898
Daylight	GkNN k=07 X=03.0 Y=15.0.dat	0.100015	0.65	0.944444	0.797222	0.929129	0.390977	0.980071	0.835027
Daylight	GkNN k=07 X=03.0 Y=20.0.dat	0.104872	0.65	0.950617	0.800309	0.93498	0.419355	0.980198	0.836107
Daylight	GkNN k=07 X=03.0 Y=30.0.dat	0.102011	0.6375	0.955418	0.796459	0.938882	0.439655	0.979606	0.835644
Daylight	GkNN k=07 X=03.0 Y=50.0.dat	0.100855	0.625	0.958848	0.791924	0.941482	0.454545	0.978992	0.833852
Daylight	GkNN k=07 X=05.0 Y=00.0.dat	0.105707	0.7125	0.871056	0.791778	0.862809	0.232653	0.982212	0.829132
Daylight	GkNN k=07 X=05.0 Y=00.1.dat	0.104861	0.7125	0.868313	0.790406	0.860208	0.228916	0.982157	0.829214
Daylight	GkNN k=07 X=05.0 Y=00.2.dat	0.103997	0.7125	0.868313	0.790406	0.860208	0.228916	0.982157	0.82942
Daylight	GkNN k=07 X=05.0 Y=00.3.dat	0.103117	0.7125	0.868313	0.790406	0.860208	0.228916	0.982157	0.829454
Daylight	GkNN k=07 X=05.0 Y=00.5.dat	0.10131	0.7125	0.868313	0.790406	0.860208	0.228916	0.982157	0.829788
Daylight	GkNN k=07 X=05.0 Y=00.7.dat	0.100299	0.7125	0.867627	0.790063	0.859558	0.228	0.982143	0.829925
Daylight	GkNN k=07 X=05.0 Y=01.0.dat	0.100861	0.7125	0.869684	0.791092	0.861508	0.230769	0.982184	0.830388
Daylight	GkNN k=07 X=05.0 Y=01.5.dat	0.101482	0.7125	0.869684	0.791092	0.861508	0.230769	0.982184	0.831074
Daylight	GkNN k=07 X=05.0 Y=02.0.dat	0.101058	0.7125	0.87037	0.791435	0.862159	0.231707	0.982198	0.832146
Daylight	GkNN k=07 X=05.0 Y=03.0.dat	0.101677	0.7125	0.873114	0.792807	0.864759	0.235537	0.982253	0.832858
Daylight	GkNN k=07 X=05.0 Y=05.0.dat	0.101281	0.7125	0.875171	0.793836	0.86671	0.238494	0.982294	0.834324
Daylight	GkNN k=07 X=05.0 Y=07.0.dat	0.101548	0.7125	0.881344	0.796922	0.872562	0.247826	0.982416	0.834486
Daylight	GkNN k=07 X=05.0 Y=10.0.dat	0.100403	0.7	0.90192	0.80096	0.891417	0.281407	0.982076	0.834418
Daylight	GkNN k=07 X=05.0 Y=15.0.dat	0.100444	0.675	0.914266	0.794633	0.901821	0.301676	0.980868	0.833783
Daylight	GkNN k=07 X=05.0 Y=20.0.dat	0.101889	0.65	0.924554	0.787277	0.910273	0.320988	0.979651	0.833681
Daylight	GkNN k=07 X=05.0 Y=30.0.dat	0.100313	0.65	0.943073	0.796536	0.927828	0.385185	0.980043	0.835189
Daylight	GkNN k=07 X=05.0 Y=50.0.dat	0.103441	0.6375	0.954733	0.796116	0.938231	0.435897	0.979592	0.835044
Daylight	GkNN k=07 X=07.0 Y=00.0.dat	0.100722	0.7125	0.853909	0.783205	0.846554	0.211111	0.981861	0.828305
Daylight	GkNN k=07 X=07.0 Y=00.1.dat	0.100125	0.7125	0.846365	0.779432	0.839402	0.202847	0.981702	0.828356
Daylight	GkNN k=07 X=07.0 Y=00.2.dat	0.100493	0.7125	0.848422	0.780461	0.841352	0.205036	0.981746	0.828434
Daylight	GkNN k=07 X=07.0 Y=00.3.dat	0.100159	0.7125	0.847737	0.780118	0.840702	0.204301	0.981732	0.828519
Daylight	GkNN k=07 X=07.0 Y=00.5.dat	0.10013	0.7125	0.847051	0.779775	0.840052	0.203571	0.981717	0.828691
Daylight	GkNN k=07 X=07.0 Y=00.7.dat	0.10009	0.7125	0.847737	0.780118	0.840702	0.204301	0.981732	0.828948
Daylight	GkNN k=07 X=07.0 Y=01.0.dat	0.100452	0.7125	0.848422	0.780461	0.841352	0.205036	0.981746	0.829274
Daylight	GkNN k=07 X=07.0 Y=01.5.dat	0.100153	0.7125	0.849108	0.780804	0.842003	0.205776	0.981761	0.830028
Daylight	GkNN k=07 X=07.0 Y=02.0.dat	0.100683	0.7125	0.849794	0.781147	0.842653	0.206522	0.981775	0.830508
Daylight	GkNN k=07 X=07.0 Y=03.0.dat	0.100664	0.7125	0.855967	0.784234	0.848505	0.213483	0.981904	0.831846
Daylight	GkNN k=07 X=07.0 Y=05.0.dat	0.100624	0.7125	0.860768	0.786634	0.853056	0.219231	0.982003	0.832978
Daylight	GkNN k=07 X=07.0 Y=07.0.dat	0.100584	0.7125	0.866255	0.789378	0.858257	0.22619	0.982115	0.833681
Daylight	GkNN k=07 X=07.0 Y=10.0.dat	0.100322	0.7125	0.872428	0.792464	0.864109	0.234568	0.982239	0.833981
Daylight	GkNN k=07 X=07.0 Y=15.0.dat	0.100057	0.6875	0.896433	0.791967	0.885566	0.26699	0.981231	0.833621
Daylight	GkNN k=07 X=07.0 Y=20.0.dat	0.100308	0.675	0.90535	0.790175	0.893368	0.28125	0.980684	0.833578
Daylight	GkNN k=07 X=07.0 Y=30.0.dat	0.100077	0.65	0.921811	0.785905	0.907672	0.313253	0.979592	0.833663
Daylight	GkNN k=07 X=07.0 Y=50.0.dat	0.101476	0.65	0.943759	0.796879	0.928479	0.38806	0.980057	0.835361
Daylight	GkNN k=07 X=10.0 Y=00.0.dat	0.107835	0.7125	0.845679	0.77909	0.838752	0.202128	0.981688	0.828168
Daylight	GkNN k=07 X=10.0 Y=00.1.dat	0.107639	0.7125	0.842936	0.777718	0.836151	0.199301	0.981629	0.828245
Daylight	GkNN k=07 X=10.0 Y=00.2.dat	0.107442	0.7125	0.842936	0.777718	0.836151	0.199301	0.981629	0.828314
Daylight	GkNN k=07 X=10.0 Y=00.3.dat	0.107245	0.7125	0.842936	0.777718	0.836151	0.199301	0.981629	0.828399
Daylight	GkNN k=07 X=10.0 Y=00.5.dat	0.106847	0.7125	0.842936	0.777718	0.836151	0.199301	0.981629	0.828451
Daylight	GkNN k=07 X=10.0 Y=00.7.dat	0.106012	0.7125	0.842936	0.777718	0.836151	0.199301	0.981629	0.828537
Daylight	GkNN k=07 X=10.0 Y=01.0.dat	0.101817	0.7125	0.84225	0.777375	0.835501	0.198606	0.981615	0.828819
Daylight	GkNN k=07 X=10.0 Y=01.5.dat	0.101331	0.7125	0.84225	0.777375	0.835501	0.198606	0.981615	0.829034
Daylight	GkNN k=07 X=10.0 Y=02.0.dat	0.101133	0.7125	0.843621	0.778061	0.836801	0.2	0.981644	0.829531
Daylight	GkNN k=07 X=10.0 Y=03.0.dat	0.100338	0.7125	0.843621	0.778061	0.836801	0.2	0.981644	0.830337
Daylight	GkNN k=07 X=10.0 Y=05.0.dat	0.100134	0.7125	0.849108	0.780804	0.842003	0.205776	0.981761	0.832026
Daylight	GkNN k=07 X=10.0 Y=07.0.dat	0.100772	0.7125	0.856653	0.784576	0.849155	0.214286	0.981918	0.832446
Daylight	GkNN k=07 X=10.0 Y=10.0.dat	0.102941	0.7125	0.862826	0.787663	0.855007	0.22179	0.982045	0.833278
Daylight	GkNN k=07 X=10.0 Y=15.0.dat	0.101803	0.7125	0.871742	0.792121	0.863459	0.233607	0.982226	0.833363
Daylight	GkNN k=07 X=10.0 Y=20.0.dat	0.101132	0.7	0.890947	0.795473	0.881014	0.260465	0.981859	0.833243
Daylight	GkNN k=07 X=10.0 Y=30.0.dat	0.100125	0.675	0.906722	0.790861	0.894668	0.284211	0.980712	0.833098
Daylight	GkNN k=07 X=10.0 Y=50.0.dat	0.102374	0.65	0.927298	0.788649	0.912874	0.329114	0.97971	0.834212
Daylight	GkNN k=07 X=15.0 Y=00.0.dat	0.10013	0.7125	0.836763	0.774631	0.830299	0.19322	0.981496	0.828044
Daylight	GkNN k=07 X=15.0 Y=00.1.dat	0.10001	0.7125	0.834705	0.773603	0.828349	0.191275	0.981452	0.828125
Daylight	GkNN k=07 X=15.0 Y=00.2.dat	0.100021	0.7125	0.835391	0.773945	0.828999	0.191919	0.981467	0.828168
Daylight	GkNN k=07 X=15.0 Y=00.3.dat	0.100052	0.7125	0.836077	0.774288	0.829649	0.192568	0.981481	0.828194
Daylight	GkNN k=07 X=15.0 Y=00.5.dat	0.100634	0.7125	0.836763	0.774631	0.830299	0.19322	0.981496	0.828365
Daylight	GkNN k=07 X=15.0 Y=00.7.dat	0.100082	0.7125	0.836077	0.774288	0.829649	0.192568	0.981481	0.828434
Daylight	GkNN k=07 X=15.0 Y=01.0.dat	0.100027	0.7125	0.836077	0.774288	0.829649	0.192568	0.981481	0.828485
Daylight	GkNN k=07 X=15.0 Y=01.5.dat	0.100212	0.7125	0.836763	0.774631	0.830299	0.19322	0.981496	0.828742
Daylight	GkNN k=07 X=15.0 Y=02.0.dat	0.100264	0.7125	0.836763	0.774631	0.830299	0.19322	0.981496	0.828845
Daylight	GkNN k=07 X=15.0 Y=03.0.dat	0.10001	0.7125	0.837449	0.774974	0.830949	0.193878	0.981511	0.829462
Daylight	GkNN k=07 X=15.0 Y=05.0.dat	0.100596	0.7125	0.840878	0.776689	0.8342	0.197232	0.981585	0.8305
Daylight	GkNN k=07 X=15.0 Y=07.0.dat	0.102372	0.7125	0.842936	0.777718	0.836151	0.199301	0.981629	0.831426
Daylight	GkNN k=07 X=15.0 Y=10.0.dat	0.101318	0.7125	0.852538	0.782519	0.845254	0.209559	0.981833	0.832146
Daylight	GkNN k=07 X=15.0 Y=15.0.dat	0.101579	0.7125	0.860768	0.786634	0.853056	0.219231	0.982003	0.832969
Daylight	GkNN k=07 X=15.0 Y=20.0.dat	0.100246	0.7125	0.866255	0.789378	0.858257	0.22619	0.982115	0.833106
Daylight	GkNN k=07 X=15.0 Y=30.0.dat	0.101064	0.7	0.889575	0.794787	0.879714	0.258065	0.981832	0.832935
Daylight	GkNN k=07 X=15.0 Y=50.0.dat	0.102297	0.6625	0.912894	0.787697	0.89987	0.294444	0.980118	0.832943
Daylight	GkNN k=07 X=20.0 Y=00.0.dat	0.101616	0.725	0.833333	0.779167	0.827698	0.192691	0.982215	0.828044
Daylight	GkNN k=07 X=20.0 Y=00.1.dat	0.101575	0.725	0.833333	0.779167	0.827698	0.192691	0.982215	0.828108
Daylight	GkNN k=07 X=20.0 Y=00.2.dat	0.101533	0.725	0.833333	0.779167	0.827698	0.192691	0.982215	0.828116
Daylight	GkNN k=07 X=20.0 Y=00.3.dat	0.101491	0.725	0.833333	0.779167	0.827698	0.192691	0.982215	0.828082
Daylight	GkNN k=07 X=20.0 Y=00.5.dat	0.101403	0.725	0.833333	0.779167	0.827698	0.192691	0.982215	0.828082
Daylight	GkNN k=07 X=20.0 Y=00.7.dat	0.101313	0.725	0.833333	0.779167	0.827698	0.192691	0.982215	0.828134
Daylight	GkNN k=07 X=20.0 Y=01.0.dat	0.101171	0.725	0.833333	0.779167	0.827698	0.192691	0.982215	0.828151
Daylight	GkNN k=07 X=20.0 Y=01.5.dat	0.100918	0.725	0.833333	0.779167	0.827698	0.192691	0.982215	0.828477
Daylight	GkNN k=07 X=20.0 Y=02.0.dat	0.100087	0.725	0.833333	0.779167	0.827698	0.192691	0.982215	0.828734
Daylight	GkNN k=07 X=20.0 Y=03.0.dat	0.100013	0.725	0.835391	0.780195	0.829649	0.194631	0.982258	0.828888
Daylight	GkNN k=07 X=20.0 Y=05.0.dat	0.10111	0.725	0.838134	0.781567	0.83225	0.197279	0.982315	0.82984
Daylight	GkNN k=07 X=20.0 Y=07.0.dat	0.100101	0.7125	0.840192	0.776346	0.83355	0.196552	0.981571	0.830671
Daylight	GkNN k=07 X=20.0 Y=10.0.dat	0.102856	0.7125	0.842936	0.777718	0.836151	0.199301	0.981629	0.83146
Daylight	GkNN k=07 X=20.0 Y=15.0.dat	0.100812	0.7125	0.855967	0.784234	0.848505	0.213483	0.981904	0.832232
Daylight	GkNN k=07 X=20.0 Y=20.0.dat	0.101554	0.7125	0.860082	0.786291	0.852406	0.218391	0.981989	0.832883
Daylight	GkNN k=07 X=20.0 Y=30.0.dat	0.10071	0.7125	0.871056	0.791778	0.862809	0.232653	0.982212	0.832969
Daylight	GkNN k=07 X=20.0 Y=50.0.dat	0.100655	0.675	0.900549	0.787774	0.888817	0.271357	0.980583	0.832875
Daylight	GkNN k=07 X=30.0 Y=00.0.dat	0.104966	0.725	0.833333	0.779167	0.827698	0.192691	0.982215	0.827928
Daylight	GkNN k=07 X=30.0 Y=00.1.dat	0.104938	0.725	0.833333	0.779167	0.827698	0.192691	0.982215	0.827902
Daylight	GkNN k=07 X=30.0 Y=00.2.dat	0.104909	0.725	0.833333	0.779167	0.827698	0.192691	0.982215	0.827902
Daylight	GkNN k=07 X=30.0 Y=00.3.dat	0.104879	0.725	0.833333	0.779167	0.827698	0.192691	0.982215	0.827919
Daylight	GkNN k=07 X=30.0 Y=00.5.dat	0.104819	0.725	0.833333	0.779167	0.827698	0.192691	0.982215	0.827876
Daylight	GkNN k=07 X=30.0 Y=00.7.dat	0.104757	0.725	0.833333	0.779167	0.827698	0.192691	0.982215	0.827885
Daylight	GkNN k=07 X=30.0 Y=01.0.dat	0.104659	0.725	0.833333	0.779167	0.827698	0.192691	0.982215	0.827911
Daylight	GkNN k=07 X=30.0 Y=01.5.dat	0.104484	0.725	0.833333	0.779167	0.827698	0.192691	0.982215	0.827945
Daylight	GkNN k=07 X=30.0 Y=02.0.dat	0.104293	0.725	0.833333	0.779167	0.827698	0.192691	0.982215	0.828074
Daylight	GkNN k=07 X=30.0 Y=03.0.dat	0.102578	0.725	0.833333	0.779167	0.827698	0.192691	0.982215	0.828571
Daylight	GkNN k=07 X=30.0 Y=05.0.dat	0.101819	0.725	0.834705	0.779853	0.828999	0.19398	0.982244	0.829008
Daylight	GkNN k=07 X=30.0 Y=07.0.dat	0.100433	0.725	0.836077	0.780538	0.830299	0.195286	0.982272	0.829548
Daylight	GkNN k=07 X=30.0 Y=10.0.dat	0.100295	0.725	0.840192	0.782596	0.8342	0.199313	0.982358	0.830508
Daylight	GkNN k=07 X=30.0 Y=15.0.dat	0.103029	0.7125	0.842936	0.777718	0.836151	0.199301	0.981629	0.831374
Daylight	GkNN k=07 X=30.0 Y=20.0.dat	0.10119	0.7125	0.851166	0.781833	0.843953	0.208029	0.981804	0.831872
Daylight	GkNN k=07 X=30.0 Y=30.0.dat	0.103172	0.7125	0.860082	0.786291	0.852406	0.218391	0.981989	0.832737
Daylight	GkNN k=07 X=30.0 Y=50.0.dat	0.100572	0.7125	0.875857	0.794179	0.86736	0.239496	0.982308	0.832686
Daylight	GkNN k=07 X=50.0 Y=00.0.dat	0.107725	0.725	0.833333	0.779167	0.827698	0.192691	0.982215	0.827945
Daylight	GkNN k=07 X=50.0 Y=00.1.dat	0.107707	0.725	0.833333	0.779167	0.827698	0.192691	0.982215	0.827885
Daylight	GkNN k=07 X=50.0 Y=00.2.dat	0.10769	0.725	0.833333	0.779167	0.827698	0.192691	0.982215	0.827842
Daylight	GkNN k=07 X=50.0 Y=00.3.dat	0.107672	0.725	0.833333	0.779167	0.827698	0.192691	0.982215	0.827834
Daylight	GkNN k=07 X=50.0 Y=00.5.dat	0.107635	0.725	0.833333	0.779167	0.827698	0.192691	0.982215	0.827748
Daylight	GkNN k=07 X=50.0 Y=00.7.dat	0.107596	0.725	0.833333	0.779167	0.827698	0.192691	0.982215	0.827713
Daylight	GkNN k=07 X=50.0 Y=01.0.dat	0.107536	0.725	0.833333	0.779167	0.827698	0.192691	0.982215	0.827688
Daylight	GkNN k=07 X=50.0 Y=01.5.dat	0.107428	0.725	0.833333	0.779167	0.827698	0.192691	0.982215	0.827773
Daylight	GkNN k=07 X=50.0 Y=02.0.dat	0.10731	0.725	0.833333	0.779167	0.827698	0.192691	0.982215	0.827808
Daylight	GkNN k=07 X=50.0 Y=03.0.dat	0.107042	0.725	0.833333	0.779167	0.827698	0.192691	0.982215	0.827902
Daylight	GkNN k=07 X=50.0 Y=05.0.dat	0.103683	0.725	0.833333	0.779167	0.827698	0.192691	0.982215	0.828425
Daylight	GkNN k=07 X=50.0 Y=07.0.dat	0.104644	0.725	0.834705	0.779853	0.828999	0.19398	0.982244	0.828768
Daylight	GkNN k=07 X=50.0 Y=10.0.dat	0.101474	0.725	0.834705	0.779853	0.828999	0.19398	0.982244	0.829334
Daylight	GkNN k=07 X=50.0 Y=15.0.dat	0.100379	0.725	0.83882	0.78191	0.8329	0.197952	0.982329	0.83032
Daylight	GkNN k=07 X=50.0 Y=20.0.dat	0.101626	0.7125	0.841564	0.777032	0.83485	0.197917	0.9816	0.830911
Daylight	GkNN k=07 X=50.0 Y=30.0.dat	0.100107	0.7125	0.848422	0.780461	0.841352	0.205036	0.981746	0.83164
Daylight	GkNN k=07 X=50.0 Y=50.0.dat	0.103333	0.7125	0.860082	0.786291	0.852406	0.218391	0.981989	0.832652
Daylight	GkNN k=10 X=00.0 Y=00.1.dat	0.983	0	1	0.5	0.947984	0	0.947984	0.5
Daylight	GkNN k=10 X=00.0 Y=00.2.dat	0.983	0	1	0.5	0.947984	0	0.947984	0.5
Daylight	GkNN k=10 X=00.0 Y=00.3.dat	0.983	0	1	0.5	0.947984	0	0.947984	0.5
Daylight	GkNN k=10 X=00.0 Y=00.5.dat	0.983	0	1	0.5	0.947984	0	0.947984	0.5
Daylight	GkNN k=10 X=00.0 Y=00.7.dat	0.983	0	1	0.5	0.947984	0	0.947984	0.5
Daylight	GkNN k=10 X=00.0 Y=01.0.dat	0.983	0	1	0.5	0.947984	0	0.947984	0.5
Daylight	GkNN k=10 X=00.0 Y=01.5.dat	0.983	0	1	0.5	0.947984	0	0.947984	0.5
Daylight	GkNN k=10 X=00.0 Y=02.0.dat	0.983	0	1	0.5	0.947984	0	0.947984	0.5
Daylight	GkNN k=10 X=00.0 Y=03.0.dat	0.983	0	1	0.5	0.947984	0	0.947984	0.5
Daylight	GkNN k=10 X=00.0 Y=05.0.dat	0.983	0	1	0.5	0.947984	0	0.947984	0.5
Daylight	GkNN k=10 X=00.0 Y=07.0.dat	0.983	0	1	0.5	0.947984	0	0.947984	0.5
Daylight	GkNN k=10 X=00.0 Y=10.0.dat	0.983	0	1	0.5	0.947984	0	0.947984	0.5
Daylight	GkNN k=10 X=00.0 Y=15.0.dat	0.983	0	1	0.5	0.947984	0	0.947984	0.5
Daylight	GkNN k=10 X=00.0 Y=20.0.dat	0.983	0	1	0.5	0.947984	0	0.947984	0.5
Daylight	GkNN k=10 X=00.0 Y=30.0.dat	0.983	0	1	0.5	0.947984	0	0.947984	0.5
Daylight	GkNN k=10 X=00.0 Y=50.0.dat	0.983	0	1	0.5	0.947984	0	0.947984	0.5
Daylight	GkNN k=10 X=00.1 Y=00.0.dat	0.100393	0	0.999314	0.499657	0.947334	0	0.947951	0.83179
Daylight	GkNN k=10 X=00.1 Y=00.1.dat	0.101187	0	0.999314	0.499657	0.947334	0	0.947951	0.832347
Daylight	GkNN k=10 X=00.1 Y=00.2.dat	0.101998	0	0.999314	0.499657	0.947334	0	0.947951	0.83251
Daylight	GkNN k=10 X=00.1 Y=00.3.dat	0.102825	0	0.999314	0.499657	0.947334	0	0.947951	0.832725
Daylight	GkNN k=10 X=00.1 Y=00.5.dat	0.10453	0	0.999314	0.499657	0.947334	0	0.947951	0.83305
Daylight	GkNN k=10 X=00.1 Y=00.7.dat	0.106306	0	0.999314	0.499657	0.947334	0	0.947951	0.833479
Daylight	GkNN k=10 X=00.1 Y=01.0.dat	0.109107	0	0.999314	0.499657	0.947334	0	0.947951	0.834534
Daylight	GkNN k=10 X=00.1 Y=01.5.dat	0.114164	0	0.998628	0.499314	0.946684	0	0.947917	0.836223
Daylight	GkNN k=10 X=00.1 Y=02.0.dat	0.11974	0	0.998628	0.499314	0.946684	0	0.947917	0.837011
Daylight	GkNN k=10 X=00.1 Y=03.0.dat	0.106395	0.0125	0.998628	0.505564	0.947334	0.333333	0.948534	0.837037
Daylight	GkNN k=10 X=00.1 Y=05.0.dat	0.102114	0.2375	0.997942	0.617721	0.958388	0.863636	0.959763	0.833728
Daylight	GkNN k=10 X=00.1 Y=07.0.dat	0.100157	0.35	0.994513	0.672257	0.960988	0.777778	0.965379	0.830195
Daylight	GkNN k=10 X=00.1 Y=10.0.dat	0.100796	0.425	0.99177	0.708385	0.962289	0.73913	0.969169	0.826432
Daylight	GkNN k=10 X=00.1 Y=15.0.dat	0.10104	0.5	0.986283	0.743141	0.960988	0.666667	0.972936	0.823705
Daylight	GkNN k=10 X=00.1 Y=20.0.dat	0.115999	0.5125	0.985597	0.749048	0.960988	0.66129	0.973577	0.822497
Daylight	GkNN k=10 X=00.1 Y=30.0.dat	0.106141	0.525	0.982167	0.753584	0.958388	0.617647	0.97415	0.821382
Daylight	GkNN k=10 X=00.1 Y=50.0.dat	0.105344	0.525	0.978052	0.751526	0.954486	0.567568	0.974044	0.820683
Daylight	GkNN k=10 X=00.2 Y=00.0.dat	0.100567	0.0875	0.997257	0.542378	0.949935	0.636364	0.952194	0.830208
Daylight	GkNN k=10 X=00.2 Y=00.1.dat	0.100074	0.1	0.996571	0.548285	0.949935	0.615385	0.952787	0.830693
Daylight	GkNN k=10 X=00.2 Y=00.2.dat	0.100158	0.1	0.996571	0.548285	0.949935	0.615385	0.952787	0.831121
Daylight	GkNN k=10 X=00.2 Y=00.3.dat	0.101582	0.0875	0.997257	0.542378	0.949935	0.636364	0.952194	0.831481
Daylight	GkNN k=10 X=00.2 Y=00.5.dat	0.102663	0.0875	0.997257	0.542378	0.949935	0.636364	0.952194	0.831987
Daylight	GkNN k=10 X=00.2 Y=00.7.dat	0.103756	0.0875	0.997257	0.542378	0.949935	0.636364	0.952194	0.832656
Daylight	GkNN k=10 X=00.2 Y=01.0.dat	0.101262	0.125	0.996571	0.560785	0.951235	0.666667	0.954038	0.833273
Daylight	GkNN k=10 X=00.2 Y=01.5.dat	0.101848	0.1625	0.996571	0.579535	0.953186	0.722222	0.955921	0.834774
Daylight	GkNN k=10 X=00.2 Y=02.0.dat	0.101665	0.225	0.996571	0.610785	0.956437	0.782609	0.959076	0.835785
Daylight	GkNN k=10 X=00.2 Y=03.0.dat	0.100191	0.325	0.996571	0.660785	0.961638	0.83871	0.964167	0.836017
Daylight	GkNN k=10 X=00.2 Y=05.0.dat	0.110377	0.3875	0.993827	0.690664	0.962289	0.775	0.96729	0.834319
Daylight	GkNN k=10 X=00.2 Y=07.0.dat	0.10169	0.4375	0.991084	0.714292	0.962289	0.729167	0.969799	0.831962
Daylight	GkNN k=10 X=00.2 Y=10.0.dat	0.109357	0.5125	0.986968	0.749734	0.962289	0.683333	0.973613	0.827469
Daylight	GkNN k=10 X=00.2 Y=15.0.dat	0.100653	0.525	0.983539	0.75427	0.959688	0.636364	0.974185	0.824648
Daylight	GkNN k=10 X=00.2 Y=20.0.dat	0.10947	0.525	0.982167	0.753584	0.958388	0.617647	0.97415	0.823182
Daylight	GkNN k=10 X=00.2 Y=30.0.dat	0.109883	0.525	0.978738	0.751869	0.955137	0.575342	0.974061	0.821725
Daylight	GkNN k=10 X=00.2 Y=50.0.dat	0.105425	0.5375	0.975995	0.756747	0.953186	0.551282	0.974658	0.820439
Daylight	GkNN k=10 X=00.3 Y=00.0.dat	0.102145	0.25	0.995199	0.622599	0.956437	0.740741	0.960291	0.830303
Daylight	GkNN k=10 X=00.3 Y=00.1.dat	0.100381	0.2875	0.995199	0.641349	0.958388	0.766667	0.962202	0.830624
Daylight	GkNN k=10 X=00.3 Y=00.2.dat	0.100669	0.3	0.995199	0.647599	0.959038	0.774194	0.96284	0.83101
Daylight	GkNN k=10 X=00.3 Y=00.3.dat	0.100993	0.3	0.994513	0.647257	0.958388	0.75	0.962815	0.831344
Daylight	GkNN k=10 X=00.3 Y=00.5.dat	0.100415	0.3375	0.994513	0.666007	0.960338	0.771429	0.964737	0.832107
Daylight	GkNN k=10 X=00.3 Y=00.7.dat	0.10246	0.3375	0.994513	0.666007	0.960338	0.771429	0.964737	0.832553
Daylight	GkNN k=10 X=00.3 Y=01.0.dat	0.101207	0.35	0.994513	0.672257	0.960988	0.777778	0.965379	0.833042
Daylight	GkNN k=10 X=00.3 Y=01.5.dat	0.103411	0.35	0.994513	0.672257	0.960988	0.777778	0.965379	0.833462
Daylight	GkNN k=10 X=00.3 Y=02.0.dat	0.105453	0.3875	0.994513	0.691007	0.962939	0.794872	0.967312	0.834345
Daylight	GkNN k=10 X=00.3 Y=03.0.dat	0.105895	0.4	0.993141	0.696571	0.962289	0.761905	0.967914	0.835057
Daylight	GkNN k=10 X=00.3 Y=05.0.dat	0.102064	0.45	0.990398	0.720199	0.962289	0.72	0.97043	0.833873
Daylight	GkNN k=10 X=00.3 Y=07.0.dat	0.101048	0.5125	0.986283	0.749391	0.961638	0.672131	0.973595	0.831773
Daylight	GkNN k=10 X=00.3 Y=10.0.dat	0.105221	0.525	0.985597	0.755298	0.961638	0.666667	0.974237	0.828438
Daylight	GkNN k=10 X=00.3 Y=15.0.dat	0.101539	0.5375	0.980796	0.759148	0.957737	0.605634	0.974778	0.825454
Daylight	GkNN k=10 X=00.3 Y=20.0.dat	0.102784	0.5375	0.980796	0.759148	0.957737	0.605634	0.974778	0.823508
Daylight	GkNN k=10 X=00.3 Y=30.0.dat	0.100362	0.55	0.978052	0.764026	0.955787	0.578947	0.975376	0.822094
Daylight	GkNN k=10 X=00.3 Y=50.0.dat	0.103564	0.575	0.975309	0.775154	0.954486	0.560976	0.976648	0.820748
Daylight	GkNN k=10 X=00.5 Y=00.0.dat	0.106424	0.4125	0.985597	0.699048	0.955787	0.611111	0.968329	0.827221
Daylight	GkNN k=10 X=00.5 Y=00.1.dat	0.105043	0.4125	0.985597	0.699048	0.955787	0.611111	0.968329	0.827829
Daylight	GkNN k=10 X=00.5 Y=00.2.dat	0.100962	0.4125	0.984911	0.698705	0.955137	0.6	0.968307	0.828146
Daylight	GkNN k=10 X=00.5 Y=00.3.dat	0.101873	0.425	0.985597	0.705298	0.956437	0.618182	0.968982	0.828455
Daylight	GkNN k=10 X=00.5 Y=00.5.dat	0.102449	0.425	0.986283	0.705641	0.957087	0.62963	0.969003	0.828867
Daylight	GkNN k=10 X=00.5 Y=00.7.dat	0.104402	0.425	0.986968	0.705984	0.957737	0.641509	0.969024	0.829518
Daylight	GkNN k=10 X=00.5 Y=01.0.dat	0.101681	0.475	0.987654	0.731327	0.960988	0.678571	0.97166	0.83113
Daylight	GkNN k=10 X=00.5 Y=01.5.dat	0.100617	0.475	0.986968	0.730984	0.960338	0.666667	0.971641	0.832236
Daylight	GkNN k=10 X=00.5 Y=02.0.dat	0.101958	0.5	0.987654	0.743827	0.962289	0.689655	0.972973	0.832562
Daylight	GkNN k=10 X=00.5 Y=03.0.dat	0.101695	0.5125	0.986283	0.749391	0.961638	0.672131	0.973595	0.832742
Daylight	GkNN k=10 X=00.5 Y=05.0.dat	0.106905	0.5375	0.985597	0.761548	0.962289	0.671875	0.974898	0.832116
Daylight	GkNN k=10 X=00.5 Y=07.0.dat	0.101629	0.55	0.982853	0.766427	0.960338	0.637681	0.975494	0.830856
Daylight	GkNN k=10 X=00.5 Y=10.0.dat	0.102439	0.5625	0.979424	0.770962	0.957737	0.6	0.976077	0.828515
Daylight	GkNN k=10 X=00.5 Y=15.0.dat	0.105085	0.575	0.977366	0.776183	0.956437	0.582278	0.976696	0.825746
Daylight	GkNN k=10 X=00.5 Y=20.0.dat	0.113997	0.575	0.97668	0.77584	0.955787	0.575	0.97668	0.824614
Daylight	GkNN k=10 X=00.5 Y=30.0.dat	0.103153	0.5875	0.973937	0.780718	0.953836	0.552941	0.977288	0.822925
Daylight	GkNN k=10 X=00.5 Y=50.0.dat	0.111351	0.5875	0.972565	0.780033	0.952536	0.54023	0.977257	0.821245
Daylight	GkNN k=10 X=00.7 Y=00.0.dat	0.100698	0.525	0.977366	0.751183	0.953836	0.56	0.974026	0.826835
Daylight	GkNN k=10 X=00.7 Y=00.1.dat	0.101027	0.525	0.977366	0.751183	0.953836	0.56	0.974026	0.827143
Daylight	GkNN k=10 X=00.7 Y=00.2.dat	0.101367	0.5375	0.977366	0.757433	0.954486	0.565789	0.974692	0.827512
Daylight	GkNN k=10 X=00.7 Y=00.3.dat	0.101718	0.575	0.977366	0.776183	0.956437	0.582278	0.976696	0.827838
Daylight	GkNN k=10 X=00.7 Y=00.5.dat	0.102453	0.575	0.977366	0.776183	0.956437	0.582278	0.976696	0.828395
Daylight	GkNN k=10 X=00.7 Y=00.7.dat	0.103232	0.575	0.978052	0.776526	0.957087	0.589744	0.976712	0.828764
Daylight	GkNN k=10 X=00.7 Y=01.0.dat	0.102809	0.55	0.978738	0.764369	0.956437	0.586667	0.975393	0.82963
Daylight	GkNN k=10 X=00.7 Y=01.5.dat	0.10094	0.5625	0.978738	0.770619	0.957087	0.592105	0.97606	0.83083
Daylight	GkNN k=10 X=00.7 Y=02.0.dat	0.100184	0.5625	0.978738	0.770619	0.957087	0.592105	0.97606	0.831687
Daylight	GkNN k=10 X=00.7 Y=03.0.dat	0.101002	0.5875	0.97668	0.78209	0.956437	0.580247	0.977351	0.83155
Daylight	GkNN k=10 X=00.7 Y=05.0.dat	0.10205	0.6	0.975995	0.787997	0.956437	0.578313	0.978007	0.830693
Daylight	GkNN k=10 X=00.7 Y=07.0.dat	0.102231	0.6125	0.973937	0.793218	0.955137	0.563218	0.978635	0.829724
Daylight	GkNN k=10 X=00.7 Y=10.0.dat	0.100391	0.6	0.971879	0.78594	0.952536	0.539326	0.977916	0.828318
Daylight	GkNN k=10 X=00.7 Y=15.0.dat	0.100964	0.5875	0.975309	0.781404	0.955137	0.566265	0.97732	0.825472
Daylight	GkNN k=10 X=00.7 Y=20.0.dat	0.101596	0.5875	0.974623	0.781061	0.954486	0.559524	0.977304	0.824468
Daylight	GkNN k=10 X=00.7 Y=30.0.dat	0.105876	0.5875	0.973251	0.780376	0.953186	0.546512	0.977273	0.823362
Daylight	GkNN k=10 X=00.7 Y=50.0.dat	0.112478	0.5875	0.971879	0.77969	0.951886	0.534091	0.977241	0.821871
Daylight	GkNN k=10 X=01.0 Y=00.0.dat	0.100067	0.65	0.964335	0.807167	0.947984	0.5	0.980474	0.826235
Daylight	GkNN k=10 X=01.0 Y=00.1.dat	0.100822	0.65	0.964335	0.807167	0.947984	0.5	0.980474	0.826543
Daylight	GkNN k=10 X=01.0 Y=00.2.dat	0.10157	0.65	0.964335	0.807167	0.947984	0.5	0.980474	0.827066
Daylight	GkNN k=10 X=01.0 Y=00.3.dat	0.10231	0.65	0.964335	0.807167	0.947984	0.5	0.980474	0.827246
Daylight	GkNN k=10 X=01.0 Y=00.5.dat	0.100638	0.65	0.963649	0.806824	0.947334	0.495238	0.980461	0.827606
Daylight	GkNN k=10 X=01.0 Y=00.7.dat	0.100398	0.65	0.964335	0.807167	0.947984	0.5	0.980474	0.828224
Daylight	GkNN k=10 X=01.0 Y=01.0.dat	0.10275	0.65	0.965021	0.80751	0.948635	0.504854	0.980488	0.829029
Daylight	GkNN k=10 X=01.0 Y=01.5.dat	0.102844	0.65	0.965706	0.807853	0.949285	0.509804	0.980501	0.829835
Daylight	GkNN k=10 X=01.0 Y=02.0.dat	0.102232	0.6625	0.964335	0.813417	0.948635	0.504762	0.981158	0.830273
Daylight	GkNN k=10 X=01.0 Y=03.0.dat	0.10017	0.625	0.969136	0.797068	0.951235	0.526316	0.97921	0.83113
Daylight	GkNN k=10 X=01.0 Y=05.0.dat	0.100865	0.6375	0.967764	0.802632	0.950585	0.520408	0.979861	0.829278
Daylight	GkNN k=10 X=01.0 Y=07.0.dat	0.100803	0.625	0.967078	0.796039	0.949285	0.510204	0.979167	0.828001
Daylight	GkNN k=10 X=01.0 Y=10.0.dat	0.103382	0.6125	0.96845	0.790475	0.949935	0.515789	0.978517	0.827666
Daylight	GkNN k=10 X=01.0 Y=15.0.dat	0.100985	0.6	0.967764	0.783882	0.948635	0.505263	0.977824	0.825806
Daylight	GkNN k=10 X=01.0 Y=20.0.dat	0.109444	0.5875	0.969822	0.778661	0.949935	0.516484	0.977194	0.824151
Daylight	GkNN k=10 X=01.0 Y=30.0.dat	0.100339	0.5875	0.970508	0.779004	0.950585	0.522222	0.97721	0.823251
Daylight	GkNN k=10 X=01.0 Y=50.0.dat	0.101238	0.5875	0.969822	0.778661	0.949935	0.516484	0.977194	0.822445
Daylight	GkNN k=10 X=01.5 Y=00.0.dat	0.101481	0.675	0.930041	0.802521	0.916775	0.346154	0.981187	0.825364
Daylight	GkNN k=10 X=01.5 Y=00.1.dat	0.100018	0.6875	0.929355	0.808428	0.916775	0.348101	0.981884	0.825566
Daylight	GkNN k=10 X=01.5 Y=00.2.dat	0.100185	0.6875	0.930041	0.808771	0.917425	0.350318	0.981897	0.825686
Daylight	GkNN k=10 X=01.5 Y=00.3.dat	0.100343	0.6875	0.930041	0.808771	0.917425	0.350318	0.981897	0.826192
Daylight	GkNN k=10 X=01.5 Y=00.5.dat	0.100111	0.6875	0.929355	0.808428	0.916775	0.348101	0.981884	0.826672
Daylight	GkNN k=10 X=01.5 Y=00.7.dat	0.100116	0.7	0.929355	0.814678	0.917425	0.352201	0.982596	0.827143
Daylight	GkNN k=10 X=01.5 Y=01.0.dat	0.101197	0.7	0.930041	0.815021	0.918075	0.35443	0.982609	0.827846
Daylight	GkNN k=10 X=01.5 Y=01.5.dat	0.100468	0.7125	0.932099	0.822299	0.920676	0.365385	0.983357	0.828652
Daylight	GkNN k=10 X=01.5 Y=02.0.dat	0.100633	0.7	0.935528	0.817764	0.923277	0.373333	0.982709	0.829312
Daylight	GkNN k=10 X=01.5 Y=03.0.dat	0.10013	0.7	0.941015	0.820508	0.928479	0.394366	0.982808	0.829552
Daylight	GkNN k=10 X=01.5 Y=05.0.dat	0.100557	0.675	0.947188	0.811094	0.93303	0.412214	0.981521	0.828301
Daylight	GkNN k=10 X=01.5 Y=07.0.dat	0.100093	0.65	0.954047	0.802023	0.938231	0.436975	0.980268	0.826603
Daylight	GkNN k=10 X=01.5 Y=10.0.dat	0.100608	0.65	0.957476	0.803738	0.941482	0.45614	0.980337	0.825849
Daylight	GkNN k=10 X=01.5 Y=15.0.dat	0.100638	0.6375	0.960905	0.799203	0.944083	0.472222	0.97972	0.825866
Daylight	GkNN k=10 X=01.5 Y=20.0.dat	0.100397	0.625	0.962963	0.793981	0.945384	0.480769	0.979079	0.824417
Daylight	GkNN k=10 X=01.5 Y=30.0.dat	0.109389	0.6125	0.966392	0.789446	0.947984	0.5	0.978472	0.822951
Daylight	GkNN k=10 X=01.5 Y=50.0.dat	0.102423	0.5875	0.967764	0.777632	0.947984	0.5	0.977147	0.822497
Daylight	GkNN k=10 X=02.0 Y=00.0.dat	0.100885	0.7	0.890947	0.795473	0.881014	0.260465	0.981859	0.824151
Daylight	GkNN k=10 X=02.0 Y=00.1.dat	0.100213	0.7	0.890261	0.79513	0.880364	0.259259	0.981846	0.824323
Daylight	GkNN k=10 X=02.0 Y=00.2.dat	0.100217	0.7125	0.890261	0.80138	0.881014	0.262673	0.982589	0.824614
Daylight	GkNN k=10 X=02.0 Y=00.3.dat	0.100304	0.7125	0.891632	0.802066	0.882315	0.265116	0.982615	0.824974
Daylight	GkNN k=10 X=02.0 Y=00.5.dat	0.103845	0.7125	0.895062	0.803781	0.885566	0.271429	0.982681	0.825592
Daylight	GkNN k=10 X=02.0 Y=00.7.dat	0.101805	0.7125	0.895062	0.803781	0.885566	0.271429	0.982681	0.825926
Daylight	GkNN k=10 X=02.0 Y=01.0.dat	0.100349	0.7125	0.895748	0.804124	0.886216	0.272727	0.982694	0.826397
Daylight	GkNN k=10 X=02.0 Y=01.5.dat	0.100278	0.7125	0.900549	0.806524	0.890767	0.282178	0.982784	0.827203
Daylight	GkNN k=10 X=02.0 Y=02.0.dat	0.10006	0.7125	0.901235	0.806867	0.891417	0.283582	0.982797	0.827932
Daylight	GkNN k=10 X=02.0 Y=03.0.dat	0.100257	0.7125	0.914266	0.813383	0.903771	0.313187	0.983038	0.828464
Daylight	GkNN k=10 X=02.0 Y=05.0.dat	0.101704	0.7	0.92524	0.81262	0.913524	0.339394	0.98252	0.827332
Daylight	GkNN k=10 X=02.0 Y=07.0.dat	0.101205	0.6625	0.932785	0.797642	0.918726	0.350993	0.980534	0.825737
Daylight	GkNN k=10 X=02.0 Y=10.0.dat	0.101265	0.65	0.945816	0.797908	0.930429	0.396947	0.9801	0.824546
Daylight	GkNN k=10 X=02.0 Y=15.0.dat	0.101188	0.65	0.954047	0.802023	0.938231	0.436975	0.980268	0.82506
Daylight	GkNN k=10 X=02.0 Y=20.0.dat	0.10174	0.6375	0.957476	0.797488	0.940832	0.451327	0.979649	0.824931
Daylight	GkNN k=10 X=02.0 Y=30.0.dat	0.101159	0.625	0.957476	0.791238	0.940182	0.446429	0.978962	0.823011
Daylight	GkNN k=10 X=02.0 Y=50.0.dat	0.110309	0.6125	0.967078	0.789789	0.948635	0.505155	0.978487	0.822171
Daylight	GkNN k=10 X=03.0 Y=00.0.dat	0.100864	0.725	0.866941	0.795971	0.859558	0.230159	0.982893	0.822351
Daylight	GkNN k=10 X=03.0 Y=00.1.dat	0.10042	0.725	0.866941	0.795971	0.859558	0.230159	0.982893	0.822565
Daylight	GkNN k=10 X=03.0 Y=00.2.dat	0.10378	0.725	0.867627	0.796313	0.860208	0.231076	0.982906	0.822754
Daylight	GkNN k=10 X=03.0 Y=00.3.dat	0.101097	0.725	0.866941	0.795971	0.859558	0.230159	0.982893	0.822857
Daylight	GkNN k=10 X=03.0 Y=00.5.dat	0.103302	0.725	0.866941	0.795971	0.859558	0.230159	0.982893	0.823354
Daylight	GkNN k=10 X=03.0 Y=00.7.dat	0.1025	0.725	0.866255	0.795628	0.858908	0.229249	0.982879	0.823817
Daylight	GkNN k=10 X=03.0 Y=01.0.dat	0.100263	0.725	0.864198	0.794599	0.856957	0.226562	0.982839	0.824083
Daylight	GkNN k=10 X=03.0 Y=01.5.dat	0.100169	0.725	0.864198	0.794599	0.856957	0.226562	0.982839	0.824871
Daylight	GkNN k=10 X=03.0 Y=02.0.dat	0.10075	0.725	0.864883	0.794942	0.857607	0.227451	0.982853	0.825592
Daylight	GkNN k=10 X=03.0 Y=03.0.dat	0.100602	0.7125	0.868313	0.790406	0.860208	0.228916	0.982157	0.826295
Daylight	GkNN k=10 X=03.0 Y=05.0.dat	0.100349	0.7125	0.889575	0.801037	0.880364	0.261468	0.982576	0.826355
Daylight	GkNN k=10 X=03.0 Y=07.0.dat	0.101337	0.7	0.904664	0.802332	0.894018	0.287179	0.98213	0.824923
Daylight	GkNN k=10 X=03.0 Y=10.0.dat	0.102852	0.675	0.919067	0.797034	0.906372	0.313953	0.980966	0.823405
Daylight	GkNN k=10 X=03.0 Y=15.0.dat	0.100169	0.65	0.937586	0.793793	0.922627	0.363636	0.979928	0.822548
Daylight	GkNN k=10 X=03.0 Y=20.0.dat	0.104756	0.65	0.947188	0.798594	0.93173	0.403101	0.980128	0.823465
Daylight	GkNN k=10 X=03.0 Y=30.0.dat	0.102011	0.6375	0.954047	0.795773	0.937581	0.432203	0.979577	0.823517
Daylight	GkNN k=10 X=03.0 Y=50.0.dat	0.10095	0.625	0.958162	0.791581	0.940832	0.45045	0.978977	0.821999
Daylight	GkNN k=10 X=05.0 Y=00.0.dat	0.102846	0.725	0.838134	0.781567	0.83225	0.197279	0.982315	0.819826
Daylight	GkNN k=10 X=05.0 Y=00.1.dat	0.10232	0.725	0.838134	0.781567	0.83225	0.197279	0.982315	0.819899
Daylight	GkNN k=10 X=05.0 Y=00.2.dat	0.100001	0.725	0.836763	0.780881	0.830949	0.195946	0.982287	0.820207
Daylight	GkNN k=10 X=05.0 Y=00.3.dat	0.100779	0.725	0.836763	0.780881	0.830949	0.195946	0.982287	0.820293
Daylight	GkNN k=10 X=05.0 Y=00.5.dat	0.100119	0.725	0.836077	0.780538	0.830299	0.195286	0.982272	0.820516
Daylight	GkNN k=10 X=05.0 Y=00.7.dat	0.100355	0.725	0.836077	0.780538	0.830299	0.195286	0.982272	0.820765
Daylight	GkNN k=10 X=05.0 Y=01.0.dat	0.100153	0.725	0.836763	0.780881	0.830949	0.195946	0.982287	0.821133
Daylight	GkNN k=10 X=05.0 Y=01.5.dat	0.101409	0.725	0.83882	0.78191	0.8329	0.197952	0.982329	0.821751
Daylight	GkNN k=10 X=05.0 Y=02.0.dat	0.100748	0.725	0.839506	0.782253	0.83355	0.19863	0.982343	0.822711
Daylight	GkNN k=10 X=05.0 Y=03.0.dat	0.100111	0.725	0.840878	0.782939	0.83485	0.2	0.982372	0.823457
Daylight	GkNN k=10 X=05.0 Y=05.0.dat	0.102491	0.725	0.844993	0.784997	0.838752	0.204225	0.982456	0.82446
Daylight	GkNN k=10 X=05.0 Y=07.0.dat	0.10066	0.7125	0.854595	0.783548	0.847204	0.211896	0.981875	0.824546
Daylight	GkNN k=10 X=05.0 Y=10.0.dat	0.10148	0.7125	0.879973	0.796236	0.871261	0.24569	0.982389	0.823628
Daylight	GkNN k=10 X=05.0 Y=15.0.dat	0.101063	0.675	0.903292	0.789146	0.891417	0.276923	0.98064	0.821579
Daylight	GkNN k=10 X=05.0 Y=20.0.dat	0.100876	0.65	0.916324	0.783162	0.902471	0.298851	0.979472	0.821073
Daylight	GkNN k=10 X=05.0 Y=30.0.dat	0.102513	0.65	0.940329	0.795165	0.925228	0.374101	0.979986	0.822239
Daylight	GkNN k=10 X=05.0 Y=50.0.dat	0.100197	0.6375	0.952675	0.795087	0.936281	0.425	0.979549	0.822437
Daylight	GkNN k=10 X=07.0 Y=00.0.dat	0.101476	0.725	0.824417	0.774709	0.819246	0.184713	0.982026	0.818596
Daylight	GkNN k=10 X=07.0 Y=00.1.dat	0.101387	0.725	0.824417	0.774709	0.819246	0.184713	0.982026	0.818664
Daylight	GkNN k=10 X=07.0 Y=00.2.dat	0.10018	0.725	0.823731	0.774366	0.818596	0.184127	0.982011	0.818681
Daylight	GkNN k=10 X=07.0 Y=00.3.dat	0.101203	0.725	0.823731	0.774366	0.818596	0.184127	0.982011	0.818844
Daylight	GkNN k=10 X=07.0 Y=00.5.dat	0.101011	0.725	0.823731	0.774366	0.818596	0.184127	0.982011	0.819041
Daylight	GkNN k=10 X=07.0 Y=00.7.dat	0.100811	0.725	0.823045	0.774023	0.817945	0.183544	0.981997	0.819273
Daylight	GkNN k=10 X=07.0 Y=01.0.dat	0.100351	0.725	0.821674	0.773337	0.816645	0.18239	0.981967	0.819676
Daylight	GkNN k=10 X=07.0 Y=01.5.dat	0.1006	0.725	0.818244	0.771622	0.813394	0.179567	0.981893	0.819907
Daylight	GkNN k=10 X=07.0 Y=02.0.dat	0.100311	0.725	0.820302	0.772651	0.815345	0.18125	0.981938	0.820396
Daylight	GkNN k=10 X=07.0 Y=03.0.dat	0.100853	0.725	0.823045	0.774023	0.817945	0.183544	0.981997	0.821759
Daylight	GkNN k=10 X=07.0 Y=05.0.dat	0.101086	0.725	0.828532	0.776766	0.823147	0.188312	0.982114	0.822968
Daylight	GkNN k=10 X=07.0 Y=07.0.dat	0.100145	0.725	0.833333	0.779167	0.827698	0.192691	0.982215	0.82344
Daylight	GkNN k=10 X=07.0 Y=10.0.dat	0.100055	0.725	0.846365	0.785682	0.840052	0.205674	0.982484	0.823122
Daylight	GkNN k=10 X=07.0 Y=15.0.dat	0.100057	0.7125	0.875171	0.793836	0.86671	0.238494	0.982294	0.822111
Daylight	GkNN k=10 X=07.0 Y=20.0.dat	0.100445	0.675	0.890261	0.78263	0.879064	0.252336	0.980363	0.821133
Daylight	GkNN k=10 X=07.0 Y=30.0.dat	0.100079	0.65	0.914266	0.782133	0.90052	0.293785	0.979427	0.820808
Daylight	GkNN k=10 X=07.0 Y=50.0.dat	0.101424	0.65	0.941015	0.795508	0.925878	0.376812	0.98	0.822574
Daylight	GkNN k=10 X=10.0 Y=00.0.dat	0.104057	0.725	0.80727	0.766135	0.802991	0.171091	0.981651	0.817781
Daylight	GkNN k=10 X=10.0 Y=00.1.dat	0.103941	0.725	0.805898	0.765449	0.801691	0.170088	0.981621	0.817781
Daylight	GkNN k=10 X=10.0 Y=00.2.dat	0.103823	0.725	0.805898	0.765449	0.801691	0.170088	0.981621	0.817953
Daylight	GkNN k=10 X=10.0 Y=00.3.dat	0.103704	0.725	0.805898	0.765449	0.801691	0.170088	0.981621	0.817996
Daylight	GkNN k=10 X=10.0 Y=00.5.dat	0.103458	0.725	0.805898	0.765449	0.801691	0.170088	0.981621	0.81809
Daylight	GkNN k=10 X=10.0 Y=00.7.dat	0.103183	0.725	0.805898	0.765449	0.801691	0.170088	0.981621	0.818133
Daylight	GkNN k=10 X=10.0 Y=01.0.dat	0.101912	0.725	0.805898	0.765449	0.801691	0.170088	0.981621	0.818347
Daylight	GkNN k=10 X=10.0 Y=01.5.dat	0.101009	0.725	0.805898	0.765449	0.801691	0.170088	0.981621	0.818707
Daylight	GkNN k=10 X=10.0 Y=02.0.dat	0.101388	0.725	0.80727	0.766135	0.802991	0.171091	0.981651	0.819016
Daylight	GkNN k=10 X=10.0 Y=03.0.dat	0.101074	0.725	0.807956	0.766478	0.803641	0.171598	0.981667	0.819839
Daylight	GkNN k=10 X=10.0 Y=05.0.dat	0.100529	0.725	0.816187	0.770593	0.811443	0.177914	0.981848	0.821553
Daylight	GkNN k=10 X=10.0 Y=07.0.dat	0.100712	0.725	0.823045	0.774023	0.817945	0.183544	0.981997	0.822094
Daylight	GkNN k=10 X=10.0 Y=10.0.dat	0.100598	0.725	0.827846	0.776423	0.822497	0.187702	0.982099	0.822462
Daylight	GkNN k=10 X=10.0 Y=15.0.dat	0.101817	0.7125	0.844993	0.778747	0.838101	0.201413	0.981673	0.822162
Daylight	GkNN k=10 X=10.0 Y=20.0.dat	0.102036	0.7125	0.868999	0.790749	0.860858	0.229839	0.982171	0.821459
Daylight	GkNN k=10 X=10.0 Y=30.0.dat	0.100125	0.675	0.893004	0.784002	0.881664	0.257143	0.980422	0.820302
Daylight	GkNN k=10 X=10.0 Y=50.0.dat	0.101867	0.65	0.922497	0.786248	0.908322	0.315152	0.979607	0.820928
Daylight	GkNN k=10 X=15.0 Y=00.0.dat	0.101208	0.725	0.805213	0.765106	0.80104	0.169591	0.981605	0.817533
Daylight	GkNN k=10 X=15.0 Y=00.1.dat	0.100908	0.725	0.79904	0.76202	0.795189	0.165242	0.981466	0.817481
Daylight	GkNN k=10 X=15.0 Y=00.2.dat	0.100468	0.725	0.798354	0.761677	0.794538	0.164773	0.98145	0.817533
Daylight	GkNN k=10 X=15.0 Y=00.3.dat	0.10028	0.725	0.798354	0.761677	0.794538	0.164773	0.98145	0.817661
Daylight	GkNN k=10 X=15.0 Y=00.5.dat	0.100004	0.725	0.79904	0.76202	0.795189	0.165242	0.981466	0.81767
Daylight	GkNN k=10 X=15.0 Y=00.7.dat	0.100215	0.725	0.801097	0.763049	0.797139	0.166667	0.981513	0.81773
Daylight	GkNN k=10 X=15.0 Y=01.0.dat	0.100379	0.725	0.801783	0.763392	0.797789	0.167147	0.981528	0.817764
Daylight	GkNN k=10 X=15.0 Y=01.5.dat	0.100763	0.725	0.802469	0.763735	0.79844	0.16763	0.981544	0.817858
Daylight	GkNN k=10 X=15.0 Y=02.0.dat	0.10044	0.725	0.802469	0.763735	0.79844	0.16763	0.981544	0.817987
Daylight	GkNN k=10 X=15.0 Y=03.0.dat	0.101118	0.725	0.802469	0.763735	0.79844	0.16763	0.981544	0.81845
Daylight	GkNN k=10 X=15.0 Y=05.0.dat	0.101716	0.725	0.805213	0.765106	0.80104	0.169591	0.981605	0.819599
Daylight	GkNN k=10 X=15.0 Y=07.0.dat	0.101638	0.725	0.80727	0.766135	0.802991	0.171091	0.981651	0.820576
Daylight	GkNN k=10 X=15.0 Y=10.0.dat	0.100225	0.725	0.816872	0.770936	0.812094	0.178462	0.981863	0.821099
Daylight	GkNN k=10 X=15.0 Y=15.0.dat	0.100128	0.725	0.826475	0.775737	0.821196	0.186495	0.98207	0.821776
Daylight	GkNN k=10 X=15.0 Y=20.0.dat	0.100415	0.725	0.834705	0.779853	0.828999	0.19398	0.982244	0.821648
Daylight	GkNN k=10 X=15.0 Y=30.0.dat	0.100772	0.7125	0.866941	0.789721	0.858908	0.227092	0.982129	0.820936
Daylight	GkNN k=10 X=15.0 Y=50.0.dat	0.100378	0.6625	0.90192	0.78221	0.889467	0.270408	0.979881	0.82001
Daylight	GkNN k=10 X=20.0 Y=00.0.dat	0.100711	0.725	0.79561	0.760305	0.791938	0.162921	0.981387	0.817541
Daylight	GkNN k=10 X=20.0 Y=00.1.dat	0.100494	0.7375	0.794925	0.766212	0.791938	0.164804	0.982203	0.817481
Daylight	GkNN k=10 X=20.0 Y=00.2.dat	0.100273	0.7375	0.794925	0.766212	0.791938	0.164804	0.982203	0.81749
Daylight	GkNN k=10 X=20.0 Y=00.3.dat	0.100049	0.7375	0.794925	0.766212	0.791938	0.164804	0.982203	0.817455
Daylight	GkNN k=10 X=20.0 Y=00.5.dat	0.10129	0.7375	0.79561	0.766555	0.792588	0.165266	0.982218	0.817387
Daylight	GkNN k=10 X=20.0 Y=00.7.dat	0.101151	0.7375	0.79561	0.766555	0.792588	0.165266	0.982218	0.817327
Daylight	GkNN k=10 X=20.0 Y=01.0.dat	0.100928	0.7375	0.79561	0.766555	0.792588	0.165266	0.982218	0.81743
Daylight	GkNN k=10 X=20.0 Y=01.5.dat	0.100513	0.7375	0.79561	0.766555	0.792588	0.165266	0.982218	0.817421
Daylight	GkNN k=10 X=20.0 Y=02.0.dat	0.10004	0.7375	0.796982	0.767241	0.793888	0.166197	0.982249	0.817635
Daylight	GkNN k=10 X=20.0 Y=03.0.dat	0.100136	0.7375	0.798354	0.767927	0.795189	0.167139	0.982278	0.817833
Daylight	GkNN k=10 X=20.0 Y=05.0.dat	0.101064	0.7375	0.801783	0.769642	0.79844	0.16954	0.982353	0.818604
Daylight	GkNN k=10 X=20.0 Y=07.0.dat	0.100067	0.725	0.804527	0.764763	0.80039	0.169096	0.98159	0.819462
Daylight	GkNN k=10 X=20.0 Y=10.0.dat	0.102854	0.725	0.80727	0.766135	0.802991	0.171091	0.981651	0.820267
Daylight	GkNN k=10 X=20.0 Y=15.0.dat	0.100792	0.725	0.820988	0.772994	0.815995	0.181818	0.981952	0.820722
Daylight	GkNN k=10 X=20.0 Y=20.0.dat	0.101524	0.725	0.826475	0.775737	0.821196	0.186495	0.98207	0.821459
Daylight	GkNN k=10 X=20.0 Y=30.0.dat	0.100067	0.7125	0.841564	0.777032	0.83485	0.197917	0.9816	0.821288
Daylight	GkNN k=10 X=20.0 Y=50.0.dat	0.100655	0.6875	0.879973	0.783736	0.869961	0.23913	0.980887	0.820199
Daylight	GkNN k=10 X=30.0 Y=00.0.dat	0.104651	0.725	0.79561	0.760305	0.791938	0.162921	0.981387	0.817417
Daylight	GkNN k=10 X=30.0 Y=00.1.dat	0.104501	0.7375	0.794925	0.766212	0.791938	0.164804	0.982203	0.817121
Daylight	GkNN k=10 X=30.0 Y=00.2.dat	0.104348	0.7375	0.794925	0.766212	0.791938	0.164804	0.982203	0.817095
Daylight	GkNN k=10 X=30.0 Y=00.3.dat	0.104192	0.7375	0.794925	0.766212	0.791938	0.164804	0.982203	0.81713
Daylight	GkNN k=10 X=30.0 Y=00.5.dat	0.103872	0.7375	0.794925	0.766212	0.791938	0.164804	0.982203	0.817112
Daylight	GkNN k=10 X=30.0 Y=00.7.dat	0.103541	0.7375	0.794925	0.766212	0.791938	0.164804	0.982203	0.817078
Daylight	GkNN k=10 X=30.0 Y=01.0.dat	0.103028	0.7375	0.794925	0.766212	0.791938	0.164804	0.982203	0.817018
Daylight	GkNN k=10 X=30.0 Y=01.5.dat	0.102127	0.7375	0.794925	0.766212	0.791938	0.164804	0.982203	0.817061
Daylight	GkNN k=10 X=30.0 Y=02.0.dat	0.101178	0.7375	0.794925	0.766212	0.791938	0.164804	0.982203	0.817138
Daylight	GkNN k=10 X=30.0 Y=03.0.dat	0.102273	0.7375	0.79561	0.766555	0.792588	0.165266	0.982218	0.817361
Daylight	GkNN k=10 X=30.0 Y=05.0.dat	0.101542	0.7375	0.797668	0.767584	0.794538	0.166667	0.982264	0.81779
Daylight	GkNN k=10 X=30.0 Y=07.0.dat	0.1004	0.7375	0.800412	0.768956	0.797139	0.168571	0.982323	0.818356
Daylight	GkNN k=10 X=30.0 Y=10.0.dat	0.100283	0.7375	0.803841	0.77067	0.80039	0.171014	0.982397	0.819264
Daylight	GkNN k=10 X=30.0 Y=15.0.dat	0.103029	0.725	0.80727	0.766135	0.802991	0.171091	0.981651	0.819967
Daylight	GkNN k=10 X=30.0 Y=20.0.dat	0.10119	0.725	0.815501	0.77025	0.810793	0.17737	0.981833	0.820233
Daylight	GkNN k=10 X=30.0 Y=30.0.dat	0.103753	0.725	0.826475	0.775737	0.821196	0.186495	0.98207	0.821099
Daylight	GkNN k=10 X=30.0 Y=50.0.dat	0.100997	0.7125	0.849794	0.781147	0.842653	0.206522	0.981775	0.820928
Daylight	GkNN k=10 X=50.0 Y=00.0.dat	0.107914	0.725	0.79561	0.760305	0.791938	0.162921	0.981387	0.817417
Daylight	GkNN k=10 X=50.0 Y=00.1.dat	0.107821	0.7375	0.794925	0.766212	0.791938	0.164804	0.982203	0.81701
Daylight	GkNN k=10 X=50.0 Y=00.2.dat	0.107726	0.7375	0.794925	0.766212	0.791938	0.164804	0.982203	0.816958
Daylight	GkNN k=10 X=50.0 Y=00.3.dat	0.10763	0.7375	0.794925	0.766212	0.791938	0.164804	0.982203	0.816941
Daylight	GkNN k=10 X=50.0 Y=00.5.dat	0.107431	0.7375	0.794925	0.766212	0.791938	0.164804	0.982203	0.816958
Daylight	GkNN k=10 X=50.0 Y=00.7.dat	0.107226	0.7375	0.794925	0.766212	0.791938	0.164804	0.982203	0.816881
Daylight	GkNN k=10 X=50.0 Y=01.0.dat	0.106906	0.7375	0.794925	0.766212	0.791938	0.164804	0.982203	0.816898
Daylight	GkNN k=10 X=50.0 Y=01.5.dat	0.106344	0.7375	0.794925	0.766212	0.791938	0.164804	0.982203	0.816847
Daylight	GkNN k=10 X=50.0 Y=02.0.dat	0.105751	0.7375	0.794925	0.766212	0.791938	0.164804	0.982203	0.816855
Daylight	GkNN k=10 X=50.0 Y=03.0.dat	0.104489	0.7375	0.794925	0.766212	0.791938	0.164804	0.982203	0.816992
Daylight	GkNN k=10 X=50.0 Y=05.0.dat	0.101793	0.7375	0.794925	0.766212	0.791938	0.164804	0.982203	0.817207
Daylight	GkNN k=10 X=50.0 Y=07.0.dat	0.100086	0.7375	0.796982	0.767241	0.793888	0.166197	0.982249	0.817558
Daylight	GkNN k=10 X=50.0 Y=10.0.dat	0.101461	0.7375	0.797668	0.767584	0.794538	0.166667	0.982264	0.818176
Daylight	GkNN k=10 X=50.0 Y=15.0.dat	0.100913	0.7375	0.803155	0.770328	0.79974	0.17052	0.982383	0.818973
Daylight	GkNN k=10 X=50.0 Y=20.0.dat	0.101626	0.725	0.805898	0.765449	0.801691	0.170088	0.981621	0.819462
Daylight	GkNN k=10 X=50.0 Y=30.0.dat	0.100107	0.725	0.812071	0.768536	0.807542	0.174699	0.981758	0.820062
Daylight	GkNN k=10 X=50.0 Y=50.0.dat	0.100337	0.725	0.825103	0.775051	0.819896	0.185304	0.982041	0.820902
Daylight	GkNN k=15 X=00.0 Y=00.1.dat	0.983	0	1	0.5	0.947984	0	0.947984	0.5
Daylight	GkNN k=15 X=00.0 Y=00.2.dat	0.983	0	1	0.5	0.947984	0	0.947984	0.5
Daylight	GkNN k=15 X=00.0 Y=00.3.dat	0.983	0	1	0.5	0.947984	0	0.947984	0.5
Daylight	GkNN k=15 X=00.0 Y=00.5.dat	0.983	0	1	0.5	0.947984	0	0.947984	0.5
Daylight	GkNN k=15 X=00.0 Y=00.7.dat	0.983	0	1	0.5	0.947984	0	0.947984	0.5
Daylight	GkNN k=15 X=00.0 Y=01.0.dat	0.983	0	1	0.5	0.947984	0	0.947984	0.5
Daylight	GkNN k=15 X=00.0 Y=01.5.dat	0.983	0	1	0.5	0.947984	0	0.947984	0.5
Daylight	GkNN k=15 X=00.0 Y=02.0.dat	0.983	0	1	0.5	0.947984	0	0.947984	0.5
Daylight	GkNN k=15 X=00.0 Y=03.0.dat	0.983	0	1	0.5	0.947984	0	0.947984	0.5
Daylight	GkNN k=15 X=00.0 Y=05.0.dat	0.983	0	1	0.5	0.947984	0	0.947984	0.5
Daylight	GkNN k=15 X=00.0 Y=07.0.dat	0.983	0	1	0.5	0.947984	0	0.947984	0.5
Daylight	GkNN k=15 X=00.0 Y=10.0.dat	0.983	0	1	0.5	0.947984	0	0.947984	0.5
Daylight	GkNN k=15 X=00.0 Y=15.0.dat	0.983	0	1	0.5	0.947984	0	0.947984	0.5
Daylight	GkNN k=15 X=00.0 Y=20.0.dat	0.983	0	1	0.5	0.947984	0	0.947984	0.5
Daylight	GkNN k=15 X=00.0 Y=30.0.dat	0.983	0	1	0.5	0.947984	0	0.947984	0.5
Daylight	GkNN k=15 X=00.0 Y=50.0.dat	0.983	0	1	0.5	0.947984	0	0.947984	0.5
Daylight	GkNN k=15 X=00.1 Y=00.0.dat	0.0162834	0	1	0.5	0.947984	0	0.947984	0.833976
Daylight	GkNN k=15 X=00.1 Y=00.1.dat	0.0165093	0	1	0.5	0.947984	0	0.947984	0.834315
Daylight	GkNN k=15 X=00.1 Y=00.2.dat	0.0167437	0	1	0.5	0.947984	0	0.947984	0.834341
Daylight	GkNN k=15 X=00.1 Y=00.3.dat	0.0169868	0	1	0.5	0.947984	0	0.947984	0.834564
Daylight	GkNN k=15 X=00.1 Y=00.5.dat	0.0175001	0	1	0.5	0.947984	0	0.947984	0.835112
Daylight	GkNN k=15 X=00.1 Y=00.7.dat	0.01867	0	1	0.5	0.947984	0	0.947984	0.835755
Daylight	GkNN k=15 X=00.1 Y=01.0.dat	0.0212705	0	1	0.5	0.947984	0	0.947984	0.837376
Daylight	GkNN k=15 X=00.1 Y=01.5.dat	0.0264914	0	1	0.5	0.947984	0	0.947984	0.839442
Daylight	GkNN k=15 X=00.1 Y=02.0.dat	0.0413136	0	1	0.5	0.947984	0	0.947984	0.840625
Daylight	GkNN k=15 X=00.1 Y=03.0.dat	0.1478	0	1	0.5	0.947984	0	0.947984	0.841088
Daylight	GkNN k=15 X=00.1 Y=05.0.dat	0.10735	0.125	0.998628	0.561814	0.953186	0.833333	0.954128	0.837899
Daylight	GkNN k=15 X=00.1 Y=07.0.dat	0.109089	0.2875	0.995885	0.641692	0.959038	0.793103	0.962227	0.834701
Daylight	GkNN k=15 X=00.1 Y=10.0.dat	0.109233	0.425	0.993141	0.709071	0.963589	0.772727	0.96921	0.82996
Daylight	GkNN k=15 X=00.1 Y=15.0.dat	0.101035	0.5	0.986283	0.743141	0.960988	0.666667	0.972936	0.826942
Daylight	GkNN k=15 X=00.1 Y=20.0.dat	0.115999	0.5125	0.985597	0.749048	0.960988	0.66129	0.973577	0.825879
Daylight	GkNN k=15 X=00.1 Y=30.0.dat	0.106141	0.525	0.982167	0.753584	0.958388	0.617647	0.97415	0.824833
Daylight	GkNN k=15 X=00.1 Y=50.0.dat	0.105343	0.525	0.978052	0.751526	0.954486	0.567568	0.974044	0.8244
Daylight	GkNN k=15 X=00.2 Y=00.0.dat	0.0729818	0	1	0.5	0.947984	0	0.947984	0.833848
Daylight	GkNN k=15 X=00.2 Y=00.1.dat	0.0736401	0	1	0.5	0.947984	0	0.947984	0.834186
Daylight	GkNN k=15 X=00.2 Y=00.2.dat	0.0743393	0	1	0.5	0.947984	0	0.947984	0.834212
Daylight	GkNN k=15 X=00.2 Y=00.3.dat	0.0750808	0	1	0.5	0.947984	0	0.947984	0.834409
Daylight	GkNN k=15 X=00.2 Y=00.5.dat	0.0766968	0	1	0.5	0.947984	0	0.947984	0.834958
Daylight	GkNN k=15 X=00.2 Y=00.7.dat	0.0785012	0	1	0.5	0.947984	0	0.947984	0.835275
Daylight	GkNN k=15 X=00.2 Y=01.0.dat	0.0815907	0	1	0.5	0.947984	0	0.947984	0.836081
Daylight	GkNN k=15 X=00.2 Y=01.5.dat	0.103069	0	1	0.5	0.947984	0	0.947984	0.837384
Daylight	GkNN k=15 X=00.2 Y=02.0.dat	0.107073	0.0125	0.999314	0.505907	0.947984	0.5	0.948568	0.839322
Daylight	GkNN k=15 X=00.2 Y=03.0.dat	0.104665	0.125	0.999314	0.562157	0.953836	0.909091	0.954158	0.840471
Daylight	GkNN k=15 X=00.2 Y=05.0.dat	0.102511	0.3375	0.995885	0.666692	0.961638	0.818182	0.964784	0.837899
Daylight	GkNN k=15 X=00.2 Y=07.0.dat	0.112462	0.4125	0.993141	0.702821	0.962939	0.767442	0.968562	0.835318
Daylight	GkNN k=15 X=00.2 Y=10.0.dat	0.106409	0.4875	0.987654	0.737577	0.961638	0.684211	0.972316	0.831006
Daylight	GkNN k=15 X=00.2 Y=15.0.dat	0.115971	0.525	0.985597	0.755298	0.961638	0.666667	0.974237	0.827345
Daylight	GkNN k=15 X=00.2 Y=20.0.dat	0.109388	0.525	0.982853	0.753927	0.959038	0.626866	0.974167	0.826222
Daylight	GkNN k=15 X=00.2 Y=30.0.dat	0.109841	0.525	0.978738	0.751869	0.955137	0.575342	0.974061	0.825056
Daylight	GkNN k=15 X=00.2 Y=50.0.dat	0.105425	0.5375	0.975995	0.756747	0.953186	0.551282	0.974658	0.824121
Daylight	GkNN k=15 X=00.3 Y=00.0.dat	0.109557	0.025	1	0.5125	0.949285	1	0.949219	0.834169
Daylight	GkNN k=15 X=00.3 Y=00.1.dat	0.110839	0.025	1	0.5125	0.949285	1	0.949219	0.834349
Daylight	GkNN k=15 X=00.3 Y=00.2.dat	0.112149	0.025	1	0.5125	0.949285	1	0.949219	0.834666
Daylight	GkNN k=15 X=00.3 Y=00.3.dat	0.113487	0.025	1	0.5125	0.949285	1	0.949219	0.834864
Daylight	GkNN k=15 X=00.3 Y=00.5.dat	0.116251	0.025	1	0.5125	0.949285	1	0.949219	0.835292
Daylight	GkNN k=15 X=00.3 Y=00.7.dat	0.100839	0.05	1	0.525	0.950585	1	0.950456	0.835764
Daylight	GkNN k=15 X=00.3 Y=01.0.dat	0.100038	0.0875	0.999314	0.543407	0.951886	0.875	0.952288	0.836313
Daylight	GkNN k=15 X=00.3 Y=01.5.dat	0.100203	0.1625	0.999314	0.580907	0.955787	0.928571	0.956037	0.837033
Daylight	GkNN k=15 X=00.3 Y=02.0.dat	0.101006	0.1875	0.998628	0.593064	0.956437	0.882353	0.957265	0.838062
Daylight	GkNN k=15 X=00.3 Y=03.0.dat	0.102763	0.3	0.997257	0.648628	0.960988	0.857143	0.962914	0.838722
Daylight	GkNN k=15 X=00.3 Y=05.0.dat	0.101533	0.425	0.992455	0.708728	0.962939	0.755556	0.96919	0.836921
Daylight	GkNN k=15 X=00.3 Y=07.0.dat	0.10254	0.4625	0.98834	0.72542	0.960988	0.685185	0.971024	0.834898
Daylight	GkNN k=15 X=00.3 Y=10.0.dat	0.102349	0.525	0.986283	0.755641	0.962289	0.677419	0.974255	0.831297
Daylight	GkNN k=15 X=00.3 Y=15.0.dat	0.101116	0.5375	0.981481	0.759491	0.958388	0.614286	0.974796	0.828082
Daylight	GkNN k=15 X=00.3 Y=20.0.dat	0.102695	0.5375	0.98011	0.758805	0.957087	0.597222	0.974761	0.826187
Daylight	GkNN k=15 X=00.3 Y=30.0.dat	0.100341	0.55	0.978052	0.764026	0.955787	0.578947	0.975376	0.825347
Daylight	GkNN k=15 X=00.3 Y=50.0.dat	0.103564	0.575	0.975309	0.775154	0.954486	0.560976	0.976648	0.824344
Daylight	GkNN k=15 X=00.5 Y=00.0.dat	0.101573	0.2625	0.992455	0.627478	0.954486	0.65625	0.960823	0.831739
Daylight	GkNN k=15 X=00.5 Y=00.1.dat	0.100408	0.2625	0.99177	0.627135	0.953836	0.636364	0.960797	0.832309
Daylight	GkNN k=15 X=00.5 Y=00.2.dat	0.101463	0.275	0.99177	0.633385	0.954486	0.647059	0.961436	0.832437
Daylight	GkNN k=15 X=00.5 Y=00.3.dat	0.102535	0.275	0.99177	0.633385	0.954486	0.647059	0.961436	0.832652
Daylight	GkNN k=15 X=00.5 Y=00.5.dat	0.100719	0.3	0.99177	0.645885	0.955787	0.666667	0.962716	0.833269
Daylight	GkNN k=15 X=00.5 Y=00.7.dat	0.100321	0.325	0.99177	0.658385	0.957087	0.684211	0.964	0.833723
Daylight	GkNN k=15 X=00.5 Y=01.0.dat	0.100735	0.3625	0.99177	0.677135	0.959038	0.707317	0.965932	0.834461
Daylight	GkNN k=15 X=00.5 Y=01.5.dat	0.101526	0.3875	0.99177	0.689635	0.960338	0.72093	0.967224	0.835421
Daylight	GkNN k=15 X=00.5 Y=02.0.dat	0.102036	0.4125	0.99177	0.702135	0.961638	0.733333	0.96852	0.835858
Daylight	GkNN k=15 X=00.5 Y=03.0.dat	0.102194	0.425	0.989712	0.707356	0.960338	0.693878	0.969107	0.83639
Daylight	GkNN k=15 X=00.5 Y=05.0.dat	0.104088	0.5	0.984911	0.742455	0.959688	0.645161	0.9729	0.835618
Daylight	GkNN k=15 X=00.5 Y=07.0.dat	0.104178	0.5375	0.982853	0.760177	0.959688	0.632353	0.97483	0.833955
Daylight	GkNN k=15 X=00.5 Y=10.0.dat	0.102411	0.5625	0.979424	0.770962	0.957737	0.6	0.976077	0.831194
Daylight	GkNN k=15 X=00.5 Y=15.0.dat	0.103183	0.575	0.977366	0.776183	0.956437	0.582278	0.976696	0.828091
Daylight	GkNN k=15 X=00.5 Y=20.0.dat	0.113997	0.575	0.97668	0.77584	0.955787	0.575	0.97668	0.826976
Daylight	GkNN k=15 X=00.5 Y=30.0.dat	0.103141	0.5875	0.973937	0.780718	0.953836	0.552941	0.977288	0.825844
Daylight	GkNN k=15 X=00.5 Y=50.0.dat	0.111351	0.5875	0.972565	0.780033	0.952536	0.54023	0.977257	0.82467
Daylight	GkNN k=15 X=00.7 Y=00.0.dat	0.101464	0.4125	0.984225	0.698362	0.954486	0.589286	0.968286	0.83104
Daylight	GkNN k=15 X=00.7 Y=00.1.dat	0.100016	0.4125	0.984225	0.698362	0.954486	0.589286	0.968286	0.831314
Daylight	GkNN k=15 X=00.7 Y=00.2.dat	0.10556	0.4	0.984225	0.692112	0.953836	0.581818	0.967633	0.831717
Daylight	GkNN k=15 X=00.7 Y=00.3.dat	0.104218	0.4	0.984225	0.692112	0.953836	0.581818	0.967633	0.832034
Daylight	GkNN k=15 X=00.7 Y=00.5.dat	0.10096	0.4125	0.984225	0.698362	0.954486	0.589286	0.968286	0.832583
Daylight	GkNN k=15 X=00.7 Y=00.7.dat	0.100157	0.4125	0.984225	0.698362	0.954486	0.589286	0.968286	0.8332
Daylight	GkNN k=15 X=00.7 Y=01.0.dat	0.100168	0.4625	0.983539	0.72302	0.956437	0.606557	0.970887	0.833775
Daylight	GkNN k=15 X=00.7 Y=01.5.dat	0.100664	0.4875	0.982853	0.735177	0.957087	0.609375	0.972185	0.834486
Daylight	GkNN k=15 X=00.7 Y=02.0.dat	0.104004	0.5	0.983539	0.74177	0.958388	0.625	0.972863	0.834907
Daylight	GkNN k=15 X=00.7 Y=03.0.dat	0.100364	0.5375	0.98011	0.758805	0.957087	0.597222	0.974761	0.834735
Daylight	GkNN k=15 X=00.7 Y=05.0.dat	0.100377	0.6	0.97668	0.78834	0.957087	0.585366	0.978022	0.833723
Daylight	GkNN k=15 X=00.7 Y=07.0.dat	0.100573	0.5875	0.973937	0.780718	0.953836	0.552941	0.977288	0.832677
Daylight	GkNN k=15 X=00.7 Y=10.0.dat	0.102389	0.575	0.971879	0.77344	0.951235	0.528736	0.976568	0.830551
Daylight	GkNN k=15 X=00.7 Y=15.0.dat	0.100938	0.5875	0.975995	0.781747	0.955787	0.573171	0.977335	0.827448
Daylight	GkNN k=15 X=00.7 Y=20.0.dat	0.101562	0.5875	0.974623	0.781061	0.954486	0.559524	0.977304	0.826796
Daylight	GkNN k=15 X=00.7 Y=30.0.dat	0.105866	0.5875	0.973251	0.780376	0.953186	0.546512	0.977273	0.825947
Daylight	GkNN k=15 X=00.7 Y=50.0.dat	0.112478	0.5875	0.971879	0.77969	0.951886	0.534091	0.977241	0.825287
Daylight	GkNN k=15 X=01.0 Y=00.0.dat	0.100267	0.5625	0.953361	0.75793	0.93303	0.39823	0.975439	0.83047
Daylight	GkNN k=15 X=01.0 Y=00.1.dat	0.100555	0.5875	0.953361	0.77043	0.93433	0.408696	0.97681	0.830757
Daylight	GkNN k=15 X=01.0 Y=00.2.dat	0.100305	0.6125	0.954047	0.783273	0.936281	0.422414	0.9782	0.831057
Daylight	GkNN k=15 X=01.0 Y=00.3.dat	0.100409	0.6125	0.954733	0.783616	0.936931	0.426087	0.978215	0.831246
Daylight	GkNN k=15 X=01.0 Y=00.5.dat	0.101038	0.6125	0.956104	0.784302	0.938231	0.433628	0.978246	0.832412
Daylight	GkNN k=15 X=01.0 Y=00.7.dat	0.100807	0.6125	0.956104	0.784302	0.938231	0.433628	0.978246	0.832986
Daylight	GkNN k=15 X=01.0 Y=01.0.dat	0.100161	0.6125	0.958162	0.785331	0.940182	0.445455	0.978291	0.833578
Daylight	GkNN k=15 X=01.0 Y=01.5.dat	0.10003	0.6375	0.960905	0.799203	0.944083	0.472222	0.97972	0.834469
Daylight	GkNN k=15 X=01.0 Y=02.0.dat	0.10176	0.65	0.965021	0.80751	0.948635	0.504854	0.980488	0.834804
Daylight	GkNN k=15 X=01.0 Y=03.0.dat	0.102081	0.6375	0.967078	0.802289	0.949935	0.515152	0.979847	0.834581
Daylight	GkNN k=15 X=01.0 Y=05.0.dat	0.111161	0.625	0.971193	0.798097	0.953186	0.543478	0.979253	0.832617
Daylight	GkNN k=15 X=01.0 Y=07.0.dat	0.10132	0.625	0.967078	0.796039	0.949285	0.510204	0.979167	0.831692
Daylight	GkNN k=15 X=01.0 Y=10.0.dat	0.103382	0.6125	0.967764	0.790132	0.949285	0.510417	0.978502	0.830003
Daylight	GkNN k=15 X=01.0 Y=15.0.dat	0.100986	0.6	0.967764	0.783882	0.948635	0.505263	0.977824	0.827079
Daylight	GkNN k=15 X=01.0 Y=20.0.dat	0.101394	0.6	0.969822	0.784911	0.950585	0.521739	0.97787	0.825742
Daylight	GkNN k=15 X=01.0 Y=30.0.dat	0.100339	0.5875	0.970508	0.779004	0.950585	0.522222	0.97721	0.82551
Daylight	GkNN k=15 X=01.0 Y=50.0.dat	0.101238	0.5875	0.969822	0.778661	0.949935	0.516484	0.977194	0.825519
Daylight	GkNN k=15 X=01.5 Y=00.0.dat	0.104017	0.7125	0.914266	0.813383	0.903771	0.313187	0.983038	0.829042
Daylight	GkNN k=15 X=01.5 Y=00.1.dat	0.103219	0.7125	0.912209	0.812354	0.901821	0.308108	0.983001	0.829428
Daylight	GkNN k=15 X=01.5 Y=00.2.dat	0.102412	0.7125	0.912209	0.812354	0.901821	0.308108	0.983001	0.829823
Daylight	GkNN k=15 X=01.5 Y=00.3.dat	0.101595	0.7125	0.912209	0.812354	0.901821	0.308108	0.983001	0.830311
Daylight	GkNN k=15 X=01.5 Y=00.5.dat	0.100164	0.7125	0.912894	0.812697	0.902471	0.309783	0.983013	0.831057
Daylight	GkNN k=15 X=01.5 Y=00.7.dat	0.100092	0.7125	0.916324	0.814412	0.905722	0.318436	0.983076	0.831812
Daylight	GkNN k=15 X=01.5 Y=01.0.dat	0.100344	0.7	0.918381	0.809191	0.907022	0.32	0.982392	0.832669
Daylight	GkNN k=15 X=01.5 Y=01.5.dat	0.100051	0.6875	0.919067	0.803284	0.907022	0.317919	0.981685	0.833698
Daylight	GkNN k=15 X=01.5 Y=02.0.dat	0.101338	0.6875	0.923868	0.805684	0.911573	0.331325	0.981778	0.834435
Daylight	GkNN k=15 X=01.5 Y=03.0.dat	0.100196	0.7	0.933471	0.816735	0.921326	0.366013	0.982671	0.834564
Daylight	GkNN k=15 X=01.5 Y=05.0.dat	0.100465	0.675	0.940329	0.807665	0.926528	0.382979	0.981389	0.832163
Daylight	GkNN k=15 X=01.5 Y=07.0.dat	0.103079	0.65	0.953361	0.80168	0.937581	0.433333	0.980254	0.830783
Daylight	GkNN k=15 X=01.5 Y=10.0.dat	0.103776	0.65	0.958162	0.804081	0.942133	0.460177	0.980351	0.828871
Daylight	GkNN k=15 X=01.5 Y=15.0.dat	0.101271	0.6375	0.961591	0.799546	0.944733	0.476636	0.979734	0.827705
Daylight	GkNN k=15 X=01.5 Y=20.0.dat	0.100245	0.625	0.960905	0.792953	0.943433	0.46729	0.979036	0.825707
Daylight	GkNN k=15 X=01.5 Y=30.0.dat	0.109389	0.6125	0.966392	0.789446	0.947984	0.5	0.978472	0.824653
Daylight	GkNN k=15 X=01.5 Y=50.0.dat	0.111155	0.5875	0.96845	0.777975	0.948635	0.505376	0.977163	0.825081
Daylight	GkNN k=15 X=02.0 Y=00.0.dat	0.10026	0.7125	0.872428	0.792464	0.864109	0.234568	0.982239	0.827238
Daylight	GkNN k=15 X=02.0 Y=00.1.dat	0.100324	0.7125	0.873114	0.792807	0.864759	0.235537	0.982253	0.827688
Daylight	GkNN k=15 X=02.0 Y=00.2.dat	0.100179	0.7125	0.873114	0.792807	0.864759	0.235537	0.982253	0.828194
Daylight	GkNN k=15 X=02.0 Y=00.3.dat	0.100004	0.7125	0.875171	0.793836	0.86671	0.238494	0.982294	0.828537
Daylight	GkNN k=15 X=02.0 Y=00.5.dat	0.100475	0.7125	0.877915	0.795207	0.869311	0.242553	0.982348	0.829308
Daylight	GkNN k=15 X=02.0 Y=00.7.dat	0.100115	0.7125	0.878601	0.79555	0.869961	0.24359	0.982362	0.829917
Daylight	GkNN k=15 X=02.0 Y=01.0.dat	0.100277	0.725	0.88203	0.803515	0.873862	0.252174	0.98318	0.831023
Daylight	GkNN k=15 X=02.0 Y=01.5.dat	0.10005	0.725	0.882716	0.803858	0.874512	0.253275	0.983193	0.832472
Daylight	GkNN k=15 X=02.0 Y=02.0.dat	0.100198	0.725	0.886145	0.805573	0.877763	0.258929	0.983257	0.833621
Daylight	GkNN k=15 X=02.0 Y=03.0.dat	0.100443	0.7125	0.895748	0.804124	0.886216	0.272727	0.982694	0.833766
Daylight	GkNN k=15 X=02.0 Y=05.0.dat	0.101118	0.7	0.916324	0.808162	0.905072	0.314607	0.982353	0.832283
Daylight	GkNN k=15 X=02.0 Y=07.0.dat	0.10027	0.675	0.92524	0.80012	0.912224	0.331288	0.981091	0.830431
Daylight	GkNN k=15 X=02.0 Y=10.0.dat	0.101093	0.65	0.943073	0.796536	0.927828	0.385185	0.980043	0.829042
Daylight	GkNN k=15 X=02.0 Y=15.0.dat	0.101576	0.65	0.954047	0.802023	0.938231	0.436975	0.980268	0.827525
Daylight	GkNN k=15 X=02.0 Y=20.0.dat	0.100879	0.6375	0.95679	0.797145	0.940182	0.447368	0.979635	0.826633
Daylight	GkNN k=15 X=02.0 Y=30.0.dat	0.101362	0.625	0.957476	0.791238	0.940182	0.446429	0.978962	0.824413
Daylight	GkNN k=15 X=02.0 Y=50.0.dat	0.110309	0.6125	0.967078	0.789789	0.948635	0.505155	0.978487	0.824344
Daylight	GkNN k=15 X=03.0 Y=00.0.dat	0.100852	0.75	0.829904	0.789952	0.825748	0.194805	0.98374	0.824889
Daylight	GkNN k=15 X=03.0 Y=00.1.dat	0.100837	0.75	0.829904	0.789952	0.825748	0.194805	0.98374	0.825201
Daylight	GkNN k=15 X=03.0 Y=00.2.dat	0.100702	0.75	0.829904	0.789952	0.825748	0.194805	0.98374	0.825442
Daylight	GkNN k=15 X=03.0 Y=00.3.dat	0.10056	0.75	0.829904	0.789952	0.825748	0.194805	0.98374	0.825682
Daylight	GkNN k=15 X=03.0 Y=00.5.dat	0.10025	0.75	0.829904	0.789952	0.825748	0.194805	0.98374	0.826316
Daylight	GkNN k=15 X=03.0 Y=00.7.dat	0.103739	0.75	0.83059	0.790295	0.826398	0.19544	0.983753	0.827053
Daylight	GkNN k=15 X=03.0 Y=01.0.dat	0.1002	0.75	0.828532	0.789266	0.824447	0.193548	0.983713	0.827808
Daylight	GkNN k=15 X=03.0 Y=01.5.dat	0.100897	0.75	0.829904	0.789952	0.825748	0.194805	0.98374	0.829085
Daylight	GkNN k=15 X=03.0 Y=02.0.dat	0.101486	0.7375	0.831276	0.784388	0.826398	0.193443	0.982968	0.830654
Daylight	GkNN k=15 X=03.0 Y=03.0.dat	0.101057	0.7375	0.836763	0.787131	0.831599	0.198653	0.983078	0.832566
Daylight	GkNN k=15 X=03.0 Y=05.0.dat	0.100169	0.7125	0.860768	0.786634	0.853056	0.219231	0.982003	0.832249
Daylight	GkNN k=15 X=03.0 Y=07.0.dat	0.100258	0.7	0.883402	0.791701	0.873862	0.247788	0.981707	0.830174
Daylight	GkNN k=15 X=03.0 Y=10.0.dat	0.101587	0.675	0.90192	0.78846	0.890117	0.274112	0.980611	0.828382
Daylight	GkNN k=15 X=03.0 Y=15.0.dat	0.10008	0.65	0.930041	0.790021	0.915475	0.337662	0.979769	0.827028
Daylight	GkNN k=15 X=03.0 Y=20.0.dat	0.104754	0.65	0.943073	0.796536	0.927828	0.385185	0.980043	0.825956
Daylight	GkNN k=15 X=03.0 Y=30.0.dat	0.100869	0.6375	0.952675	0.795087	0.936281	0.425	0.979549	0.825399
Daylight	GkNN k=15 X=03.0 Y=50.0.dat	0.100951	0.625	0.957476	0.791238	0.940182	0.446429	0.978962	0.823564
Daylight	GkNN k=15 X=05.0 Y=00.0.dat	0.100481	0.7625	0.794925	0.778712	0.793238	0.169444	0.983871	0.822848
Daylight	GkNN k=15 X=05.0 Y=00.1.dat	0.10004	0.7625	0.794239	0.778369	0.792588	0.168975	0.983857	0.823032
Daylight	GkNN k=15 X=05.0 Y=00.2.dat	0.101426	0.7625	0.794925	0.778712	0.793238	0.169444	0.983871	0.823435
Daylight	GkNN k=15 X=05.0 Y=00.3.dat	0.10207	0.7625	0.794925	0.778712	0.793238	0.169444	0.983871	0.823581
Daylight	GkNN k=15 X=05.0 Y=00.5.dat	0.100567	0.7625	0.794925	0.778712	0.793238	0.169444	0.983871	0.82389
Daylight	GkNN k=15 X=05.0 Y=00.7.dat	0.100911	0.7625	0.79561	0.779055	0.793888	0.169916	0.983885	0.824053
Daylight	GkNN k=15 X=05.0 Y=01.0.dat	0.100073	0.7625	0.796296	0.779398	0.794538	0.170391	0.983898	0.824558
Daylight	GkNN k=15 X=05.0 Y=01.5.dat	0.100304	0.7625	0.796296	0.779398	0.794538	0.170391	0.983898	0.825322
Daylight	GkNN k=15 X=05.0 Y=02.0.dat	0.100398	0.7625	0.796982	0.779741	0.795189	0.170868	0.983912	0.826556
Daylight	GkNN k=15 X=05.0 Y=03.0.dat	0.101124	0.75	0.796982	0.773491	0.794538	0.168539	0.98308	0.828648
Daylight	GkNN k=15 X=05.0 Y=05.0.dat	0.100151	0.75	0.805898	0.777949	0.802991	0.174927	0.983264	0.830543
Daylight	GkNN k=15 X=05.0 Y=07.0.dat	0.100262	0.7375	0.820302	0.778901	0.815995	0.183801	0.982744	0.830517
Daylight	GkNN k=15 X=05.0 Y=10.0.dat	0.100145	0.7125	0.856653	0.784576	0.849155	0.214286	0.981918	0.828648
Daylight	GkNN k=15 X=05.0 Y=15.0.dat	0.101531	0.675	0.884088	0.779544	0.873212	0.242152	0.980228	0.826616
Daylight	GkNN k=15 X=05.0 Y=20.0.dat	0.100043	0.65	0.903978	0.776989	0.890767	0.270833	0.979198	0.825947
Daylight	GkNN k=15 X=05.0 Y=30.0.dat	0.101689	0.65	0.934156	0.792078	0.919376	0.351351	0.979856	0.824576
Daylight	GkNN k=15 X=05.0 Y=50.0.dat	0.100197	0.6375	0.94856	0.79303	0.93238	0.404762	0.979462	0.824421
Daylight	GkNN k=15 X=07.0 Y=00.0.dat	0.105953	0.7625	0.776406	0.769453	0.775683	0.157623	0.983493	0.821558
Daylight	GkNN k=15 X=07.0 Y=00.1.dat	0.105666	0.7625	0.771605	0.767052	0.771131	0.154822	0.983392	0.821729
Daylight	GkNN k=15 X=07.0 Y=00.2.dat	0.105366	0.7625	0.771605	0.767052	0.771131	0.154822	0.983392	0.821918
Daylight	GkNN k=15 X=07.0 Y=00.3.dat	0.100093	0.7625	0.768176	0.765338	0.76788	0.152882	0.983319	0.822038
Daylight	GkNN k=15 X=07.0 Y=00.5.dat	0.100707	0.7625	0.768176	0.765338	0.76788	0.152882	0.983319	0.822321
Daylight	GkNN k=15 X=07.0 Y=00.7.dat	0.101314	0.7625	0.768176	0.765338	0.76788	0.152882	0.983319	0.822509
Daylight	GkNN k=15 X=07.0 Y=01.0.dat	0.102211	0.7625	0.768176	0.765338	0.76788	0.152882	0.983319	0.822827
Daylight	GkNN k=15 X=07.0 Y=01.5.dat	0.100109	0.7625	0.766804	0.764652	0.76658	0.15212	0.983289	0.823238
Daylight	GkNN k=15 X=07.0 Y=02.0.dat	0.100031	0.7625	0.769547	0.766024	0.769181	0.153652	0.983348	0.82413
Daylight	GkNN k=15 X=07.0 Y=03.0.dat	0.101021	0.7625	0.772977	0.767738	0.772432	0.155612	0.983421	0.82599
Daylight	GkNN k=15 X=07.0 Y=05.0.dat	0.100663	0.7625	0.783951	0.773225	0.782835	0.162234	0.983649	0.828245
Daylight	GkNN k=15 X=07.0 Y=07.0.dat	0.100297	0.75	0.790809	0.770405	0.788687	0.164384	0.98295	0.828974
Daylight	GkNN k=15 X=07.0 Y=10.0.dat	0.100384	0.7375	0.810014	0.773757	0.806242	0.175595	0.982529	0.828605
Daylight	GkNN k=15 X=07.0 Y=15.0.dat	0.100057	0.7125	0.853224	0.782862	0.845904	0.210332	0.981847	0.826753
Daylight	GkNN k=15 X=07.0 Y=20.0.dat	0.100444	0.675	0.873114	0.774057	0.862809	0.225941	0.979985	0.825956
Daylight	GkNN k=15 X=07.0 Y=30.0.dat	0.100079	0.65	0.902606	0.776303	0.889467	0.268041	0.979167	0.825399
Daylight	GkNN k=15 X=07.0 Y=50.0.dat	0.101383	0.65	0.9369	0.79345	0.921977	0.361111	0.979914	0.825296
Daylight	GkNN k=15 X=10.0 Y=00.0.dat	0.101448	0.7625	0.761317	0.761908	0.761378	0.149144	0.983171	0.820156
Daylight	GkNN k=15 X=10.0 Y=00.1.dat	0.100001	0.7625	0.753772	0.758136	0.754226	0.145238	0.983005	0.820323
Daylight	GkNN k=15 X=10.0 Y=00.2.dat	0.100075	0.7625	0.753772	0.758136	0.754226	0.145238	0.983005	0.820435
Daylight	GkNN k=15 X=10.0 Y=00.3.dat	0.100145	0.7625	0.753772	0.758136	0.754226	0.145238	0.983005	0.820546
Daylight	GkNN k=15 X=10.0 Y=00.5.dat	0.100272	0.7625	0.753772	0.758136	0.754226	0.145238	0.983005	0.820709
Daylight	GkNN k=15 X=10.0 Y=00.7.dat	0.100344	0.7625	0.753772	0.758136	0.754226	0.145238	0.983005	0.820812
Daylight	GkNN k=15 X=10.0 Y=01.0.dat	0.100509	0.7625	0.754458	0.758479	0.754876	0.145585	0.983021	0.821078
Daylight	GkNN k=15 X=10.0 Y=01.5.dat	0.100248	0.7625	0.754458	0.758479	0.754876	0.145585	0.983021	0.821455
Daylight	GkNN k=15 X=10.0 Y=02.0.dat	0.100629	0.7625	0.755144	0.758822	0.755527	0.145933	0.983036	0.821806
Daylight	GkNN k=15 X=10.0 Y=03.0.dat	0.100023	0.7625	0.75583	0.759165	0.756177	0.146283	0.983051	0.823307
Daylight	GkNN k=15 X=10.0 Y=05.0.dat	0.101002	0.7625	0.764746	0.763623	0.764629	0.15099	0.983245	0.825742
Daylight	GkNN k=15 X=10.0 Y=07.0.dat	0.100676	0.7625	0.77572	0.76911	0.775033	0.157216	0.983478	0.826805
Daylight	GkNN k=15 X=10.0 Y=10.0.dat	0.100598	0.75	0.784636	0.767318	0.782835	0.160428	0.982818	0.827816
Daylight	GkNN k=15 X=10.0 Y=15.0.dat	0.10008	0.7375	0.808642	0.773071	0.804941	0.174556	0.9825	0.827096
Daylight	GkNN k=15 X=10.0 Y=20.0.dat	0.101548	0.7125	0.844307	0.778404	0.837451	0.200704	0.981659	0.825956
Daylight	GkNN k=15 X=10.0 Y=30.0.dat	0.100127	0.675	0.874486	0.774743	0.864109	0.227848	0.980015	0.82509
Daylight	GkNN k=15 X=10.0 Y=50.0.dat	0.100526	0.65	0.911523	0.780761	0.897919	0.287293	0.979366	0.825227
Daylight	GkNN k=15 X=15.0 Y=00.0.dat	0.109362	0.7625	0.753772	0.758136	0.754226	0.145238	0.983005	0.819753
Daylight	GkNN k=15 X=15.0 Y=00.1.dat	0.109193	0.7625	0.751715	0.757107	0.752276	0.144208	0.98296	0.819826
Daylight	GkNN k=15 X=15.0 Y=00.2.dat	0.109022	0.7625	0.751715	0.757107	0.752276	0.144208	0.98296	0.819835
Daylight	GkNN k=15 X=15.0 Y=00.3.dat	0.108848	0.7625	0.751715	0.757107	0.752276	0.144208	0.98296	0.820006
Daylight	GkNN k=15 X=15.0 Y=00.5.dat	0.108495	0.7625	0.751715	0.757107	0.752276	0.144208	0.98296	0.820229
Daylight	GkNN k=15 X=15.0 Y=00.7.dat	0.100374	0.7625	0.751029	0.756764	0.751625	0.143868	0.982944	0.820323
Daylight	GkNN k=15 X=15.0 Y=01.0.dat	0.100387	0.7625	0.750343	0.756421	0.750975	0.143529	0.982929	0.820529
Daylight	GkNN k=15 X=15.0 Y=01.5.dat	0.101241	0.7625	0.750343	0.756421	0.750975	0.143529	0.982929	0.820426
Daylight	GkNN k=15 X=15.0 Y=02.0.dat	0.1	0.7625	0.749657	0.756079	0.750325	0.143192	0.982914	0.820572
Daylight	GkNN k=15 X=15.0 Y=03.0.dat	0.100063	0.7625	0.748971	0.755736	0.749675	0.142857	0.982898	0.821172
Daylight	GkNN k=15 X=15.0 Y=05.0.dat	0.100634	0.7625	0.752401	0.75745	0.752926	0.14455	0.982975	0.823092
Daylight	GkNN k=15 X=15.0 Y=07.0.dat	0.100707	0.7625	0.754458	0.758479	0.754876	0.145585	0.983021	0.824181
Daylight	GkNN k=15 X=15.0 Y=10.0.dat	0.100127	0.7625	0.766804	0.764652	0.76658	0.15212	0.983289	0.825279
Daylight	GkNN k=15 X=15.0 Y=15.0.dat	0.101548	0.75	0.781893	0.765947	0.780234	0.15873	0.982759	0.826556
Daylight	GkNN k=15 X=15.0 Y=20.0.dat	0.100569	0.75	0.79561	0.772805	0.793238	0.167598	0.983051	0.826307
Daylight	GkNN k=15 X=15.0 Y=30.0.dat	0.100286	0.7125	0.840878	0.776689	0.8342	0.197232	0.981585	0.825339
Daylight	GkNN k=15 X=15.0 Y=50.0.dat	0.10115	0.6625	0.883402	0.772951	0.871912	0.237668	0.979468	0.824953
Daylight	GkNN k=15 X=20.0 Y=00.0.dat	0.10131	0.7625	0.73594	0.74922	0.737321	0.136771	0.982601	0.819762
Daylight	GkNN k=15 X=20.0 Y=00.1.dat	0.101709	0.7625	0.73594	0.74922	0.737321	0.136771	0.982601	0.819817
Daylight	GkNN k=15 X=20.0 Y=00.2.dat	0.102106	0.7625	0.73594	0.74922	0.737321	0.136771	0.982601	0.819937
Daylight	GkNN k=15 X=20.0 Y=00.3.dat	0.102209	0.7625	0.73594	0.74922	0.737321	0.136771	0.982601	0.81992
Daylight	GkNN k=15 X=20.0 Y=00.5.dat	0.100031	0.7625	0.735254	0.748877	0.736671	0.136465	0.982585	0.819835
Daylight	GkNN k=15 X=20.0 Y=00.7.dat	0.100184	0.7625	0.735254	0.748877	0.736671	0.136465	0.982585	0.819937
Daylight	GkNN k=15 X=20.0 Y=01.0.dat	0.10005	0.775	0.734568	0.754784	0.736671	0.138085	0.983471	0.819997
Daylight	GkNN k=15 X=20.0 Y=01.5.dat	0.1	0.775	0.736626	0.755813	0.738622	0.139013	0.983516	0.820195
Daylight	GkNN k=15 X=20.0 Y=02.0.dat	0.100181	0.775	0.743484	0.759242	0.745124	0.142202	0.983666	0.820246
Daylight	GkNN k=15 X=20.0 Y=03.0.dat	0.100169	0.775	0.745542	0.760271	0.747074	0.143187	0.98371	0.820495
Daylight	GkNN k=15 X=20.0 Y=05.0.dat	0.100685	0.775	0.747599	0.7613	0.749025	0.144186	0.983755	0.821686
Daylight	GkNN k=15 X=20.0 Y=07.0.dat	0.100047	0.7625	0.751715	0.757107	0.752276	0.144208	0.98296	0.822595
Daylight	GkNN k=15 X=20.0 Y=10.0.dat	0.102853	0.7625	0.754458	0.758479	0.754876	0.145585	0.983021	0.823821
Daylight	GkNN k=15 X=20.0 Y=15.0.dat	0.100792	0.7625	0.772291	0.767395	0.771782	0.155216	0.983406	0.82497
Daylight	GkNN k=15 X=20.0 Y=20.0.dat	0.101503	0.75	0.781207	0.765604	0.779584	0.158311	0.982744	0.826136
Daylight	GkNN k=15 X=20.0 Y=30.0.dat	0.100067	0.7375	0.804527	0.771013	0.80104	0.171512	0.982412	0.825896
Daylight	GkNN k=15 X=20.0 Y=50.0.dat	0.100655	0.6875	0.862826	0.775163	0.853706	0.215686	0.980514	0.824773
Daylight	GkNN k=15 X=30.0 Y=00.0.dat	0.103247	0.7625	0.733196	0.747848	0.73472	0.135556	0.982537	0.819715
Daylight	GkNN k=15 X=30.0 Y=00.1.dat	0.10315	0.775	0.73251	0.753755	0.73472	0.137168	0.983425	0.819715
Daylight	GkNN k=15 X=30.0 Y=00.2.dat	0.10305	0.775	0.73251	0.753755	0.73472	0.137168	0.983425	0.819715
Daylight	GkNN k=15 X=30.0 Y=00.3.dat	0.102946	0.775	0.73251	0.753755	0.73472	0.137168	0.983425	0.819697
Daylight	GkNN k=15 X=30.0 Y=00.5.dat	0.102728	0.775	0.73251	0.753755	0.73472	0.137168	0.983425	0.819637
Daylight	GkNN k=15 X=30.0 Y=00.7.dat	0.102495	0.775	0.73251	0.753755	0.73472	0.137168	0.983425	0.819483
Daylight	GkNN k=15 X=30.0 Y=01.0.dat	0.102119	0.775	0.73251	0.753755	0.73472	0.137168	0.983425	0.819492
Daylight	GkNN k=15 X=30.0 Y=01.5.dat	0.101423	0.775	0.73251	0.753755	0.73472	0.137168	0.983425	0.81962
Daylight	GkNN k=15 X=30.0 Y=02.0.dat	0.100644	0.775	0.73251	0.753755	0.73472	0.137168	0.983425	0.81974
Daylight	GkNN k=15 X=30.0 Y=03.0.dat	0.101234	0.775	0.733882	0.754441	0.736021	0.137778	0.983456	0.820023
Daylight	GkNN k=15 X=30.0 Y=05.0.dat	0.100068	0.775	0.740741	0.75787	0.742523	0.140909	0.983607	0.820563
Daylight	GkNN k=15 X=30.0 Y=07.0.dat	0.100374	0.775	0.746228	0.760614	0.747724	0.143519	0.983725	0.821103
Daylight	GkNN k=15 X=30.0 Y=10.0.dat	0.100275	0.775	0.750343	0.762671	0.751625	0.14554	0.983813	0.821738
Daylight	GkNN k=15 X=30.0 Y=15.0.dat	0.103029	0.7625	0.754458	0.758479	0.754876	0.145585	0.983021	0.823195
Daylight	GkNN k=15 X=30.0 Y=20.0.dat	0.100928	0.7625	0.765432	0.763966	0.76528	0.151365	0.98326	0.824096
Daylight	GkNN k=15 X=30.0 Y=30.0.dat	0.101734	0.75	0.780521	0.765261	0.778934	0.157895	0.982729	0.825716
Daylight	GkNN k=15 X=30.0 Y=50.0.dat	0.101289	0.7375	0.816187	0.776843	0.812094	0.180428	0.982659	0.82551
[truncated: 10,081 more rows]

## Sheet: Antagonist
Fingerprint	Model and parameters	Activity threshold	Sensitivity	Specificity	Bal Accuracy	Accuracy	Precision	NPV	ROC AUC
Daylight	GkNN k=01 X=00.0 Y=00.1.dat	0.859	0	1	0.5	0.994529	0	0.994529	0.5
Daylight	GkNN k=01 X=00.0 Y=00.2.dat	0.859	0	1	0.5	0.994529	0	0.994529	0.5
Daylight	GkNN k=01 X=00.0 Y=00.3.dat	0.859	0	1	0.5	0.994529	0	0.994529	0.5
Daylight	GkNN k=01 X=00.0 Y=00.5.dat	0.859	0	1	0.5	0.994529	0	0.994529	0.5
Daylight	GkNN k=01 X=00.0 Y=00.7.dat	0.859	0	1	0.5	0.994529	0	0.994529	0.5
Daylight	GkNN k=01 X=00.0 Y=01.0.dat	0.859	0	1	0.5	0.994529	0	0.994529	0.5
Daylight	GkNN k=01 X=00.0 Y=01.5.dat	0.859	0	1	0.5	0.994529	0	0.994529	0.5
Daylight	GkNN k=01 X=00.0 Y=02.0.dat	0.859	0	1	0.5	0.994529	0	0.994529	0.5
Daylight	GkNN k=01 X=00.0 Y=03.0.dat	0.859	0	1	0.5	0.994529	0	0.994529	0.5
Daylight	GkNN k=01 X=00.0 Y=05.0.dat	0.859	0	1	0.5	0.994529	0	0.994529	0.5
Daylight	GkNN k=01 X=00.0 Y=07.0.dat	0.859	0	1	0.5	0.994529	0	0.994529	0.5
Daylight	GkNN k=01 X=00.0 Y=10.0.dat	0.859	0	1	0.5	0.994529	0	0.994529	0.5
Daylight	GkNN k=01 X=00.0 Y=15.0.dat	0.859	0	1	0.5	0.994529	0	0.994529	0.5
Daylight	GkNN k=01 X=00.0 Y=20.0.dat	0.859	0	1	0.5	0.994529	0	0.994529	0.5
Daylight	GkNN k=01 X=00.0 Y=30.0.dat	0.859	0	1	0.5	0.994529	0	0.994529	0.5
Daylight	GkNN k=01 X=00.0 Y=50.0.dat	0.859	0	1	0.5	0.994529	0	0.994529	0.5
Daylight	GkNN k=01 X=00.1 Y=00.0.dat	0.101	0.333333	0.998778	0.666055	0.995137	0.6	0.996341	0.65906
Daylight	GkNN k=01 X=00.1 Y=00.1.dat	0.101	0.333333	0.998778	0.666055	0.995137	0.6	0.996341	0.65906
Daylight	GkNN k=01 X=00.1 Y=00.2.dat	0.101	0.333333	0.998778	0.666055	0.995137	0.6	0.996341	0.65906
Daylight	GkNN k=01 X=00.1 Y=00.3.dat	0.101	0.333333	0.998778	0.666055	0.995137	0.6	0.996341	0.65906
Daylight	GkNN k=01 X=00.1 Y=00.5.dat	0.101	0.333333	0.998778	0.666055	0.995137	0.6	0.996341	0.65906
Daylight	GkNN k=01 X=00.1 Y=00.7.dat	0.101	0.333333	0.998778	0.666055	0.995137	0.6	0.996341	0.65906
Daylight	GkNN k=01 X=00.1 Y=01.0.dat	0.101	0.333333	0.998778	0.666055	0.995137	0.6	0.996341	0.65906
Daylight	GkNN k=01 X=00.1 Y=01.5.dat	0.101	0.333333	0.998778	0.666055	0.995137	0.6	0.996341	0.65906
Daylight	GkNN k=01 X=00.1 Y=02.0.dat	0.101	0.333333	0.998778	0.666055	0.995137	0.6	0.996341	0.65906
Daylight	GkNN k=01 X=00.1 Y=03.0.dat	0.101	0.333333	0.998778	0.666055	0.995137	0.6	0.996341	0.65906
Daylight	GkNN k=01 X=00.1 Y=05.0.dat	0.101	0.333333	0.998778	0.666055	0.995137	0.6	0.996341	0.65906
Daylight	GkNN k=01 X=00.1 Y=07.0.dat	0.101	0.333333	0.998778	0.666055	0.995137	0.6	0.996341	0.65906
Daylight	GkNN k=01 X=00.1 Y=10.0.dat	0.101	0.333333	0.998778	0.666055	0.995137	0.6	0.996341	0.65906
Daylight	GkNN k=01 X=00.1 Y=15.0.dat	0.101	0.333333	0.998778	0.666055	0.995137	0.6	0.996341	0.65906
Daylight	GkNN k=01 X=00.1 Y=20.0.dat	0.101	0.333333	0.998778	0.666055	0.995137	0.6	0.996341	0.65906
Daylight	GkNN k=01 X=00.1 Y=30.0.dat	0.101	0.333333	0.998778	0.666055	0.995137	0.6	0.996341	0.65906
Daylight	GkNN k=01 X=00.1 Y=50.0.dat	0.101	0.333333	0.998778	0.666055	0.995137	0.6	0.996341	0.65906
Daylight	GkNN k=01 X=00.2 Y=00.0.dat	0.101	0.333333	0.998778	0.666055	0.995137	0.6	0.996341	0.65906
Daylight	GkNN k=01 X=00.2 Y=00.1.dat	0.101	0.333333	0.998778	0.666055	0.995137	0.6	0.996341	0.65906
Daylight	GkNN k=01 X=00.2 Y=00.2.dat	0.101	0.333333	0.998778	0.666055	0.995137	0.6	0.996341	0.65906
Daylight	GkNN k=01 X=00.2 Y=00.3.dat	0.101	0.333333	0.998778	0.666055	0.995137	0.6	0.996341	0.65906
Daylight	GkNN k=01 X=00.2 Y=00.5.dat	0.101	0.333333	0.998778	0.666055	0.995137	0.6	0.996341	0.65906
Daylight	GkNN k=01 X=00.2 Y=00.7.dat	0.101	0.333333	0.998778	0.666055	0.995137	0.6	0.996341	0.65906
Daylight	GkNN k=01 X=00.2 Y=01.0.dat	0.101	0.333333	0.998778	0.666055	0.995137	0.6	0.996341	0.65906
Daylight	GkNN k=01 X=00.2 Y=01.5.dat	0.101	0.333333	0.998778	0.666055	0.995137	0.6	0.996341	0.65906
Daylight	GkNN k=01 X=00.2 Y=02.0.dat	0.101	0.333333	0.998778	0.666055	0.995137	0.6	0.996341	0.65906
Daylight	GkNN k=01 X=00.2 Y=03.0.dat	0.101	0.333333	0.998778	0.666055	0.995137	0.6	0.996341	0.65906
Daylight	GkNN k=01 X=00.2 Y=05.0.dat	0.101	0.333333	0.998778	0.666055	0.995137	0.6	0.996341	0.65906
Daylight	GkNN k=01 X=00.2 Y=07.0.dat	0.101	0.333333	0.998778	0.666055	0.995137	0.6	0.996341	0.65906
Daylight	GkNN k=01 X=00.2 Y=10.0.dat	0.101	0.333333	0.998778	0.666055	0.995137	0.6	0.996341	0.65906
Daylight	GkNN k=01 X=00.2 Y=15.0.dat	0.101	0.333333	0.998778	0.666055	0.995137	0.6	0.996341	0.65906
Daylight	GkNN k=01 X=00.2 Y=20.0.dat	0.101	0.333333	0.998778	0.666055	0.995137	0.6	0.996341	0.65906
Daylight	GkNN k=01 X=00.2 Y=30.0.dat	0.101	0.333333	0.998778	0.666055	0.995137	0.6	0.996341	0.65906
Daylight	GkNN k=01 X=00.2 Y=50.0.dat	0.101	0.333333	0.998778	0.666055	0.995137	0.6	0.996341	0.65906
Daylight	GkNN k=01 X=00.3 Y=00.0.dat	0.101	0.333333	0.998778	0.666055	0.995137	0.6	0.996341	0.65906
Daylight	GkNN k=01 X=00.3 Y=00.1.dat	0.101	0.333333	0.998778	0.666055	0.995137	0.6	0.996341	0.65906
Daylight	GkNN k=01 X=00.3 Y=00.2.dat	0.101	0.333333	0.998778	0.666055	0.995137	0.6	0.996341	0.65906
Daylight	GkNN k=01 X=00.3 Y=00.3.dat	0.101	0.333333	0.998778	0.666055	0.995137	0.6	0.996341	0.65906
Daylight	GkNN k=01 X=00.3 Y=00.5.dat	0.101	0.333333	0.998778	0.666055	0.995137	0.6	0.996341	0.65906
Daylight	GkNN k=01 X=00.3 Y=00.7.dat	0.101	0.333333	0.998778	0.666055	0.995137	0.6	0.996341	0.65906
Daylight	GkNN k=01 X=00.3 Y=01.0.dat	0.101	0.333333	0.998778	0.666055	0.995137	0.6	0.996341	0.65906
Daylight	GkNN k=01 X=00.3 Y=01.5.dat	0.101	0.333333	0.998778	0.666055	0.995137	0.6	0.996341	0.65906
Daylight	GkNN k=01 X=00.3 Y=02.0.dat	0.101	0.333333	0.998778	0.666055	0.995137	0.6	0.996341	0.65906
Daylight	GkNN k=01 X=00.3 Y=03.0.dat	0.101	0.333333	0.998778	0.666055	0.995137	0.6	0.996341	0.65906
Daylight	GkNN k=01 X=00.3 Y=05.0.dat	0.101	0.333333	0.998778	0.666055	0.995137	0.6	0.996341	0.65906
Daylight	GkNN k=01 X=00.3 Y=07.0.dat	0.101	0.333333	0.998778	0.666055	0.995137	0.6	0.996341	0.65906
Daylight	GkNN k=01 X=00.3 Y=10.0.dat	0.101	0.333333	0.998778	0.666055	0.995137	0.6	0.996341	0.65906
Daylight	GkNN k=01 X=00.3 Y=15.0.dat	0.101	0.333333	0.998778	0.666055	0.995137	0.6	0.996341	0.65906
Daylight	GkNN k=01 X=00.3 Y=20.0.dat	0.101	0.333333	0.998778	0.666055	0.995137	0.6	0.996341	0.65906
Daylight	GkNN k=01 X=00.3 Y=30.0.dat	0.101	0.333333	0.998778	0.666055	0.995137	0.6	0.996341	0.65906
Daylight	GkNN k=01 X=00.3 Y=50.0.dat	0.101	0.333333	0.998778	0.666055	0.995137	0.6	0.996341	0.65906
Daylight	GkNN k=01 X=00.5 Y=00.0.dat	0.101	0.333333	0.998778	0.666055	0.995137	0.6	0.996341	0.65906
Daylight	GkNN k=01 X=00.5 Y=00.1.dat	0.101	0.333333	0.998778	0.666055	0.995137	0.6	0.996341	0.65906
Daylight	GkNN k=01 X=00.5 Y=00.2.dat	0.101	0.333333	0.998778	0.666055	0.995137	0.6	0.996341	0.65906
Daylight	GkNN k=01 X=00.5 Y=00.3.dat	0.101	0.333333	0.998778	0.666055	0.995137	0.6	0.996341	0.65906
Daylight	GkNN k=01 X=00.5 Y=00.5.dat	0.101	0.333333	0.998778	0.666055	0.995137	0.6	0.996341	0.65906
Daylight	GkNN k=01 X=00.5 Y=00.7.dat	0.101	0.333333	0.998778	0.666055	0.995137	0.6	0.996341	0.65906
Daylight	GkNN k=01 X=00.5 Y=01.0.dat	0.101	0.333333	0.998778	0.666055	0.995137	0.6	0.996341	0.65906
Daylight	GkNN k=01 X=00.5 Y=01.5.dat	0.101	0.333333	0.998778	0.666055	0.995137	0.6	0.996341	0.65906
Daylight	GkNN k=01 X=00.5 Y=02.0.dat	0.101	0.333333	0.998778	0.666055	0.995137	0.6	0.996341	0.65906
Daylight	GkNN k=01 X=00.5 Y=03.0.dat	0.101	0.333333	0.998778	0.666055	0.995137	0.6	0.996341	0.65906
Daylight	GkNN k=01 X=00.5 Y=05.0.dat	0.101	0.333333	0.998778	0.666055	0.995137	0.6	0.996341	0.65906
Daylight	GkNN k=01 X=00.5 Y=07.0.dat	0.101	0.333333	0.998778	0.666055	0.995137	0.6	0.996341	0.65906
Daylight	GkNN k=01 X=00.5 Y=10.0.dat	0.101	0.333333	0.998778	0.666055	0.995137	0.6	0.996341	0.65906
Daylight	GkNN k=01 X=00.5 Y=15.0.dat	0.101	0.333333	0.998778	0.666055	0.995137	0.6	0.996341	0.65906
Daylight	GkNN k=01 X=00.5 Y=20.0.dat	0.101	0.333333	0.998778	0.666055	0.995137	0.6	0.996341	0.65906
Daylight	GkNN k=01 X=00.5 Y=30.0.dat	0.101	0.333333	0.998778	0.666055	0.995137	0.6	0.996341	0.65906
Daylight	GkNN k=01 X=00.5 Y=50.0.dat	0.101	0.333333	0.998778	0.666055	0.995137	0.6	0.996341	0.65906
Daylight	GkNN k=01 X=00.7 Y=00.0.dat	0.101	0.333333	0.998778	0.666055	0.995137	0.6	0.996341	0.65906
Daylight	GkNN k=01 X=00.7 Y=00.1.dat	0.101	0.333333	0.998778	0.666055	0.995137	0.6	0.996341	0.65906
Daylight	GkNN k=01 X=00.7 Y=00.2.dat	0.101	0.333333	0.998778	0.666055	0.995137	0.6	0.996341	0.65906
Daylight	GkNN k=01 X=00.7 Y=00.3.dat	0.101	0.333333	0.998778	0.666055	0.995137	0.6	0.996341	0.65906
Daylight	GkNN k=01 X=00.7 Y=00.5.dat	0.101	0.333333	0.998778	0.666055	0.995137	0.6	0.996341	0.65906
Daylight	GkNN k=01 X=00.7 Y=00.7.dat	0.101	0.333333	0.998778	0.666055	0.995137	0.6	0.996341	0.65906
Daylight	GkNN k=01 X=00.7 Y=01.0.dat	0.101	0.333333	0.998778	0.666055	0.995137	0.6	0.996341	0.65906
Daylight	GkNN k=01 X=00.7 Y=01.5.dat	0.101	0.333333	0.998778	0.666055	0.995137	0.6	0.996341	0.65906
Daylight	GkNN k=01 X=00.7 Y=02.0.dat	0.101	0.333333	0.998778	0.666055	0.995137	0.6	0.996341	0.65906
Daylight	GkNN k=01 X=00.7 Y=03.0.dat	0.101	0.333333	0.998778	0.666055	0.995137	0.6	0.996341	0.65906
Daylight	GkNN k=01 X=00.7 Y=05.0.dat	0.101	0.333333	0.998778	0.666055	0.995137	0.6	0.996341	0.65906
Daylight	GkNN k=01 X=00.7 Y=07.0.dat	0.101	0.333333	0.998778	0.666055	0.995137	0.6	0.996341	0.65906
Daylight	GkNN k=01 X=00.7 Y=10.0.dat	0.101	0.333333	0.998778	0.666055	0.995137	0.6	0.996341	0.65906
Daylight	GkNN k=01 X=00.7 Y=15.0.dat	0.101	0.333333	0.998778	0.666055	0.995137	0.6	0.996341	0.65906
Daylight	GkNN k=01 X=00.7 Y=20.0.dat	0.101	0.333333	0.998778	0.666055	0.995137	0.6	0.996341	0.65906
Daylight	GkNN k=01 X=00.7 Y=30.0.dat	0.101	0.333333	0.998778	0.666055	0.995137	0.6	0.996341	0.65906
Daylight	GkNN k=01 X=00.7 Y=50.0.dat	0.101	0.333333	0.998778	0.666055	0.995137	0.6	0.996341	0.65906
Daylight	GkNN k=01 X=01.0 Y=00.0.dat	0.101	0.333333	0.998778	0.666055	0.995137	0.6	0.996341	0.65906
Daylight	GkNN k=01 X=01.0 Y=00.1.dat	0.101	0.333333	0.998778	0.666055	0.995137	0.6	0.996341	0.65906
Daylight	GkNN k=01 X=01.0 Y=00.2.dat	0.101	0.333333	0.998778	0.666055	0.995137	0.6	0.996341	0.65906
Daylight	GkNN k=01 X=01.0 Y=00.3.dat	0.101	0.333333	0.998778	0.666055	0.995137	0.6	0.996341	0.65906
Daylight	GkNN k=01 X=01.0 Y=00.5.dat	0.101	0.333333	0.998778	0.666055	0.995137	0.6	0.996341	0.65906
Daylight	GkNN k=01 X=01.0 Y=00.7.dat	0.101	0.333333	0.998778	0.666055	0.995137	0.6	0.996341	0.65906
Daylight	GkNN k=01 X=01.0 Y=01.0.dat	0.101	0.333333	0.998778	0.666055	0.995137	0.6	0.996341	0.65906
Daylight	GkNN k=01 X=01.0 Y=01.5.dat	0.101	0.333333	0.998778	0.666055	0.995137	0.6	0.996341	0.65906
Daylight	GkNN k=01 X=01.0 Y=02.0.dat	0.101	0.333333	0.998778	0.666055	0.995137	0.6	0.996341	0.65906
Daylight	GkNN k=01 X=01.0 Y=03.0.dat	0.101	0.333333	0.998778	0.666055	0.995137	0.6	0.996341	0.65906
Daylight	GkNN k=01 X=01.0 Y=05.0.dat	0.101	0.333333	0.998778	0.666055	0.995137	0.6	0.996341	0.65906
Daylight	GkNN k=01 X=01.0 Y=07.0.dat	0.101	0.333333	0.998778	0.666055	0.995137	0.6	0.996341	0.65906
Daylight	GkNN k=01 X=01.0 Y=10.0.dat	0.101	0.333333	0.998778	0.666055	0.995137	0.6	0.996341	0.65906
Daylight	GkNN k=01 X=01.0 Y=15.0.dat	0.101	0.333333	0.998778	0.666055	0.995137	0.6	0.996341	0.65906
Daylight	GkNN k=01 X=01.0 Y=20.0.dat	0.101	0.333333	0.998778	0.666055	0.995137	0.6	0.996341	0.65906
Daylight	GkNN k=01 X=01.0 Y=30.0.dat	0.101	0.333333	0.998778	0.666055	0.995137	0.6	0.996341	0.65906
Daylight	GkNN k=01 X=01.0 Y=50.0.dat	0.101	0.333333	0.998778	0.666055	0.995137	0.6	0.996341	0.65906
Daylight	GkNN k=01 X=01.5 Y=00.0.dat	0.101	0.333333	0.998778	0.666055	0.995137	0.6	0.996341	0.65906
Daylight	GkNN k=01 X=01.5 Y=00.1.dat	0.101	0.333333	0.998778	0.666055	0.995137	0.6	0.996341	0.65906
Daylight	GkNN k=01 X=01.5 Y=00.2.dat	0.101	0.333333	0.998778	0.666055	0.995137	0.6	0.996341	0.65906
Daylight	GkNN k=01 X=01.5 Y=00.3.dat	0.101	0.333333	0.998778	0.666055	0.995137	0.6	0.996341	0.65906
Daylight	GkNN k=01 X=01.5 Y=00.5.dat	0.101	0.333333	0.998778	0.666055	0.995137	0.6	0.996341	0.65906
Daylight	GkNN k=01 X=01.5 Y=00.7.dat	0.101	0.333333	0.998778	0.666055	0.995137	0.6	0.996341	0.65906
Daylight	GkNN k=01 X=01.5 Y=01.0.dat	0.101	0.333333	0.998778	0.666055	0.995137	0.6	0.996341	0.65906
Daylight	GkNN k=01 X=01.5 Y=01.5.dat	0.101	0.333333	0.998778	0.666055	0.995137	0.6	0.996341	0.65906
Daylight	GkNN k=01 X=01.5 Y=02.0.dat	0.101	0.333333	0.998778	0.666055	0.995137	0.6	0.996341	0.65906
Daylight	GkNN k=01 X=01.5 Y=03.0.dat	0.101	0.333333	0.998778	0.666055	0.995137	0.6	0.996341	0.65906
Daylight	GkNN k=01 X=01.5 Y=05.0.dat	0.101	0.333333	0.998778	0.666055	0.995137	0.6	0.996341	0.65906
Daylight	GkNN k=01 X=01.5 Y=07.0.dat	0.101	0.333333	0.998778	0.666055	0.995137	0.6	0.996341	0.65906
Daylight	GkNN k=01 X=01.5 Y=10.0.dat	0.101	0.333333	0.998778	0.666055	0.995137	0.6	0.996341	0.65906
Daylight	GkNN k=01 X=01.5 Y=15.0.dat	0.101	0.333333	0.998778	0.666055	0.995137	0.6	0.996341	0.65906
Daylight	GkNN k=01 X=01.5 Y=20.0.dat	0.101	0.333333	0.998778	0.666055	0.995137	0.6	0.996341	0.65906
Daylight	GkNN k=01 X=01.5 Y=30.0.dat	0.101	0.333333	0.998778	0.666055	0.995137	0.6	0.996341	0.65906
Daylight	GkNN k=01 X=01.5 Y=50.0.dat	0.101	0.333333	0.998778	0.666055	0.995137	0.6	0.996341	0.65906
Daylight	GkNN k=01 X=02.0 Y=00.0.dat	0.101	0.333333	0.998778	0.666055	0.995137	0.6	0.996341	0.65906
Daylight	GkNN k=01 X=02.0 Y=00.1.dat	0.101	0.333333	0.998778	0.666055	0.995137	0.6	0.996341	0.65906
Daylight	GkNN k=01 X=02.0 Y=00.2.dat	0.101	0.333333	0.998778	0.666055	0.995137	0.6	0.996341	0.65906
Daylight	GkNN k=01 X=02.0 Y=00.3.dat	0.101	0.333333	0.998778	0.666055	0.995137	0.6	0.996341	0.65906
Daylight	GkNN k=01 X=02.0 Y=00.5.dat	0.101	0.333333	0.998778	0.666055	0.995137	0.6	0.996341	0.65906
Daylight	GkNN k=01 X=02.0 Y=00.7.dat	0.101	0.333333	0.998778	0.666055	0.995137	0.6	0.996341	0.65906
Daylight	GkNN k=01 X=02.0 Y=01.0.dat	0.101	0.333333	0.998778	0.666055	0.995137	0.6	0.996341	0.65906
Daylight	GkNN k=01 X=02.0 Y=01.5.dat	0.101	0.333333	0.998778	0.666055	0.995137	0.6	0.996341	0.65906
Daylight	GkNN k=01 X=02.0 Y=02.0.dat	0.101	0.333333	0.998778	0.666055	0.995137	0.6	0.996341	0.65906
Daylight	GkNN k=01 X=02.0 Y=03.0.dat	0.101	0.333333	0.998778	0.666055	0.995137	0.6	0.996341	0.65906
Daylight	GkNN k=01 X=02.0 Y=05.0.dat	0.101	0.333333	0.998778	0.666055	0.995137	0.6	0.996341	0.65906
Daylight	GkNN k=01 X=02.0 Y=07.0.dat	0.101	0.333333	0.998778	0.666055	0.995137	0.6	0.996341	0.65906
Daylight	GkNN k=01 X=02.0 Y=10.0.dat	0.101	0.333333	0.998778	0.666055	0.995137	0.6	0.996341	0.65906
Daylight	GkNN k=01 X=02.0 Y=15.0.dat	0.101	0.333333	0.998778	0.666055	0.995137	0.6	0.996341	0.65906
Daylight	GkNN k=01 X=02.0 Y=20.0.dat	0.101	0.333333	0.998778	0.666055	0.995137	0.6	0.996341	0.65906
Daylight	GkNN k=01 X=02.0 Y=30.0.dat	0.101	0.333333	0.998778	0.666055	0.995137	0.6	0.996341	0.65906
Daylight	GkNN k=01 X=02.0 Y=50.0.dat	0.101	0.333333	0.998778	0.666055	0.995137	0.6	0.996341	0.65906
Daylight	GkNN k=01 X=03.0 Y=00.0.dat	0.101	0.333333	0.998778	0.666055	0.995137	0.6	0.996341	0.65906
Daylight	GkNN k=01 X=03.0 Y=00.1.dat	0.101	0.333333	0.998778	0.666055	0.995137	0.6	0.996341	0.65906
Daylight	GkNN k=01 X=03.0 Y=00.2.dat	0.101	0.333333	0.998778	0.666055	0.995137	0.6	0.996341	0.65906
Daylight	GkNN k=01 X=03.0 Y=00.3.dat	0.101	0.333333	0.998778	0.666055	0.995137	0.6	0.996341	0.65906
Daylight	GkNN k=01 X=03.0 Y=00.5.dat	0.101	0.333333	0.998778	0.666055	0.995137	0.6	0.996341	0.65906
Daylight	GkNN k=01 X=03.0 Y=00.7.dat	0.101	0.333333	0.998778	0.666055	0.995137	0.6	0.996341	0.65906
Daylight	GkNN k=01 X=03.0 Y=01.0.dat	0.101	0.333333	0.998778	0.666055	0.995137	0.6	0.996341	0.65906
Daylight	GkNN k=01 X=03.0 Y=01.5.dat	0.101	0.333333	0.998778	0.666055	0.995137	0.6	0.996341	0.65906
Daylight	GkNN k=01 X=03.0 Y=02.0.dat	0.101	0.333333	0.998778	0.666055	0.995137	0.6	0.996341	0.65906
Daylight	GkNN k=01 X=03.0 Y=03.0.dat	0.101	0.333333	0.998778	0.666055	0.995137	0.6	0.996341	0.65906
Daylight	GkNN k=01 X=03.0 Y=05.0.dat	0.101	0.333333	0.998778	0.666055	0.995137	0.6	0.996341	0.65906
Daylight	GkNN k=01 X=03.0 Y=07.0.dat	0.101	0.333333	0.998778	0.666055	0.995137	0.6	0.996341	0.65906
Daylight	GkNN k=01 X=03.0 Y=10.0.dat	0.101	0.333333	0.998778	0.666055	0.995137	0.6	0.996341	0.65906
Daylight	GkNN k=01 X=03.0 Y=15.0.dat	0.101	0.333333	0.998778	0.666055	0.995137	0.6	0.996341	0.65906
Daylight	GkNN k=01 X=03.0 Y=20.0.dat	0.101	0.333333	0.998778	0.666055	0.995137	0.6	0.996341	0.65906
Daylight	GkNN k=01 X=03.0 Y=30.0.dat	0.101	0.333333	0.998778	0.666055	0.995137	0.6	0.996341	0.65906
Daylight	GkNN k=01 X=03.0 Y=50.0.dat	0.101	0.333333	0.998778	0.666055	0.995137	0.6	0.996341	0.65906
Daylight	GkNN k=01 X=05.0 Y=00.0.dat	0.101	0.333333	0.998778	0.666055	0.995137	0.6	0.996341	0.65906
Daylight	GkNN k=01 X=05.0 Y=00.1.dat	0.101	0.333333	0.998778	0.666055	0.995137	0.6	0.996341	0.65906
Daylight	GkNN k=01 X=05.0 Y=00.2.dat	0.101	0.333333	0.998778	0.666055	0.995137	0.6	0.996341	0.65906
Daylight	GkNN k=01 X=05.0 Y=00.3.dat	0.101	0.333333	0.998778	0.666055	0.995137	0.6	0.996341	0.65906
Daylight	GkNN k=01 X=05.0 Y=00.5.dat	0.101	0.333333	0.998778	0.666055	0.995137	0.6	0.996341	0.65906
Daylight	GkNN k=01 X=05.0 Y=00.7.dat	0.101	0.333333	0.998778	0.666055	0.995137	0.6	0.996341	0.65906
Daylight	GkNN k=01 X=05.0 Y=01.0.dat	0.101	0.333333	0.998778	0.666055	0.995137	0.6	0.996341	0.65906
Daylight	GkNN k=01 X=05.0 Y=01.5.dat	0.101	0.333333	0.998778	0.666055	0.995137	0.6	0.996341	0.65906
Daylight	GkNN k=01 X=05.0 Y=02.0.dat	0.101	0.333333	0.998778	0.666055	0.995137	0.6	0.996341	0.65906
Daylight	GkNN k=01 X=05.0 Y=03.0.dat	0.101	0.333333	0.998778	0.666055	0.995137	0.6	0.996341	0.65906
Daylight	GkNN k=01 X=05.0 Y=05.0.dat	0.101	0.333333	0.998778	0.666055	0.995137	0.6	0.996341	0.65906
Daylight	GkNN k=01 X=05.0 Y=07.0.dat	0.101	0.333333	0.998778	0.666055	0.995137	0.6	0.996341	0.65906
Daylight	GkNN k=01 X=05.0 Y=10.0.dat	0.101	0.333333	0.998778	0.666055	0.995137	0.6	0.996341	0.65906
Daylight	GkNN k=01 X=05.0 Y=15.0.dat	0.101	0.333333	0.998778	0.666055	0.995137	0.6	0.996341	0.65906
Daylight	GkNN k=01 X=05.0 Y=20.0.dat	0.101	0.333333	0.998778	0.666055	0.995137	0.6	0.996341	0.65906
Daylight	GkNN k=01 X=05.0 Y=30.0.dat	0.101	0.333333	0.998778	0.666055	0.995137	0.6	0.996341	0.65906
Daylight	GkNN k=01 X=05.0 Y=50.0.dat	0.101	0.333333	0.998778	0.666055	0.995137	0.6	0.996341	0.65906
Daylight	GkNN k=01 X=07.0 Y=00.0.dat	0.101	0.333333	0.998778	0.666055	0.995137	0.6	0.996341	0.65906
Daylight	GkNN k=01 X=07.0 Y=00.1.dat	0.101	0.333333	0.998778	0.666055	0.995137	0.6	0.996341	0.65906
Daylight	GkNN k=01 X=07.0 Y=00.2.dat	0.101	0.333333	0.998778	0.666055	0.995137	0.6	0.996341	0.65906
Daylight	GkNN k=01 X=07.0 Y=00.3.dat	0.101	0.333333	0.998778	0.666055	0.995137	0.6	0.996341	0.65906
Daylight	GkNN k=01 X=07.0 Y=00.5.dat	0.101	0.333333	0.998778	0.666055	0.995137	0.6	0.996341	0.65906
Daylight	GkNN k=01 X=07.0 Y=00.7.dat	0.101	0.333333	0.998778	0.666055	0.995137	0.6	0.996341	0.65906
Daylight	GkNN k=01 X=07.0 Y=01.0.dat	0.101	0.333333	0.998778	0.666055	0.995137	0.6	0.996341	0.65906
Daylight	GkNN k=01 X=07.0 Y=01.5.dat	0.101	0.333333	0.998778	0.666055	0.995137	0.6	0.996341	0.65906
Daylight	GkNN k=01 X=07.0 Y=02.0.dat	0.101	0.333333	0.998778	0.666055	0.995137	0.6	0.996341	0.65906
Daylight	GkNN k=01 X=07.0 Y=03.0.dat	0.101	0.333333	0.998778	0.666055	0.995137	0.6	0.996341	0.65906
Daylight	GkNN k=01 X=07.0 Y=05.0.dat	0.101	0.333333	0.998778	0.666055	0.995137	0.6	0.996341	0.65906
Daylight	GkNN k=01 X=07.0 Y=07.0.dat	0.101	0.333333	0.998778	0.666055	0.995137	0.6	0.996341	0.65906
Daylight	GkNN k=01 X=07.0 Y=10.0.dat	0.101	0.333333	0.998778	0.666055	0.995137	0.6	0.996341	0.65906
Daylight	GkNN k=01 X=07.0 Y=15.0.dat	0.101	0.333333	0.998778	0.666055	0.995137	0.6	0.996341	0.65906
Daylight	GkNN k=01 X=07.0 Y=20.0.dat	0.101	0.333333	0.998778	0.666055	0.995137	0.6	0.996341	0.65906
Daylight	GkNN k=01 X=07.0 Y=30.0.dat	0.101	0.333333	0.998778	0.666055	0.995137	0.6	0.996341	0.65906
Daylight	GkNN k=01 X=07.0 Y=50.0.dat	0.101	0.333333	0.998778	0.666055	0.995137	0.6	0.996341	0.65906
Daylight	GkNN k=01 X=10.0 Y=00.0.dat	0.101	0.333333	0.998778	0.666055	0.995137	0.6	0.996341	0.65906
Daylight	GkNN k=01 X=10.0 Y=00.1.dat	0.101	0.333333	0.998778	0.666055	0.995137	0.6	0.996341	0.65906
Daylight	GkNN k=01 X=10.0 Y=00.2.dat	0.101	0.333333	0.998778	0.666055	0.995137	0.6	0.996341	0.65906
Daylight	GkNN k=01 X=10.0 Y=00.3.dat	0.101	0.333333	0.998778	0.666055	0.995137	0.6	0.996341	0.65906
Daylight	GkNN k=01 X=10.0 Y=00.5.dat	0.101	0.333333	0.998778	0.666055	0.995137	0.6	0.996341	0.65906
Daylight	GkNN k=01 X=10.0 Y=00.7.dat	0.101	0.333333	0.998778	0.666055	0.995137	0.6	0.996341	0.65906
Daylight	GkNN k=01 X=10.0 Y=01.0.dat	0.101	0.333333	0.998778	0.666055	0.995137	0.6	0.996341	0.65906
Daylight	GkNN k=01 X=10.0 Y=01.5.dat	0.101	0.333333	0.998778	0.666055	0.995137	0.6	0.996341	0.65906
Daylight	GkNN k=01 X=10.0 Y=02.0.dat	0.101	0.333333	0.998778	0.666055	0.995137	0.6	0.996341	0.65906
Daylight	GkNN k=01 X=10.0 Y=03.0.dat	0.101	0.333333	0.998778	0.666055	0.995137	0.6	0.996341	0.65906
Daylight	GkNN k=01 X=10.0 Y=05.0.dat	0.101	0.333333	0.998778	0.666055	0.995137	0.6	0.996341	0.65906
Daylight	GkNN k=01 X=10.0 Y=07.0.dat	0.101	0.333333	0.998778	0.666055	0.995137	0.6	0.996341	0.65906
Daylight	GkNN k=01 X=10.0 Y=10.0.dat	0.101	0.333333	0.998778	0.666055	0.995137	0.6	0.996341	0.65906
Daylight	GkNN k=01 X=10.0 Y=15.0.dat	0.101	0.333333	0.998778	0.666055	0.995137	0.6	0.996341	0.65906
Daylight	GkNN k=01 X=10.0 Y=20.0.dat	0.101	0.333333	0.998778	0.666055	0.995137	0.6	0.996341	0.65906
Daylight	GkNN k=01 X=10.0 Y=30.0.dat	0.101	0.333333	0.998778	0.666055	0.995137	0.6	0.996341	0.65906
Daylight	GkNN k=01 X=10.0 Y=50.0.dat	0.101	0.333333	0.998778	0.666055	0.995137	0.6	0.996341	0.65906
Daylight	GkNN k=01 X=15.0 Y=00.0.dat	0.101	0.333333	0.998778	0.666055	0.995137	0.6	0.996341	0.65906
Daylight	GkNN k=01 X=15.0 Y=00.1.dat	0.101	0.333333	0.998778	0.666055	0.995137	0.6	0.996341	0.65906
Daylight	GkNN k=01 X=15.0 Y=00.2.dat	0.101	0.333333	0.998778	0.666055	0.995137	0.6	0.996341	0.65906
Daylight	GkNN k=01 X=15.0 Y=00.3.dat	0.101	0.333333	0.998778	0.666055	0.995137	0.6	0.996341	0.65906
Daylight	GkNN k=01 X=15.0 Y=00.5.dat	0.101	0.333333	0.998778	0.666055	0.995137	0.6	0.996341	0.65906
Daylight	GkNN k=01 X=15.0 Y=00.7.dat	0.101	0.333333	0.998778	0.666055	0.995137	0.6	0.996341	0.65906
Daylight	GkNN k=01 X=15.0 Y=01.0.dat	0.101	0.333333	0.998778	0.666055	0.995137	0.6	0.996341	0.65906
Daylight	GkNN k=01 X=15.0 Y=01.5.dat	0.101	0.333333	0.998778	0.666055	0.995137	0.6	0.996341	0.65906
Daylight	GkNN k=01 X=15.0 Y=02.0.dat	0.101	0.333333	0.998778	0.666055	0.995137	0.6	0.996341	0.65906
Daylight	GkNN k=01 X=15.0 Y=03.0.dat	0.101	0.333333	0.998778	0.666055	0.995137	0.6	0.996341	0.65906
Daylight	GkNN k=01 X=15.0 Y=05.0.dat	0.101	0.333333	0.998778	0.666055	0.995137	0.6	0.996341	0.65906
Daylight	GkNN k=01 X=15.0 Y=07.0.dat	0.101	0.333333	0.998778	0.666055	0.995137	0.6	0.996341	0.65906
Daylight	GkNN k=01 X=15.0 Y=10.0.dat	0.101	0.333333	0.998778	0.666055	0.995137	0.6	0.996341	0.65906
Daylight	GkNN k=01 X=15.0 Y=15.0.dat	0.101	0.333333	0.998778	0.666055	0.995137	0.6	0.996341	0.65906
Daylight	GkNN k=01 X=15.0 Y=20.0.dat	0.101	0.333333	0.998778	0.666055	0.995137	0.6	0.996341	0.65906
Daylight	GkNN k=01 X=15.0 Y=30.0.dat	0.101	0.333333	0.998778	0.666055	0.995137	0.6	0.996341	0.65906
Daylight	GkNN k=01 X=15.0 Y=50.0.dat	0.101	0.333333	0.998778	0.666055	0.995137	0.6	0.996341	0.65906
Daylight	GkNN k=01 X=20.0 Y=00.0.dat	0.101	0.333333	0.998778	0.666055	0.995137	0.6	0.996341	0.65906
Daylight	GkNN k=01 X=20.0 Y=00.1.dat	0.101	0.333333	0.998778	0.666055	0.995137	0.6	0.996341	0.65906
Daylight	GkNN k=01 X=20.0 Y=00.2.dat	0.101	0.333333	0.998778	0.666055	0.995137	0.6	0.996341	0.65906
Daylight	GkNN k=01 X=20.0 Y=00.3.dat	0.101	0.333333	0.998778	0.666055	0.995137	0.6	0.996341	0.65906
Daylight	GkNN k=01 X=20.0 Y=00.5.dat	0.101	0.333333	0.998778	0.666055	0.995137	0.6	0.996341	0.65906
Daylight	GkNN k=01 X=20.0 Y=00.7.dat	0.101	0.333333	0.998778	0.666055	0.995137	0.6	0.996341	0.65906
Daylight	GkNN k=01 X=20.0 Y=01.0.dat	0.101	0.333333	0.998778	0.666055	0.995137	0.6	0.996341	0.65906
Daylight	GkNN k=01 X=20.0 Y=01.5.dat	0.101	0.333333	0.998778	0.666055	0.995137	0.6	0.996341	0.65906
Daylight	GkNN k=01 X=20.0 Y=02.0.dat	0.101	0.333333	0.998778	0.666055	0.995137	0.6	0.996341	0.65906
Daylight	GkNN k=01 X=20.0 Y=03.0.dat	0.101	0.333333	0.998778	0.666055	0.995137	0.6	0.996341	0.65906
Daylight	GkNN k=01 X=20.0 Y=05.0.dat	0.101	0.333333	0.998778	0.666055	0.995137	0.6	0.996341	0.65906
Daylight	GkNN k=01 X=20.0 Y=07.0.dat	0.101	0.333333	0.998778	0.666055	0.995137	0.6	0.996341	0.65906
Daylight	GkNN k=01 X=20.0 Y=10.0.dat	0.101	0.333333	0.998778	0.666055	0.995137	0.6	0.996341	0.65906
Daylight	GkNN k=01 X=20.0 Y=15.0.dat	0.101	0.333333	0.998778	0.666055	0.995137	0.6	0.996341	0.65906
Daylight	GkNN k=01 X=20.0 Y=20.0.dat	0.101	0.333333	0.998778	0.666055	0.995137	0.6	0.996341	0.65906
Daylight	GkNN k=01 X=20.0 Y=30.0.dat	0.101	0.333333	0.998778	0.666055	0.995137	0.6	0.996341	0.65906
Daylight	GkNN k=01 X=20.0 Y=50.0.dat	0.101	0.333333	0.998778	0.666055	0.995137	0.6	0.996341	0.65906
Daylight	GkNN k=01 X=30.0 Y=00.0.dat	0.101	0.333333	0.998778	0.666055	0.995137	0.6	0.996341	0.65906
Daylight	GkNN k=01 X=30.0 Y=00.1.dat	0.101	0.333333	0.998778	0.666055	0.995137	0.6	0.996341	0.65906
Daylight	GkNN k=01 X=30.0 Y=00.2.dat	0.101	0.333333	0.998778	0.666055	0.995137	0.6	0.996341	0.65906
Daylight	GkNN k=01 X=30.0 Y=00.3.dat	0.101	0.333333	0.998778	0.666055	0.995137	0.6	0.996341	0.65906
Daylight	GkNN k=01 X=30.0 Y=00.5.dat	0.101	0.333333	0.998778	0.666055	0.995137	0.6	0.996341	0.65906
Daylight	GkNN k=01 X=30.0 Y=00.7.dat	0.101	0.333333	0.998778	0.666055	0.995137	0.6	0.996341	0.65906
Daylight	GkNN k=01 X=30.0 Y=01.0.dat	0.101	0.333333	0.998778	0.666055	0.995137	0.6	0.996341	0.65906
Daylight	GkNN k=01 X=30.0 Y=01.5.dat	0.101	0.333333	0.998778	0.666055	0.995137	0.6	0.996341	0.65906
Daylight	GkNN k=01 X=30.0 Y=02.0.dat	0.101	0.333333	0.998778	0.666055	0.995137	0.6	0.996341	0.65906
Daylight	GkNN k=01 X=30.0 Y=03.0.dat	0.101	0.333333	0.998778	0.666055	0.995137	0.6	0.996341	0.65906
Daylight	GkNN k=01 X=30.0 Y=05.0.dat	0.101	0.333333	0.998778	0.666055	0.995137	0.6	0.996341	0.65906
Daylight	GkNN k=01 X=30.0 Y=07.0.dat	0.101	0.333333	0.998778	0.666055	0.995137	0.6	0.996341	0.65906
Daylight	GkNN k=01 X=30.0 Y=10.0.dat	0.101	0.333333	0.998778	0.666055	0.995137	0.6	0.996341	0.65906
Daylight	GkNN k=01 X=30.0 Y=15.0.dat	0.101	0.333333	0.998778	0.666055	0.995137	0.6	0.996341	0.65906
Daylight	GkNN k=01 X=30.0 Y=20.0.dat	0.101	0.333333	0.998778	0.666055	0.995137	0.6	0.996341	0.65906
Daylight	GkNN k=01 X=30.0 Y=30.0.dat	0.101	0.333333	0.998778	0.666055	0.995137	0.6	0.996341	0.65906
Daylight	GkNN k=01 X=30.0 Y=50.0.dat	0.101	0.333333	0.998778	0.666055	0.995137	0.6	0.996341	0.65906
Daylight	GkNN k=01 X=50.0 Y=00.0.dat	0.101	0.333333	0.998778	0.666055	0.995137	0.6	0.996341	0.65906
Daylight	GkNN k=01 X=50.0 Y=00.1.dat	0.101	0.333333	0.998778	0.666055	0.995137	0.6	0.996341	0.65906
Daylight	GkNN k=01 X=50.0 Y=00.2.dat	0.101	0.333333	0.998778	0.666055	0.995137	0.6	0.996341	0.65906
Daylight	GkNN k=01 X=50.0 Y=00.3.dat	0.101	0.333333	0.998778	0.666055	0.995137	0.6	0.996341	0.65906
Daylight	GkNN k=01 X=50.0 Y=00.5.dat	0.101	0.333333	0.998778	0.666055	0.995137	0.6	0.996341	0.65906
Daylight	GkNN k=01 X=50.0 Y=00.7.dat	0.101	0.333333	0.998778	0.666055	0.995137	0.6	0.996341	0.65906
Daylight	GkNN k=01 X=50.0 Y=01.0.dat	0.101	0.333333	0.998778	0.666055	0.995137	0.6	0.996341	0.65906
Daylight	GkNN k=01 X=50.0 Y=01.5.dat	0.101	0.333333	0.998778	0.666055	0.995137	0.6	0.996341	0.65906
Daylight	GkNN k=01 X=50.0 Y=02.0.dat	0.101	0.333333	0.998778	0.666055	0.995137	0.6	0.996341	0.65906
Daylight	GkNN k=01 X=50.0 Y=03.0.dat	0.101	0.333333	0.998778	0.666055	0.995137	0.6	0.996341	0.65906
Daylight	GkNN k=01 X=50.0 Y=05.0.dat	0.101	0.333333	0.998778	0.666055	0.995137	0.6	0.996341	0.65906
Daylight	GkNN k=01 X=50.0 Y=07.0.dat	0.101	0.333333	0.998778	0.666055	0.995137	0.6	0.996341	0.65906
Daylight	GkNN k=01 X=50.0 Y=10.0.dat	0.101	0.333333	0.998778	0.666055	0.995137	0.6	0.996341	0.65906
Daylight	GkNN k=01 X=50.0 Y=15.0.dat	0.101	0.333333	0.998778	0.666055	0.995137	0.6	0.996341	0.65906
Daylight	GkNN k=01 X=50.0 Y=20.0.dat	0.101	0.333333	0.998778	0.666055	0.995137	0.6	0.996341	0.65906
Daylight	GkNN k=01 X=50.0 Y=30.0.dat	0.101	0.333333	0.998778	0.666055	0.995137	0.6	0.996341	0.65906
Daylight	GkNN k=01 X=50.0 Y=50.0.dat	0.101	0.333333	0.998778	0.666055	0.995137	0.6	0.996341	0.65906
Daylight	GkNN k=02 X=00.0 Y=00.1.dat	0.859	0	1	0.5	0.994529	0	0.994529	0.5
Daylight	GkNN k=02 X=00.0 Y=00.2.dat	0.859	0	1	0.5	0.994529	0	0.994529	0.5
Daylight	GkNN k=02 X=00.0 Y=00.3.dat	0.859	0	1	0.5	0.994529	0	0.994529	0.5
Daylight	GkNN k=02 X=00.0 Y=00.5.dat	0.859	0	1	0.5	0.994529	0	0.994529	0.5
Daylight	GkNN k=02 X=00.0 Y=00.7.dat	0.859	0	1	0.5	0.994529	0	0.994529	0.5
Daylight	GkNN k=02 X=00.0 Y=01.0.dat	0.859	0	1	0.5	0.994529	0	0.994529	0.5
Daylight	GkNN k=02 X=00.0 Y=01.5.dat	0.859	0	1	0.5	0.994529	0	0.994529	0.5
Daylight	GkNN k=02 X=00.0 Y=02.0.dat	0.859	0	1	0.5	0.994529	0	0.994529	0.5
Daylight	GkNN k=02 X=00.0 Y=03.0.dat	0.859	0	1	0.5	0.994529	0	0.994529	0.5
Daylight	GkNN k=02 X=00.0 Y=05.0.dat	0.859	0	1	0.5	0.994529	0	0.994529	0.5
Daylight	GkNN k=02 X=00.0 Y=07.0.dat	0.859	0	1	0.5	0.994529	0	0.994529	0.5
Daylight	GkNN k=02 X=00.0 Y=10.0.dat	0.859	0	1	0.5	0.994529	0	0.994529	0.5
Daylight	GkNN k=02 X=00.0 Y=15.0.dat	0.859	0	1	0.5	0.994529	0	0.994529	0.5
Daylight	GkNN k=02 X=00.0 Y=20.0.dat	0.859	0	1	0.5	0.994529	0	0.994529	0.5
Daylight	GkNN k=02 X=00.0 Y=30.0.dat	0.859	0	1	0.5	0.994529	0	0.994529	0.5
Daylight	GkNN k=02 X=00.0 Y=50.0.dat	0.859	0	1	0.5	0.994529	0	0.994529	0.5
Daylight	GkNN k=02 X=00.1 Y=00.0.dat	0.451245	0.222222	0.999389	0.610805	0.995137	0.666667	0.995737	0.652914
Daylight	GkNN k=02 X=00.1 Y=00.1.dat	0.450362	0.222222	0.999389	0.610805	0.995137	0.666667	0.995737	0.652914
Daylight	GkNN k=02 X=00.1 Y=00.2.dat	0.449483	0.222222	0.999389	0.610805	0.995137	0.666667	0.995737	0.652914
Daylight	GkNN k=02 X=00.1 Y=00.3.dat	0.448607	0.222222	0.999389	0.610805	0.995137	0.666667	0.995737	0.652914
Daylight	GkNN k=02 X=00.1 Y=00.5.dat	0.44687	0.222222	0.999389	0.610805	0.995137	0.666667	0.995737	0.652914
Daylight	GkNN k=02 X=00.1 Y=00.7.dat	0.445161	0.222222	0.999389	0.610805	0.995137	0.666667	0.995737	0.652914
Daylight	GkNN k=02 X=00.1 Y=01.0.dat	0.442664	0.222222	0.999389	0.610805	0.995137	0.666667	0.995737	0.652914
Daylight	GkNN k=02 X=00.1 Y=01.5.dat	0.438738	0.222222	0.999389	0.610805	0.995137	0.666667	0.995737	0.652914
Daylight	GkNN k=02 X=00.1 Y=02.0.dat	0.435171	0.222222	0.999389	0.610805	0.995137	0.666667	0.995737	0.652914
Daylight	GkNN k=02 X=00.1 Y=03.0.dat	0.429274	0.222222	0.999389	0.610805	0.995137	0.666667	0.995737	0.652914
Daylight	GkNN k=02 X=00.1 Y=05.0.dat	0.422087	0.222222	0.999389	0.610805	0.995137	0.666667	0.995737	0.652914
Daylight	GkNN k=02 X=00.1 Y=07.0.dat	0.418968	0.222222	0.999389	0.610805	0.995137	0.666667	0.995737	0.652914
Daylight	GkNN k=02 X=00.1 Y=10.0.dat	0.417451	0.222222	0.999389	0.610805	0.995137	0.666667	0.995737	0.652914
Daylight	GkNN k=02 X=00.1 Y=15.0.dat	0.116897	0.333333	0.999389	0.666361	0.995745	0.75	0.996344	0.652914
Daylight	GkNN k=02 X=00.1 Y=20.0.dat	0.140985	0.333333	0.999389	0.666361	0.995745	0.75	0.996344	0.652914
Daylight	GkNN k=02 X=00.1 Y=30.0.dat	0.151866	0.333333	0.999389	0.666361	0.995745	0.75	0.996344	0.652914
Daylight	GkNN k=02 X=00.1 Y=50.0.dat	0.152991	0.333333	0.999389	0.666361	0.995745	0.75	0.996344	0.652914
Daylight	GkNN k=02 X=00.2 Y=00.0.dat	0.451384	0.222222	0.999389	0.610805	0.995137	0.666667	0.995737	0.652914
Daylight	GkNN k=02 X=00.2 Y=00.1.dat	0.450502	0.222222	0.999389	0.610805	0.995137	0.666667	0.995737	0.652914
Daylight	GkNN k=02 X=00.2 Y=00.2.dat	0.449621	0.222222	0.999389	0.610805	0.995137	0.666667	0.995737	0.652914
Daylight	GkNN k=02 X=00.2 Y=00.3.dat	0.448745	0.222222	0.999389	0.610805	0.995137	0.666667	0.995737	0.652914
Daylight	GkNN k=02 X=00.2 Y=00.5.dat	0.447006	0.222222	0.999389	0.610805	0.995137	0.666667	0.995737	0.652914
Daylight	GkNN k=02 X=00.2 Y=00.7.dat	0.445295	0.222222	0.999389	0.610805	0.995137	0.666667	0.995737	0.652914
Daylight	GkNN k=02 X=00.2 Y=01.0.dat	0.442793	0.222222	0.999389	0.610805	0.995137	0.666667	0.995737	0.652914
Daylight	GkNN k=02 X=00.2 Y=01.5.dat	0.438857	0.222222	0.999389	0.610805	0.995137	0.666667	0.995737	0.652914
Daylight	GkNN k=02 X=00.2 Y=02.0.dat	0.435278	0.222222	0.999389	0.610805	0.995137	0.666667	0.995737	0.652914
Daylight	GkNN k=02 X=00.2 Y=03.0.dat	0.429354	0.222222	0.999389	0.610805	0.995137	0.666667	0.995737	0.652914
Daylight	GkNN k=02 X=00.2 Y=05.0.dat	0.422125	0.222222	0.999389	0.610805	0.995137	0.666667	0.995737	0.652914
Daylight	GkNN k=02 X=00.2 Y=07.0.dat	0.418983	0.222222	0.999389	0.610805	0.995137	0.666667	0.995737	0.652914
Daylight	GkNN k=02 X=00.2 Y=10.0.dat	0.417455	0.222222	0.999389	0.610805	0.995137	0.666667	0.995737	0.652914
Daylight	GkNN k=02 X=00.2 Y=15.0.dat	0.133736	0.333333	0.999389	0.666361	0.995745	0.75	0.996344	0.652914
Daylight	GkNN k=02 X=00.2 Y=20.0.dat	0.14687	0.333333	0.999389	0.666361	0.995745	0.75	0.996344	0.652914
Daylight	GkNN k=02 X=00.2 Y=30.0.dat	0.152432	0.333333	0.999389	0.666361	0.995745	0.75	0.996344	0.652914
Daylight	GkNN k=02 X=00.2 Y=50.0.dat	0.152995	0.333333	0.999389	0.666361	0.995745	0.75	0.996344	0.652914
Daylight	GkNN k=02 X=00.3 Y=00.0.dat	0.451524	0.222222	0.999389	0.610805	0.995137	0.666667	0.995737	0.652914
Daylight	GkNN k=02 X=00.3 Y=00.1.dat	0.450641	0.222222	0.999389	0.610805	0.995137	0.666667	0.995737	0.652914
Daylight	GkNN k=02 X=00.3 Y=00.2.dat	0.44976	0.222222	0.999389	0.610805	0.995137	0.666667	0.995737	0.652914
Daylight	GkNN k=02 X=00.3 Y=00.3.dat	0.448883	0.222222	0.999389	0.610805	0.995137	0.666667	0.995737	0.652914
Daylight	GkNN k=02 X=00.3 Y=00.5.dat	0.447143	0.222222	0.999389	0.610805	0.995137	0.666667	0.995737	0.652914
Daylight	GkNN k=02 X=00.3 Y=00.7.dat	0.445429	0.222222	0.999389	0.610805	0.995137	0.666667	0.995737	0.652914
Daylight	GkNN k=02 X=00.3 Y=01.0.dat	0.442923	0.222222	0.999389	0.610805	0.995137	0.666667	0.995737	0.652914
Daylight	GkNN k=02 X=00.3 Y=01.5.dat	0.438976	0.222222	0.999389	0.610805	0.995137	0.666667	0.995737	0.652914
Daylight	GkNN k=02 X=00.3 Y=02.0.dat	0.435385	0.222222	0.999389	0.610805	0.995137	0.666667	0.995737	0.652914
Daylight	GkNN k=02 X=00.3 Y=03.0.dat	0.429435	0.222222	0.999389	0.610805	0.995137	0.666667	0.995737	0.652914
Daylight	GkNN k=02 X=00.3 Y=05.0.dat	0.422162	0.222222	0.999389	0.610805	0.995137	0.666667	0.995737	0.652914
Daylight	GkNN k=02 X=00.3 Y=07.0.dat	0.418998	0.222222	0.999389	0.610805	0.995137	0.666667	0.995737	0.652914
Daylight	GkNN k=02 X=00.3 Y=10.0.dat	0.114581	0.333333	0.999389	0.666361	0.995745	0.75	0.996344	0.652914
Daylight	GkNN k=02 X=00.3 Y=15.0.dat	0.139872	0.333333	0.999389	0.666361	0.995745	0.75	0.996344	0.652914
Daylight	GkNN k=02 X=00.3 Y=20.0.dat	0.148885	0.333333	0.999389	0.666361	0.995745	0.75	0.996344	0.652914
Daylight	GkNN k=02 X=00.3 Y=30.0.dat	0.152621	0.333333	0.999389	0.666361	0.995745	0.75	0.996344	0.652914
Daylight	GkNN k=02 X=00.3 Y=50.0.dat	0.152997	0.333333	0.999389	0.666361	0.995745	0.75	0.996344	0.652914
Daylight	GkNN k=02 X=00.5 Y=00.0.dat	0.10425	0.333333	0.998778	0.666055	0.995137	0.6	0.996341	0.652914
Daylight	GkNN k=02 X=00.5 Y=00.1.dat	0.103715	0.333333	0.998778	0.666055	0.995137	0.6	0.996341	0.652914
Daylight	GkNN k=02 X=00.5 Y=00.2.dat	0.103181	0.333333	0.998778	0.666055	0.995137	0.6	0.996341	0.652914
Daylight	GkNN k=02 X=00.5 Y=00.3.dat	0.102649	0.333333	0.998778	0.666055	0.995137	0.6	0.996341	0.652914
Daylight	GkNN k=02 X=00.5 Y=00.5.dat	0.101588	0.333333	0.998778	0.666055	0.995137	0.6	0.996341	0.652914
Daylight	GkNN k=02 X=00.5 Y=00.7.dat	0.100534	0.333333	0.998778	0.666055	0.995137	0.6	0.996341	0.652914
Daylight	GkNN k=02 X=00.5 Y=01.0.dat	0.121292	0.333333	0.999389	0.666361	0.995745	0.75	0.996344	0.652914
Daylight	GkNN k=02 X=00.5 Y=01.5.dat	0.120939	0.333333	0.999389	0.666361	0.995745	0.75	0.996344	0.652914
Daylight	GkNN k=02 X=00.5 Y=02.0.dat	0.120587	0.333333	0.999389	0.666361	0.995745	0.75	0.996344	0.652914
Daylight	GkNN k=02 X=00.5 Y=03.0.dat	0.119884	0.333333	0.999389	0.666361	0.995745	0.75	0.996344	0.652914
Daylight	GkNN k=02 X=00.5 Y=05.0.dat	0.118483	0.333333	0.999389	0.666361	0.995745	0.75	0.996344	0.652914
Daylight	GkNN k=02 X=00.5 Y=07.0.dat	0.10873	0.333333	0.998778	0.666055	0.995137	0.6	0.996341	0.652914
Daylight	GkNN k=02 X=00.5 Y=10.0.dat	0.115019	0.333333	0.998778	0.666055	0.995137	0.6	0.996341	0.652914
Daylight	GkNN k=02 X=00.5 Y=15.0.dat	0.111609	0.333333	0.998778	0.666055	0.995137	0.6	0.996341	0.652914
Daylight	GkNN k=02 X=00.5 Y=20.0.dat	0.108255	0.333333	0.998778	0.666055	0.995137	0.6	0.996341	0.652914
Daylight	GkNN k=02 X=00.5 Y=30.0.dat	0.101717	0.333333	0.998778	0.666055	0.995137	0.6	0.996341	0.652914
Daylight	GkNN k=02 X=00.5 Y=50.0.dat	0.152998	0.333333	0.999389	0.666361	0.995745	0.75	0.996344	0.652914
Daylight	GkNN k=02 X=00.7 Y=00.0.dat	0.154915	0.333333	0.998778	0.666055	0.995137	0.6	0.996341	0.652914
Daylight	GkNN k=02 X=00.7 Y=00.1.dat	0.154347	0.333333	0.998778	0.666055	0.995137	0.6	0.996341	0.652914
Daylight	GkNN k=02 X=00.7 Y=00.2.dat	0.153779	0.333333	0.998778	0.666055	0.995137	0.6	0.996341	0.652914
Daylight	GkNN k=02 X=00.7 Y=00.3.dat	0.153212	0.333333	0.998778	0.666055	0.995137	0.6	0.996341	0.652914
Daylight	GkNN k=02 X=00.7 Y=00.5.dat	0.15208	0.333333	0.998778	0.666055	0.995137	0.6	0.996341	0.652914
Daylight	GkNN k=02 X=00.7 Y=00.7.dat	0.15095	0.333333	0.998778	0.666055	0.995137	0.6	0.996341	0.652914
Daylight	GkNN k=02 X=00.7 Y=01.0.dat	0.149261	0.333333	0.998778	0.666055	0.995137	0.6	0.996341	0.652914
Daylight	GkNN k=02 X=00.7 Y=01.5.dat	0.14646	0.333333	0.998778	0.666055	0.995137	0.6	0.996341	0.652914
Daylight	GkNN k=02 X=00.7 Y=02.0.dat	0.143678	0.333333	0.998778	0.666055	0.995137	0.6	0.996341	0.652914
Daylight	GkNN k=02 X=00.7 Y=03.0.dat	0.138173	0.333333	0.998778	0.666055	0.995137	0.6	0.996341	0.652914
Daylight	GkNN k=02 X=00.7 Y=05.0.dat	0.105057	0.333333	0.998166	0.66575	0.994529	0.5	0.996339	0.652914
Daylight	GkNN k=02 X=00.7 Y=07.0.dat	0.117088	0.333333	0.998166	0.66575	0.994529	0.5	0.996339	0.652914
Daylight	GkNN k=02 X=00.7 Y=10.0.dat	0.102425	0.333333	0.998166	0.66575	0.994529	0.5	0.996339	0.652914
Daylight	GkNN k=02 X=00.7 Y=15.0.dat	0.147229	0.333333	0.998778	0.666055	0.995137	0.6	0.996341	0.652914
Daylight	GkNN k=02 X=00.7 Y=20.0.dat	0.151223	0.333333	0.998778	0.666055	0.995137	0.6	0.996341	0.652914
Daylight	GkNN k=02 X=00.7 Y=30.0.dat	0.152837	0.333333	0.998778	0.666055	0.995137	0.6	0.996341	0.652914
Daylight	GkNN k=02 X=00.7 Y=50.0.dat	0.145135	0.333333	0.998778	0.666055	0.995137	0.6	0.996341	0.652914
Daylight	GkNN k=02 X=01.0 Y=00.0.dat	0.2085	0.333333	0.998778	0.666055	0.995137	0.6	0.996341	0.652914
Daylight	GkNN k=02 X=01.0 Y=00.1.dat	0.207964	0.333333	0.998778	0.666055	0.995137	0.6	0.996341	0.652914
Daylight	GkNN k=02 X=01.0 Y=00.2.dat	0.207428	0.333333	0.998778	0.666055	0.995137	0.6	0.996341	0.652914
Daylight	GkNN k=02 X=01.0 Y=00.3.dat	0.206893	0.333333	0.998778	0.666055	0.995137	0.6	0.996341	0.652914
Daylight	GkNN k=02 X=01.0 Y=00.5.dat	0.205821	0.333333	0.998778	0.666055	0.995137	0.6	0.996341	0.652914
Daylight	GkNN k=02 X=01.0 Y=00.7.dat	0.20475	0.333333	0.998778	0.666055	0.995137	0.6	0.996341	0.652914
Daylight	GkNN k=02 X=01.0 Y=01.0.dat	0.203143	0.333333	0.998778	0.666055	0.995137	0.6	0.996341	0.652914
Daylight	GkNN k=02 X=01.0 Y=01.5.dat	0.200467	0.333333	0.998778	0.666055	0.995137	0.6	0.996341	0.652914
Daylight	GkNN k=02 X=01.0 Y=02.0.dat	0.197794	0.333333	0.998778	0.666055	0.995137	0.6	0.996341	0.652914
Daylight	GkNN k=02 X=01.0 Y=03.0.dat	0.10292	0.333333	0.998166	0.66575	0.994529	0.5	0.996339	0.652914
Daylight	GkNN k=02 X=01.0 Y=05.0.dat	0.117599	0.333333	0.998166	0.66575	0.994529	0.5	0.996339	0.652914
Daylight	GkNN k=02 X=01.0 Y=07.0.dat	0.12898	0.333333	0.998166	0.66575	0.994529	0.5	0.996339	0.652914
Daylight	GkNN k=02 X=01.0 Y=10.0.dat	0.140287	0.333333	0.998166	0.66575	0.994529	0.5	0.996339	0.652914
Daylight	GkNN k=02 X=01.0 Y=15.0.dat	0.131891	0.333333	0.998166	0.66575	0.994529	0.5	0.996339	0.652914
Daylight	GkNN k=02 X=01.0 Y=20.0.dat	0.109879	0.333333	0.998166	0.66575	0.994529	0.5	0.996339	0.652914
Daylight	GkNN k=02 X=01.0 Y=30.0.dat	0.152886	0.333333	0.998778	0.666055	0.995137	0.6	0.996341	0.652914
Daylight	GkNN k=02 X=01.0 Y=50.0.dat	0.152999	0.333333	0.998778	0.666055	0.995137	0.6	0.996341	0.652914
Daylight	GkNN k=02 X=01.5 Y=00.0.dat	0.262694	0.333333	0.998778	0.666055	0.995137	0.6	0.996341	0.652914
Daylight	GkNN k=02 X=01.5 Y=00.1.dat	0.262243	0.333333	0.998778	0.666055	0.995137	0.6	0.996341	0.652914
Daylight	GkNN k=02 X=01.5 Y=00.2.dat	0.261793	0.333333	0.998778	0.666055	0.995137	0.6	0.996341	0.652914
Daylight	GkNN k=02 X=01.5 Y=00.3.dat	0.261342	0.333333	0.998778	0.666055	0.995137	0.6	0.996341	0.652914
Daylight	GkNN k=02 X=01.5 Y=00.5.dat	0.100199	0.333333	0.998166	0.66575	0.994529	0.5	0.996339	0.652914
Daylight	GkNN k=02 X=01.5 Y=00.7.dat	0.101699	0.333333	0.998166	0.66575	0.994529	0.5	0.996339	0.652914
Daylight	GkNN k=02 X=01.5 Y=01.0.dat	0.103916	0.333333	0.998166	0.66575	0.994529	0.5	0.996339	0.652914
Daylight	GkNN k=02 X=01.5 Y=01.5.dat	0.107516	0.333333	0.998166	0.66575	0.994529	0.5	0.996339	0.652914
Daylight	GkNN k=02 X=01.5 Y=02.0.dat	0.110983	0.333333	0.998166	0.66575	0.994529	0.5	0.996339	0.652914
Daylight	GkNN k=02 X=01.5 Y=03.0.dat	0.117462	0.333333	0.998166	0.66575	0.994529	0.5	0.996339	0.652914
Daylight	GkNN k=02 X=01.5 Y=05.0.dat	0.128381	0.333333	0.998166	0.66575	0.994529	0.5	0.996339	0.652914
Daylight	GkNN k=02 X=01.5 Y=07.0.dat	0.136535	0.333333	0.998166	0.66575	0.994529	0.5	0.996339	0.652914
Daylight	GkNN k=02 X=01.5 Y=10.0.dat	0.144403	0.333333	0.998166	0.66575	0.994529	0.5	0.996339	0.652914
Daylight	GkNN k=02 X=01.5 Y=15.0.dat	0.150279	0.333333	0.998166	0.66575	0.994529	0.5	0.996339	0.652914
Daylight	GkNN k=02 X=01.5 Y=20.0.dat	0.152168	0.333333	0.998166	0.66575	0.994529	0.5	0.996339	0.652914
Daylight	GkNN k=02 X=01.5 Y=30.0.dat	0.131098	0.333333	0.998166	0.66575	0.994529	0.5	0.996339	0.652914
Daylight	GkNN k=02 X=01.5 Y=50.0.dat	0.152999	0.333333	0.998778	0.666055	0.995137	0.6	0.996341	0.652914
Daylight	GkNN k=02 X=02.0 Y=00.0.dat	0.108187	0.333333	0.998166	0.66575	0.994529	0.5	0.996339	0.652914
Daylight	GkNN k=02 X=02.0 Y=00.1.dat	0.108028	0.333333	0.997555	0.665444	0.993921	0.428571	0.996337	0.652914
Daylight	GkNN k=02 X=02.0 Y=00.2.dat	0.107869	0.333333	0.997555	0.665444	0.993921	0.428571	0.996337	0.652914
Daylight	GkNN k=02 X=02.0 Y=00.3.dat	0.107709	0.333333	0.997555	0.665444	0.993921	0.428571	0.996337	0.652914
Daylight	GkNN k=02 X=02.0 Y=00.5.dat	0.107389	0.333333	0.997555	0.665444	0.993921	0.428571	0.996337	0.652914
Daylight	GkNN k=02 X=02.0 Y=00.7.dat	0.107068	0.333333	0.997555	0.665444	0.993921	0.428571	0.996337	0.652914
Daylight	GkNN k=02 X=02.0 Y=01.0.dat	0.106584	0.333333	0.997555	0.665444	0.993921	0.428571	0.996337	0.652914
Daylight	GkNN k=02 X=02.0 Y=01.5.dat	0.105775	0.333333	0.997555	0.665444	0.993921	0.428571	0.996337	0.652914
Daylight	GkNN k=02 X=02.0 Y=02.0.dat	0.10496	0.333333	0.997555	0.665444	0.993921	0.428571	0.996337	0.652914
Daylight	GkNN k=02 X=02.0 Y=03.0.dat	0.103316	0.333333	0.997555	0.665444	0.993921	0.428571	0.996337	0.652914
Daylight	GkNN k=02 X=02.0 Y=05.0.dat	0.134137	0.333333	0.998166	0.66575	0.994529	0.5	0.996339	0.652914
Daylight	GkNN k=02 X=02.0 Y=07.0.dat	0.140477	0.333333	0.998166	0.66575	0.994529	0.5	0.996339	0.652914
Daylight	GkNN k=02 X=02.0 Y=10.0.dat	0.146506	0.333333	0.998166	0.66575	0.994529	0.5	0.996339	0.652914
Daylight	GkNN k=02 X=02.0 Y=15.0.dat	0.150955	0.333333	0.998166	0.66575	0.994529	0.5	0.996339	0.652914
Daylight	GkNN k=02 X=02.0 Y=20.0.dat	0.152376	0.333333	0.998166	0.66575	0.994529	0.5	0.996339	0.652914
Daylight	GkNN k=02 X=02.0 Y=30.0.dat	0.152943	0.333333	0.998166	0.66575	0.994529	0.5	0.996339	0.652914
Daylight	GkNN k=02 X=02.0 Y=50.0.dat	0.111205	0.333333	0.998166	0.66575	0.994529	0.5	0.996339	0.652914
Daylight	GkNN k=02 X=03.0 Y=00.0.dat	0.121436	0.333333	0.998166	0.66575	0.994529	0.5	0.996339	0.652914
Daylight	GkNN k=02 X=03.0 Y=00.1.dat	0.121317	0.333333	0.997555	0.665444	0.993921	0.428571	0.996337	0.652914
Daylight	GkNN k=02 X=03.0 Y=00.2.dat	0.121198	0.333333	0.997555	0.665444	0.993921	0.428571	0.996337	0.652914
Daylight	GkNN k=02 X=03.0 Y=00.3.dat	0.121078	0.333333	0.997555	0.665444	0.993921	0.428571	0.996337	0.652914
Daylight	GkNN k=02 X=03.0 Y=00.5.dat	0.120838	0.333333	0.997555	0.665444	0.993921	0.428571	0.996337	0.652914
Daylight	GkNN k=02 X=03.0 Y=00.7.dat	0.120597	0.333333	0.997555	0.665444	0.993921	0.428571	0.996337	0.652914
Daylight	GkNN k=02 X=03.0 Y=01.0.dat	0.120234	0.333333	0.997555	0.665444	0.993921	0.428571	0.996337	0.652914
Daylight	GkNN k=02 X=03.0 Y=01.5.dat	0.119624	0.333333	0.997555	0.665444	0.993921	0.428571	0.996337	0.652914
Daylight	GkNN k=02 X=03.0 Y=02.0.dat	0.119009	0.333333	0.997555	0.665444	0.993921	0.428571	0.996337	0.652914
Daylight	GkNN k=02 X=03.0 Y=03.0.dat	0.117763	0.333333	0.997555	0.665444	0.993921	0.428571	0.996337	0.652914
Daylight	GkNN k=02 X=03.0 Y=05.0.dat	0.115211	0.333333	0.997555	0.665444	0.993921	0.428571	0.996337	0.652914
Daylight	GkNN k=02 X=03.0 Y=07.0.dat	0.112587	0.333333	0.997555	0.665444	0.993921	0.428571	0.996337	0.652914
Daylight	GkNN k=02 X=03.0 Y=10.0.dat	0.108538	0.333333	0.997555	0.665444	0.993921	0.428571	0.996337	0.652914
Daylight	GkNN k=02 X=03.0 Y=15.0.dat	0.101578	0.333333	0.997555	0.665444	0.993921	0.428571	0.996337	0.652914
Daylight	GkNN k=02 X=03.0 Y=20.0.dat	0.152583	0.333333	0.998166	0.66575	0.994529	0.5	0.996339	0.652914
Daylight	GkNN k=02 X=03.0 Y=30.0.dat	0.152962	0.333333	0.998166	0.66575	0.994529	0.5	0.996339	0.652914
Daylight	GkNN k=02 X=03.0 Y=50.0.dat	0.153	0.333333	0.998166	0.66575	0.994529	0.5	0.996339	0.652914
Daylight	GkNN k=02 X=05.0 Y=00.0.dat	0.133194	0.333333	0.998166	0.66575	0.994529	0.5	0.996339	0.652914
Daylight	GkNN k=02 X=05.0 Y=00.1.dat	0.133116	0.333333	0.997555	0.665444	0.993921	0.428571	0.996337	0.652914
Daylight	GkNN k=02 X=05.0 Y=00.2.dat	0.133037	0.333333	0.997555	0.665444	0.993921	0.428571	0.996337	0.652914
Daylight	GkNN k=02 X=05.0 Y=00.3.dat	0.132958	0.333333	0.997555	0.665444	0.993921	0.428571	0.996337	0.652914
Daylight	GkNN k=02 X=05.0 Y=00.5.dat	0.1328	0.333333	0.997555	0.665444	0.993921	0.428571	0.996337	0.652914
Daylight	GkNN k=02 X=05.0 Y=00.7.dat	0.132641	0.333333	0.997555	0.665444	0.993921	0.428571	0.996337	0.652914
Daylight	GkNN k=02 X=05.0 Y=01.0.dat	0.132401	0.333333	0.997555	0.665444	0.993921	0.428571	0.996337	0.652914
Daylight	GkNN k=02 X=05.0 Y=01.5.dat	0.131998	0.333333	0.997555	0.665444	0.993921	0.428571	0.996337	0.652914
Daylight	GkNN k=02 X=05.0 Y=02.0.dat	0.13159	0.333333	0.997555	0.665444	0.993921	0.428571	0.996337	0.652914
Daylight	GkNN k=02 X=05.0 Y=03.0.dat	0.130762	0.333333	0.997555	0.665444	0.993921	0.428571	0.996337	0.652914
Daylight	GkNN k=02 X=05.0 Y=05.0.dat	0.129054	0.333333	0.997555	0.665444	0.993921	0.428571	0.996337	0.652914
Daylight	GkNN k=02 X=05.0 Y=07.0.dat	0.127282	0.333333	0.997555	0.665444	0.993921	0.428571	0.996337	0.652846
Daylight	GkNN k=02 X=05.0 Y=10.0.dat	0.124516	0.333333	0.997555	0.665444	0.993921	0.428571	0.996337	0.652846
Daylight	GkNN k=02 X=05.0 Y=15.0.dat	0.119662	0.333333	0.997555	0.665444	0.993921	0.428571	0.996337	0.652846
Daylight	GkNN k=02 X=05.0 Y=20.0.dat	0.114587	0.333333	0.997555	0.665444	0.993921	0.428571	0.996337	0.652846
Daylight	GkNN k=02 X=05.0 Y=30.0.dat	0.104146	0.333333	0.997555	0.665444	0.993921	0.428571	0.996337	0.652846
Daylight	GkNN k=02 X=05.0 Y=50.0.dat	0.153	0.333333	0.998166	0.66575	0.994529	0.5	0.996339	0.652914
Daylight	GkNN k=02 X=07.0 Y=00.0.dat	0.138576	0.333333	0.998166	0.66575	0.994529	0.5	0.996339	0.652914
Daylight	GkNN k=02 X=07.0 Y=00.1.dat	0.138517	0.333333	0.997555	0.665444	0.993921	0.428571	0.996337	0.652914
Daylight	GkNN k=02 X=07.0 Y=00.2.dat	0.138459	0.333333	0.997555	0.665444	0.993921	0.428571	0.996337	0.652914
Daylight	GkNN k=02 X=07.0 Y=00.3.dat	0.1384	0.333333	0.997555	0.665444	0.993921	0.428571	0.996337	0.652914
Daylight	GkNN k=02 X=07.0 Y=00.5.dat	0.138283	0.333333	0.997555	0.665444	0.993921	0.428571	0.996337	0.652914
Daylight	GkNN k=02 X=07.0 Y=00.7.dat	0.138164	0.333333	0.997555	0.665444	0.993921	0.428571	0.996337	0.652914
Daylight	GkNN k=02 X=07.0 Y=01.0.dat	0.137986	0.333333	0.997555	0.665444	0.993921	0.428571	0.996337	0.652914
Daylight	GkNN k=02 X=07.0 Y=01.5.dat	0.137686	0.333333	0.997555	0.665444	0.993921	0.428571	0.996337	0.652914
Daylight	GkNN k=02 X=07.0 Y=02.0.dat	0.137382	0.333333	0.997555	0.665444	0.993921	0.428571	0.996337	0.652914
Daylight	GkNN k=02 X=07.0 Y=03.0.dat	0.136763	0.333333	0.997555	0.665444	0.993921	0.428571	0.996337	0.652846
Daylight	GkNN k=02 X=07.0 Y=05.0.dat	0.135485	0.333333	0.997555	0.665444	0.993921	0.428571	0.996337	0.652846
Daylight	GkNN k=02 X=07.0 Y=07.0.dat	0.134154	0.333333	0.997555	0.665444	0.993921	0.428571	0.996337	0.652846
Daylight	GkNN k=02 X=07.0 Y=10.0.dat	0.132065	0.333333	0.997555	0.665444	0.993921	0.428571	0.996337	0.652846
Daylight	GkNN k=02 X=07.0 Y=15.0.dat	0.128367	0.333333	0.997555	0.665444	0.993921	0.428571	0.996337	0.652846
Daylight	GkNN k=02 X=07.0 Y=20.0.dat	0.124454	0.333333	0.997555	0.665444	0.993921	0.428571	0.996337	0.652846
Daylight	GkNN k=02 X=07.0 Y=30.0.dat	0.116244	0.333333	0.997555	0.665444	0.993921	0.428571	0.996337	0.652846
Daylight	GkNN k=02 X=07.0 Y=50.0.dat	0.153	0.333333	0.998166	0.66575	0.994529	0.5	0.996339	0.652846
Daylight	GkNN k=02 X=10.0 Y=00.0.dat	0.142754	0.333333	0.998166	0.66575	0.994529	0.5	0.996339	0.652914
Daylight	GkNN k=02 X=10.0 Y=00.1.dat	0.142712	0.333333	0.997555	0.665444	0.993921	0.428571	0.996337	0.652914
Daylight	GkNN k=02 X=10.0 Y=00.2.dat	0.14267	0.333333	0.997555	0.665444	0.993921	0.428571	0.996337	0.652914
Daylight	GkNN k=02 X=10.0 Y=00.3.dat	0.142628	0.333333	0.997555	0.665444	0.993921	0.428571	0.996337	0.652914
Daylight	GkNN k=02 X=10.0 Y=00.5.dat	0.142543	0.333333	0.997555	0.665444	0.993921	0.428571	0.996337	0.652914
Daylight	GkNN k=02 X=10.0 Y=00.7.dat	0.142457	0.333333	0.997555	0.665444	0.993921	0.428571	0.996337	0.652914
Daylight	GkNN k=02 X=10.0 Y=01.0.dat	0.142329	0.333333	0.997555	0.665444	0.993921	0.428571	0.996337	0.652914
Daylight	GkNN k=02 X=10.0 Y=01.5.dat	0.142112	0.333333	0.997555	0.665444	0.993921	0.428571	0.996337	0.652846
Daylight	GkNN k=02 X=10.0 Y=02.0.dat	0.141892	0.333333	0.997555	0.665444	0.993921	0.428571	0.996337	0.652846
Daylight	GkNN k=02 X=10.0 Y=03.0.dat	0.141445	0.333333	0.997555	0.665444	0.993921	0.428571	0.996337	0.652846
Daylight	GkNN k=02 X=10.0 Y=05.0.dat	0.140518	0.333333	0.997555	0.665444	0.993921	0.428571	0.996337	0.652846
Daylight	GkNN k=02 X=10.0 Y=07.0.dat	0.13955	0.333333	0.997555	0.665444	0.993921	0.428571	0.996337	0.652846
Daylight	GkNN k=02 X=10.0 Y=10.0.dat	0.138025	0.333333	0.997555	0.665444	0.993921	0.428571	0.996337	0.652846
Daylight	GkNN k=02 X=10.0 Y=15.0.dat	0.135308	0.333333	0.997555	0.665444	0.993921	0.428571	0.996337	0.652846
Daylight	GkNN k=02 X=10.0 Y=20.0.dat	0.132408	0.333333	0.997555	0.665444	0.993921	0.428571	0.996337	0.652846
Daylight	GkNN k=02 X=10.0 Y=30.0.dat	0.126232	0.333333	0.997555	0.665444	0.993921	0.428571	0.996337	0.652846
Daylight	GkNN k=02 X=10.0 Y=50.0.dat	0.11342	0.333333	0.997555	0.665444	0.993921	0.428571	0.996337	0.652846
Daylight	GkNN k=02 X=15.0 Y=00.0.dat	0.102168	0.333333	0.996944	0.665139	0.993313	0.375	0.996335	0.652914
Daylight	GkNN k=02 X=15.0 Y=00.1.dat	0.102098	0.333333	0.996333	0.664833	0.992705	0.333333	0.996333	0.652914
Daylight	GkNN k=02 X=15.0 Y=00.2.dat	0.102027	0.333333	0.996333	0.664833	0.992705	0.333333	0.996333	0.652914
Daylight	GkNN k=02 X=15.0 Y=00.3.dat	0.101955	0.333333	0.996333	0.664833	0.992705	0.333333	0.996333	0.652914
Daylight	GkNN k=02 X=15.0 Y=00.5.dat	0.10181	0.333333	0.996333	0.664833	0.992705	0.333333	0.996333	0.652846
Daylight	GkNN k=02 X=15.0 Y=00.7.dat	0.101662	0.333333	0.996333	0.664833	0.992705	0.333333	0.996333	0.652846
Daylight	GkNN k=02 X=15.0 Y=01.0.dat	0.101435	0.333333	0.996333	0.664833	0.992705	0.333333	0.996333	0.652846
Daylight	GkNN k=02 X=15.0 Y=01.5.dat	0.101045	0.333333	0.996333	0.664833	0.992705	0.333333	0.996333	0.652846
Daylight	GkNN k=02 X=15.0 Y=02.0.dat	0.100638	0.333333	0.996333	0.664833	0.992705	0.333333	0.996333	0.652846
Daylight	GkNN k=02 X=15.0 Y=03.0.dat	0.100777	0.333333	0.996944	0.665139	0.993313	0.375	0.996335	0.652846
Daylight	GkNN k=02 X=15.0 Y=05.0.dat	0.144561	0.333333	0.997555	0.665444	0.993921	0.428571	0.996337	0.652846
Daylight	GkNN k=02 X=15.0 Y=07.0.dat	0.143897	0.333333	0.997555	0.665444	0.993921	0.428571	0.996337	0.652846
Daylight	GkNN k=02 X=15.0 Y=10.0.dat	0.142846	0.333333	0.997555	0.665444	0.993921	0.428571	0.996337	0.652846
Daylight	GkNN k=02 X=15.0 Y=15.0.dat	0.140966	0.333333	0.997555	0.665444	0.993921	0.428571	0.996337	0.652846
Daylight	GkNN k=02 X=15.0 Y=20.0.dat	0.138944	0.333333	0.997555	0.665444	0.993921	0.428571	0.996337	0.652846
Daylight	GkNN k=02 X=15.0 Y=30.0.dat	0.134589	0.333333	0.997555	0.665444	0.993921	0.428571	0.996337	0.652846
Daylight	GkNN k=02 X=15.0 Y=50.0.dat	0.100154	0.333333	0.996944	0.665139	0.993313	0.375	0.996335	0.652846
Daylight	GkNN k=02 X=20.0 Y=00.0.dat	0.103355	0.333333	0.996944	0.665139	0.993313	0.375	0.996335	0.652914
Daylight	GkNN k=02 X=20.0 Y=00.1.dat	0.103302	0.333333	0.996333	0.664833	0.992705	0.333333	0.996333	0.652914
Daylight	GkNN k=02 X=20.0 Y=00.2.dat	0.103248	0.333333	0.996333	0.664833	0.992705	0.333333	0.996333	0.652846
Daylight	GkNN k=02 X=20.0 Y=00.3.dat	0.103194	0.333333	0.996333	0.664833	0.992705	0.333333	0.996333	0.652846
Daylight	GkNN k=02 X=20.0 Y=00.5.dat	0.103083	0.333333	0.996333	0.664833	0.992705	0.333333	0.996333	0.652846
Daylight	GkNN k=02 X=20.0 Y=00.7.dat	0.102971	0.333333	0.996333	0.664833	0.992705	0.333333	0.996333	0.652846
Daylight	GkNN k=02 X=20.0 Y=01.0.dat	0.102799	0.333333	0.996333	0.664833	0.992705	0.333333	0.996333	0.652846
Daylight	GkNN k=02 X=20.0 Y=01.5.dat	0.102502	0.333333	0.996333	0.664833	0.992705	0.333333	0.996333	0.652846
Daylight	GkNN k=02 X=20.0 Y=02.0.dat	0.102192	0.333333	0.996333	0.664833	0.992705	0.333333	0.996333	0.652846
Daylight	GkNN k=02 X=20.0 Y=03.0.dat	0.101538	0.333333	0.996333	0.664833	0.992705	0.333333	0.996333	0.652846
Daylight	GkNN k=02 X=20.0 Y=05.0.dat	0.100101	0.333333	0.996333	0.664833	0.992705	0.333333	0.996333	0.652846
Daylight	GkNN k=02 X=20.0 Y=07.0.dat	0.100641	0.333333	0.996944	0.665139	0.993313	0.375	0.996335	0.652846
Daylight	GkNN k=02 X=20.0 Y=10.0.dat	0.14532	0.333333	0.997555	0.665444	0.993921	0.428571	0.996337	0.652846
Daylight	GkNN k=02 X=20.0 Y=15.0.dat	0.143882	0.333333	0.997555	0.665444	0.993921	0.428571	0.996337	0.652846
Daylight	GkNN k=02 X=20.0 Y=20.0.dat	0.142332	0.333333	0.997555	0.665444	0.993921	0.428571	0.996337	0.652846
Daylight	GkNN k=02 X=20.0 Y=30.0.dat	0.138973	0.333333	0.997555	0.665444	0.993921	0.428571	0.996337	0.652846
Daylight	GkNN k=02 X=20.0 Y=50.0.dat	0.100365	0.333333	0.996944	0.665139	0.993313	0.375	0.996335	0.652846
Daylight	GkNN k=02 X=30.0 Y=00.0.dat	0.104556	0.333333	0.996944	0.665139	0.993313	0.375	0.996335	0.652914
Daylight	GkNN k=02 X=30.0 Y=00.1.dat	0.10452	0.333333	0.996333	0.664833	0.992705	0.333333	0.996333	0.652846
Daylight	GkNN k=02 X=30.0 Y=00.2.dat	0.104484	0.333333	0.996333	0.664833	0.992705	0.333333	0.996333	0.652846
Daylight	GkNN k=02 X=30.0 Y=00.3.dat	0.104447	0.333333	0.996333	0.664833	0.992705	0.333333	0.996333	0.652846
Daylight	GkNN k=02 X=30.0 Y=00.5.dat	0.104373	0.333333	0.996333	0.664833	0.992705	0.333333	0.996333	0.652846
Daylight	GkNN k=02 X=30.0 Y=00.7.dat	0.104297	0.333333	0.996333	0.664833	0.992705	0.333333	0.996333	0.652846
Daylight	GkNN k=02 X=30.0 Y=01.0.dat	0.104181	0.333333	0.996333	0.664833	0.992705	0.333333	0.996333	0.652846
Daylight	GkNN k=02 X=30.0 Y=01.5.dat	0.10398	0.333333	0.996333	0.664833	0.992705	0.333333	0.996333	0.652846
Daylight	GkNN k=02 X=30.0 Y=02.0.dat	0.10377	0.333333	0.996333	0.664833	0.992705	0.333333	0.996333	0.652846
Daylight	GkNN k=02 X=30.0 Y=03.0.dat	0.103327	0.333333	0.996333	0.664833	0.992705	0.333333	0.996333	0.652846
Daylight	GkNN k=02 X=30.0 Y=05.0.dat	0.10235	0.333333	0.996333	0.664833	0.992705	0.333333	0.996333	0.652846
Daylight	GkNN k=02 X=30.0 Y=07.0.dat	0.101271	0.333333	0.996333	0.664833	0.992705	0.333333	0.996333	0.652846
Daylight	GkNN k=02 X=30.0 Y=10.0.dat	0.101765	0.333333	0.996944	0.665139	0.993313	0.375	0.996335	0.652846
Daylight	GkNN k=02 X=30.0 Y=15.0.dat	0.100024	0.333333	0.996944	0.665139	0.993313	0.375	0.996335	0.652846
Daylight	GkNN k=02 X=30.0 Y=20.0.dat	0.145803	0.333333	0.997555	0.665444	0.993921	0.428571	0.996337	0.652846
Daylight	GkNN k=02 X=30.0 Y=30.0.dat	0.100121	0.333333	0.996944	0.665139	0.993313	0.375	0.996335	0.652846
Daylight	GkNN k=02 X=30.0 Y=50.0.dat	0.100576	0.333333	0.996944	0.665139	0.993313	0.375	0.996335	0.652846
Daylight	GkNN k=02 X=50.0 Y=00.0.dat	0.105527	0.333333	0.996944	0.665139	0.993313	0.375	0.996335	0.652914
Daylight	GkNN k=02 X=50.0 Y=00.1.dat	0.105505	0.333333	0.996333	0.664833	0.992705	0.333333	0.996333	0.652846
Daylight	GkNN k=02 X=50.0 Y=00.2.dat	0.105483	0.333333	0.996333	0.664833	0.992705	0.333333	0.996333	0.652846
Daylight	GkNN k=02 X=50.0 Y=00.3.dat	0.105461	0.333333	0.996333	0.664833	0.992705	0.333333	0.996333	0.652846
Daylight	GkNN k=02 X=50.0 Y=00.5.dat	0.105416	0.333333	0.996333	0.664833	0.992705	0.333333	0.996333	0.652846
Daylight	GkNN k=02 X=50.0 Y=00.7.dat	0.10537	0.333333	0.996333	0.664833	0.992705	0.333333	0.996333	0.652846
Daylight	GkNN k=02 X=50.0 Y=01.0.dat	0.105299	0.333333	0.996333	0.664833	0.992705	0.333333	0.996333	0.652846
Daylight	GkNN k=02 X=50.0 Y=01.5.dat	0.105177	0.333333	0.996333	0.664833	0.992705	0.333333	0.996333	0.652846
Daylight	GkNN k=02 X=50.0 Y=02.0.dat	0.10505	0.333333	0.996333	0.664833	0.992705	0.333333	0.996333	0.652846
Daylight	GkNN k=02 X=50.0 Y=03.0.dat	0.104781	0.333333	0.996333	0.664833	0.992705	0.333333	0.996333	0.652846
Daylight	GkNN k=02 X=50.0 Y=05.0.dat	0.104185	0.333333	0.996333	0.664833	0.992705	0.333333	0.996333	0.652846
Daylight	GkNN k=02 X=50.0 Y=07.0.dat	0.103525	0.333333	0.996333	0.664833	0.992705	0.333333	0.996333	0.652846
Daylight	GkNN k=02 X=50.0 Y=10.0.dat	0.102446	0.333333	0.996333	0.664833	0.992705	0.333333	0.996333	0.652846
Daylight	GkNN k=02 X=50.0 Y=15.0.dat	0.100122	0.333333	0.995721	0.664527	0.992097	0.3	0.99633	0.652846
Daylight	GkNN k=02 X=50.0 Y=20.0.dat	0.100255	0.333333	0.996333	0.664833	0.992705	0.333333	0.996333	0.652846
Daylight	GkNN k=02 X=50.0 Y=30.0.dat	0.100472	0.333333	0.996944	0.665139	0.993313	0.375	0.996335	0.652846
Daylight	GkNN k=02 X=50.0 Y=50.0.dat	0.100746	0.333333	0.996944	0.665139	0.993313	0.375	0.996335	0.652846
Daylight	GkNN k=03 X=00.0 Y=00.1.dat	0.859	0	1	0.5	0.994529	0	0.994529	0.5
Daylight	GkNN k=03 X=00.0 Y=00.2.dat	0.859	0	1	0.5	0.994529	0	0.994529	0.5
Daylight	GkNN k=03 X=00.0 Y=00.3.dat	0.859	0	1	0.5	0.994529	0	0.994529	0.5
Daylight	GkNN k=03 X=00.0 Y=00.5.dat	0.859	0	1	0.5	0.994529	0	0.994529	0.5
Daylight	GkNN k=03 X=00.0 Y=00.7.dat	0.859	0	1	0.5	0.994529	0	0.994529	0.5
Daylight	GkNN k=03 X=00.0 Y=01.0.dat	0.859	0	1	0.5	0.994529	0	0.994529	0.5
Daylight	GkNN k=03 X=00.0 Y=01.5.dat	0.859	0	1	0.5	0.994529	0	0.994529	0.5
Daylight	GkNN k=03 X=00.0 Y=02.0.dat	0.859	0	1	0.5	0.994529	0	0.994529	0.5
Daylight	GkNN k=03 X=00.0 Y=03.0.dat	0.859	0	1	0.5	0.994529	0	0.994529	0.5
Daylight	GkNN k=03 X=00.0 Y=05.0.dat	0.859	0	1	0.5	0.994529	0	0.994529	0.5
Daylight	GkNN k=03 X=00.0 Y=07.0.dat	0.859	0	1	0.5	0.994529	0	0.994529	0.5
Daylight	GkNN k=03 X=00.0 Y=10.0.dat	0.859	0	1	0.5	0.994529	0	0.994529	0.5
Daylight	GkNN k=03 X=00.0 Y=15.0.dat	0.859	0	1	0.5	0.994529	0	0.994529	0.5
Daylight	GkNN k=03 X=00.0 Y=20.0.dat	0.859	0	1	0.5	0.994529	0	0.994529	0.5
Daylight	GkNN k=03 X=00.0 Y=30.0.dat	0.859	0	1	0.5	0.994529	0	0.994529	0.5
Daylight	GkNN k=03 X=00.0 Y=50.0.dat	0.859	0	1	0.5	0.994529	0	0.994529	0.5
Daylight	GkNN k=03 X=00.1 Y=00.0.dat	0.0101742	0	1	0.5	0.994529	0	0.994529	0.642998
Daylight	GkNN k=03 X=00.1 Y=00.1.dat	0.0115346	0	1	0.5	0.994529	0	0.994529	0.643032
Daylight	GkNN k=03 X=00.1 Y=00.2.dat	0.0130638	0	1	0.5	0.994529	0	0.994529	0.6431
Daylight	GkNN k=03 X=00.1 Y=00.3.dat	0.0147791	0	1	0.5	0.994529	0	0.994529	0.6431
Daylight	GkNN k=03 X=00.1 Y=00.5.dat	0.0188424	0	1	0.5	0.994529	0	0.994529	0.6431
Daylight	GkNN k=03 X=00.1 Y=00.7.dat	0.0238816	0	1	0.5	0.994529	0	0.994529	0.6431
Daylight	GkNN k=03 X=00.1 Y=01.0.dat	0.0336385	0	1	0.5	0.994529	0	0.994529	0.6431
Daylight	GkNN k=03 X=00.1 Y=01.5.dat	0.0571578	0	1	0.5	0.994529	0	0.994529	0.6431
Daylight	GkNN k=03 X=00.1 Y=02.0.dat	0.09159	0	1	0.5	0.994529	0	0.994529	0.643168
Daylight	GkNN k=03 X=00.1 Y=03.0.dat	0.11195	0.222222	1	0.611111	0.995745	1	0.99574	0.643168
Daylight	GkNN k=03 X=00.1 Y=05.0.dat	0.180888	0.222222	0.999389	0.610805	0.995137	0.666667	0.995737	0.643168
Daylight	GkNN k=03 X=00.1 Y=07.0.dat	0.289807	0.222222	0.999389	0.610805	0.995137	0.666667	0.995737	0.643168
Daylight	GkNN k=03 X=00.1 Y=10.0.dat	0.408555	0.222222	0.999389	0.610805	0.995137	0.666667	0.995737	0.6431
Daylight	GkNN k=03 X=00.1 Y=15.0.dat	0.115254	0.333333	0.999389	0.666361	0.995745	0.75	0.996344	0.6431
Daylight	GkNN k=03 X=00.1 Y=20.0.dat	0.140755	0.333333	0.999389	0.666361	0.995745	0.75	0.996344	0.6431
Daylight	GkNN k=03 X=00.1 Y=30.0.dat	0.151863	0.333333	0.999389	0.666361	0.995745	0.75	0.996344	0.6431
Daylight	GkNN k=03 X=00.1 Y=50.0.dat	0.152991	0.333333	0.999389	0.666361	0.995745	0.75	0.996344	0.6431
Daylight	GkNN k=03 X=00.2 Y=00.0.dat	0.0773887	0	1	0.5	0.994529	0	0.994529	0.642998
Daylight	GkNN k=03 X=00.2 Y=00.1.dat	0.0825875	0	1	0.5	0.994529	0	0.994529	0.643032
Daylight	GkNN k=03 X=00.2 Y=00.2.dat	0.0880908	0	1	0.5	0.994529	0	0.994529	0.643032
Daylight	GkNN k=03 X=00.2 Y=00.3.dat	0.0939072	0	1	0.5	0.994529	0	0.994529	0.6431
Daylight	GkNN k=03 X=00.2 Y=00.5.dat	0.106509	0	1	0.5	0.994529	0	0.994529	0.6431
Daylight	GkNN k=03 X=00.2 Y=00.7.dat	0.105314	0.111111	1	0.555556	0.995137	1	0.995134	0.6431
Daylight	GkNN k=03 X=00.2 Y=01.0.dat	0.103697	0.222222	0.999389	0.610805	0.995137	0.666667	0.995737	0.6431
Daylight	GkNN k=03 X=00.2 Y=01.5.dat	0.132602	0.222222	0.999389	0.610805	0.995137	0.666667	0.995737	0.6431
Daylight	GkNN k=03 X=00.2 Y=02.0.dat	0.159303	0.222222	0.999389	0.610805	0.995137	0.666667	0.995737	0.6431
Daylight	GkNN k=03 X=00.2 Y=03.0.dat	0.2116	0.222222	0.999389	0.610805	0.995137	0.666667	0.995737	0.6431
Daylight	GkNN k=03 X=00.2 Y=05.0.dat	0.314556	0.222222	0.999389	0.610805	0.995137	0.666667	0.995737	0.6431
Daylight	GkNN k=03 X=00.2 Y=07.0.dat	0.392273	0.222222	0.999389	0.610805	0.995137	0.666667	0.995737	0.6431
Daylight	GkNN k=03 X=00.2 Y=10.0.dat	0.412983	0.222222	0.999389	0.610805	0.995137	0.666667	0.995737	0.6431
Daylight	GkNN k=03 X=00.2 Y=15.0.dat	0.132793	0.333333	0.999389	0.666361	0.995745	0.75	0.996344	0.6431
Daylight	GkNN k=03 X=00.2 Y=20.0.dat	0.14675	0.333333	0.999389	0.666361	0.995745	0.75	0.996344	0.6431
Daylight	GkNN k=03 X=00.2 Y=30.0.dat	0.15243	0.333333	0.999389	0.666361	0.995745	0.75	0.996344	0.6431
Daylight	GkNN k=03 X=00.2 Y=50.0.dat	0.152995	0.333333	0.999389	0.666361	0.995745	0.75	0.996344	0.6431
Daylight	GkNN k=03 X=00.3 Y=00.0.dat	0.116872	0.222222	0.998778	0.6105	0.994529	0.5	0.995734	0.642998
Daylight	GkNN k=03 X=00.3 Y=00.1.dat	0.116254	0.333333	0.998778	0.666055	0.995137	0.6	0.996341	0.643032
Daylight	GkNN k=03 X=00.3 Y=00.2.dat	0.115641	0.333333	0.998778	0.666055	0.995137	0.6	0.996341	0.643032
Daylight	GkNN k=03 X=00.3 Y=00.3.dat	0.115031	0.333333	0.998778	0.666055	0.995137	0.6	0.996341	0.643032
Daylight	GkNN k=03 X=00.3 Y=00.5.dat	0.113822	0.333333	0.998778	0.666055	0.995137	0.6	0.996341	0.6431
Daylight	GkNN k=03 X=00.3 Y=00.7.dat	0.112628	0.333333	0.998778	0.666055	0.995137	0.6	0.996341	0.6431
Daylight	GkNN k=03 X=00.3 Y=01.0.dat	0.110864	0.333333	0.998778	0.666055	0.995137	0.6	0.996341	0.6431
Daylight	GkNN k=03 X=00.3 Y=01.5.dat	0.107996	0.333333	0.998778	0.666055	0.995137	0.6	0.996341	0.6431
Daylight	GkNN k=03 X=00.3 Y=02.0.dat	0.105218	0.333333	0.998778	0.666055	0.995137	0.6	0.996341	0.6431
Daylight	GkNN k=03 X=00.3 Y=03.0.dat	0.11823	0.333333	0.999389	0.666361	0.995745	0.75	0.996344	0.6431
Daylight	GkNN k=03 X=00.3 Y=05.0.dat	0.103779	0.333333	0.999389	0.666361	0.995745	0.75	0.996344	0.6431
Daylight	GkNN k=03 X=00.3 Y=07.0.dat	0.400996	0.222222	0.999389	0.610805	0.995137	0.666667	0.995737	0.6431
Daylight	GkNN k=03 X=00.3 Y=10.0.dat	0.110196	0.333333	0.999389	0.666361	0.995745	0.75	0.996344	0.6431
Daylight	GkNN k=03 X=00.3 Y=15.0.dat	0.139213	0.333333	0.999389	0.666361	0.995745	0.75	0.996344	0.6431
Daylight	GkNN k=03 X=00.3 Y=20.0.dat	0.148804	0.333333	0.999389	0.666361	0.995745	0.75	0.996344	0.6431
Daylight	GkNN k=03 X=00.3 Y=30.0.dat	0.15262	0.333333	0.999389	0.666361	0.995745	0.75	0.996344	0.6431
Daylight	GkNN k=03 X=00.3 Y=50.0.dat	0.152997	0.333333	0.999389	0.666361	0.995745	0.75	0.996344	0.6431
Daylight	GkNN k=03 X=00.5 Y=00.0.dat	0.200801	0.222222	0.998778	0.6105	0.994529	0.5	0.995734	0.642998
Daylight	GkNN k=03 X=00.5 Y=00.1.dat	0.200192	0.333333	0.998778	0.666055	0.995137	0.6	0.996341	0.643032
Daylight	GkNN k=03 X=00.5 Y=00.2.dat	0.199586	0.333333	0.998778	0.666055	0.995137	0.6	0.996341	0.643032
Daylight	GkNN k=03 X=00.5 Y=00.3.dat	0.198982	0.333333	0.998778	0.666055	0.995137	0.6	0.996341	0.643032
Daylight	GkNN k=03 X=00.5 Y=00.5.dat	0.19778	0.333333	0.998778	0.666055	0.995137	0.6	0.996341	0.643032
Daylight	GkNN k=03 X=00.5 Y=00.7.dat	0.196588	0.333333	0.998778	0.666055	0.995137	0.6	0.996341	0.643032
Daylight	GkNN k=03 X=00.5 Y=01.0.dat	0.194817	0.333333	0.998778	0.666055	0.995137	0.6	0.996341	0.6431
Daylight	GkNN k=03 X=00.5 Y=01.5.dat	0.191913	0.333333	0.998778	0.666055	0.995137	0.6	0.996341	0.6431
Daylight	GkNN k=03 X=00.5 Y=02.0.dat	0.189068	0.333333	0.998778	0.666055	0.995137	0.6	0.996341	0.6431
Daylight	GkNN k=03 X=00.5 Y=03.0.dat	0.18356	0.333333	0.998778	0.666055	0.995137	0.6	0.996341	0.6431
Daylight	GkNN k=03 X=00.5 Y=05.0.dat	0.173283	0.333333	0.998778	0.666055	0.995137	0.6	0.996341	0.6431
Daylight	GkNN k=03 X=00.5 Y=07.0.dat	0.10053	0.333333	0.998166	0.66575	0.994529	0.5	0.996339	0.6431
Daylight	GkNN k=03 X=00.5 Y=10.0.dat	0.125654	0.333333	0.998166	0.66575	0.994529	0.5	0.996339	0.6431
Daylight	GkNN k=03 X=00.5 Y=15.0.dat	0.127188	0.333333	0.998166	0.66575	0.994529	0.5	0.996339	0.6431
Daylight	GkNN k=03 X=00.5 Y=20.0.dat	0.123799	0.333333	0.998778	0.666055	0.995137	0.6	0.996341	0.6431
Daylight	GkNN k=03 X=00.5 Y=30.0.dat	0.107997	0.333333	0.998778	0.666055	0.995137	0.6	0.996341	0.6431
Daylight	GkNN k=03 X=00.5 Y=50.0.dat	0.152998	0.333333	0.999389	0.666361	0.995745	0.75	0.996344	0.6431
Daylight	GkNN k=03 X=00.7 Y=00.0.dat	0.101582	0.333333	0.998166	0.66575	0.994529	0.5	0.996339	0.642998
Daylight	GkNN k=03 X=00.7 Y=00.1.dat	0.100428	0.333333	0.998166	0.66575	0.994529	0.5	0.996339	0.643032
Daylight	GkNN k=03 X=00.7 Y=00.2.dat	0.252268	0.333333	0.998778	0.666055	0.995137	0.6	0.996341	0.643032
Daylight	GkNN k=03 X=00.7 Y=00.3.dat	0.251748	0.333333	0.998778	0.666055	0.995137	0.6	0.996341	0.643032
Daylight	GkNN k=03 X=00.7 Y=00.5.dat	0.250712	0.333333	0.998778	0.666055	0.995137	0.6	0.996341	0.643032
Daylight	GkNN k=03 X=00.7 Y=00.7.dat	0.249682	0.333333	0.998778	0.666055	0.995137	0.6	0.996341	0.643032
Daylight	GkNN k=03 X=00.7 Y=01.0.dat	0.248148	0.333333	0.998778	0.666055	0.995137	0.6	0.996341	0.643032
Daylight	GkNN k=03 X=00.7 Y=01.5.dat	0.245622	0.333333	0.998778	0.666055	0.995137	0.6	0.996341	0.6431
Daylight	GkNN k=03 X=00.7 Y=02.0.dat	0.243137	0.333333	0.998778	0.666055	0.995137	0.6	0.996341	0.6431
Daylight	GkNN k=03 X=00.7 Y=03.0.dat	0.238291	0.333333	0.998778	0.666055	0.995137	0.6	0.996341	0.6431
Daylight	GkNN k=03 X=00.7 Y=05.0.dat	0.229124	0.333333	0.998778	0.666055	0.995137	0.6	0.996341	0.6431
Daylight	GkNN k=03 X=00.7 Y=07.0.dat	0.113347	0.333333	0.998166	0.66575	0.994529	0.5	0.996339	0.6431
Daylight	GkNN k=03 X=00.7 Y=10.0.dat	0.132926	0.333333	0.998166	0.66575	0.994529	0.5	0.996339	0.6431
Daylight	GkNN k=03 X=00.7 Y=15.0.dat	0.146932	0.333333	0.998166	0.66575	0.994529	0.5	0.996339	0.6431
Daylight	GkNN k=03 X=00.7 Y=20.0.dat	0.151187	0.333333	0.998166	0.66575	0.994529	0.5	0.996339	0.6431
Daylight	GkNN k=03 X=00.7 Y=30.0.dat	0.152837	0.333333	0.998778	0.666055	0.995137	0.6	0.996341	0.6431
Daylight	GkNN k=03 X=00.7 Y=50.0.dat	0.146203	0.333333	0.998778	0.666055	0.995137	0.6	0.996341	0.6431
Daylight	GkNN k=03 X=01.0 Y=00.0.dat	0.105667	0.333333	0.997555	0.665444	0.993921	0.428571	0.996337	0.642998
Daylight	GkNN k=03 X=01.0 Y=00.1.dat	0.104993	0.333333	0.997555	0.665444	0.993921	0.428571	0.996337	0.643032
Daylight	GkNN k=03 X=01.0 Y=00.2.dat	0.104316	0.333333	0.997555	0.665444	0.993921	0.428571	0.996337	0.643032
Daylight	GkNN k=03 X=01.0 Y=00.3.dat	0.103635	0.333333	0.997555	0.665444	0.993921	0.428571	0.996337	0.643032
Daylight	GkNN k=03 X=01.0 Y=00.5.dat	0.102261	0.333333	0.997555	0.665444	0.993921	0.428571	0.996337	0.643032
Daylight	GkNN k=03 X=01.0 Y=00.7.dat	0.100872	0.333333	0.997555	0.665444	0.993921	0.428571	0.996337	0.643032
Daylight	GkNN k=03 X=01.0 Y=01.0.dat	0.149458	0.333333	0.998166	0.66575	0.994529	0.5	0.996339	0.643032
Daylight	GkNN k=03 X=01.0 Y=01.5.dat	0.142688	0.333333	0.998166	0.66575	0.994529	0.5	0.996339	0.643032
Daylight	GkNN k=03 X=01.0 Y=02.0.dat	0.135849	0.333333	0.998166	0.66575	0.994529	0.5	0.996339	0.643032
Daylight	GkNN k=03 X=01.0 Y=03.0.dat	0.122104	0.333333	0.998166	0.66575	0.994529	0.5	0.996339	0.6431
Daylight	GkNN k=03 X=01.0 Y=05.0.dat	0.108176	0.333333	0.998166	0.66575	0.994529	0.5	0.996339	0.6431
Daylight	GkNN k=03 X=01.0 Y=07.0.dat	0.124021	0.333333	0.998166	0.66575	0.994529	0.5	0.996339	0.6431
Daylight	GkNN k=03 X=01.0 Y=10.0.dat	0.138654	0.333333	0.998166	0.66575	0.994529	0.5	0.996339	0.6431
Daylight	GkNN k=03 X=01.0 Y=15.0.dat	0.148726	0.333333	0.998166	0.66575	0.994529	0.5	0.996339	0.6431
Daylight	GkNN k=03 X=01.0 Y=20.0.dat	0.151729	0.333333	0.998166	0.66575	0.994529	0.5	0.996339	0.6431
Daylight	GkNN k=03 X=01.0 Y=30.0.dat	0.152886	0.333333	0.998166	0.66575	0.994529	0.5	0.996339	0.6431
Daylight	GkNN k=03 X=01.0 Y=50.0.dat	0.152999	0.333333	0.998778	0.666055	0.995137	0.6	0.996341	0.6431
Daylight	GkNN k=03 X=01.5 Y=00.0.dat	0.152398	0.333333	0.997555	0.665444	0.993921	0.428571	0.996337	0.642998
Daylight	GkNN k=03 X=01.5 Y=00.1.dat	0.15175	0.333333	0.997555	0.665444	0.993921	0.428571	0.996337	0.643032
Daylight	GkNN k=03 X=01.5 Y=00.2.dat	0.151096	0.333333	0.997555	0.665444	0.993921	0.428571	0.996337	0.643032
Daylight	GkNN k=03 X=01.5 Y=00.3.dat	0.150437	0.333333	0.997555	0.665444	0.993921	0.428571	0.996337	0.643032
Daylight	GkNN k=03 X=01.5 Y=00.5.dat	0.149105	0.333333	0.997555	0.665444	0.993921	0.428571	0.996337	0.643032
Daylight	GkNN k=03 X=01.5 Y=00.7.dat	0.147752	0.333333	0.997555	0.665444	0.993921	0.428571	0.996337	0.643032
Daylight	GkNN k=03 X=01.5 Y=01.0.dat	0.145686	0.333333	0.997555	0.665444	0.993921	0.428571	0.996337	0.643032
Daylight	GkNN k=03 X=01.5 Y=01.5.dat	0.142149	0.333333	0.997555	0.665444	0.993921	0.428571	0.996337	0.643032
Daylight	GkNN k=03 X=01.5 Y=02.0.dat	0.138501	0.333333	0.997555	0.665444	0.993921	0.428571	0.996337	0.643032
Daylight	GkNN k=03 X=01.5 Y=03.0.dat	0.105063	0.333333	0.996944	0.665139	0.993313	0.375	0.996335	0.643032
Daylight	GkNN k=03 X=01.5 Y=05.0.dat	0.11492	0.333333	0.996944	0.665139	0.993313	0.375	0.996335	0.6431
Daylight	GkNN k=03 X=01.5 Y=07.0.dat	0.133013	0.333333	0.997555	0.665444	0.993921	0.428571	0.996337	0.6431
Daylight	GkNN k=03 X=01.5 Y=10.0.dat	0.14328	0.333333	0.998166	0.66575	0.994529	0.5	0.996339	0.6431
Daylight	GkNN k=03 X=01.5 Y=15.0.dat	0.150137	0.333333	0.998166	0.66575	0.994529	0.5	0.996339	0.6431
Daylight	GkNN k=03 X=01.5 Y=20.0.dat	0.152151	0.333333	0.998166	0.66575	0.994529	0.5	0.996339	0.6431
Daylight	GkNN k=03 X=01.5 Y=30.0.dat	0.152924	0.333333	0.998166	0.66575	0.994529	0.5	0.996339	0.6431
Daylight	GkNN k=03 X=01.5 Y=50.0.dat	0.148135	0.333333	0.998166	0.66575	0.994529	0.5	0.996339	0.6431
Daylight	GkNN k=03 X=02.0 Y=00.0.dat	0.18302	0.333333	0.997555	0.665444	0.993921	0.428571	0.996337	0.642998
Daylight	GkNN k=03 X=02.0 Y=00.1.dat	0.182436	0.333333	0.997555	0.665444	0.993921	0.428571	0.996337	0.643032
Daylight	GkNN k=03 X=02.0 Y=00.2.dat	0.181846	0.333333	0.997555	0.665444	0.993921	0.428571	0.996337	0.643032
Daylight	GkNN k=03 X=02.0 Y=00.3.dat	0.181252	0.333333	0.997555	0.665444	0.993921	0.428571	0.996337	0.643032
Daylight	GkNN k=03 X=02.0 Y=00.5.dat	0.180046	0.333333	0.997555	0.665444	0.993921	0.428571	0.996337	0.643032
Daylight	GkNN k=03 X=02.0 Y=00.7.dat	0.17882	0.333333	0.997555	0.665444	0.993921	0.428571	0.996337	0.643032
Daylight	GkNN k=03 X=02.0 Y=01.0.dat	0.176941	0.333333	0.997555	0.665444	0.993921	0.428571	0.996337	0.643032
Daylight	GkNN k=03 X=02.0 Y=01.5.dat	0.102735	0.333333	0.996944	0.665139	0.993313	0.375	0.996335	0.643032
Daylight	GkNN k=03 X=02.0 Y=02.0.dat	0.107195	0.333333	0.996944	0.665139	0.993313	0.375	0.996335	0.643032
Daylight	GkNN k=03 X=02.0 Y=03.0.dat	0.115414	0.333333	0.996944	0.665139	0.993313	0.375	0.996335	0.643032
Daylight	GkNN k=03 X=02.0 Y=05.0.dat	0.12865	0.333333	0.996944	0.665139	0.993313	0.375	0.996335	0.643032
Daylight	GkNN k=03 X=02.0 Y=07.0.dat	0.132001	0.333333	0.996944	0.665139	0.993313	0.375	0.996335	0.643032
Daylight	GkNN k=03 X=02.0 Y=10.0.dat	0.107853	0.333333	0.996944	0.665139	0.993313	0.375	0.996335	0.643032
Daylight	GkNN k=03 X=02.0 Y=15.0.dat	0.150848	0.333333	0.998166	0.66575	0.994529	0.5	0.996339	0.6431
Daylight	GkNN k=03 X=02.0 Y=20.0.dat	0.152363	0.333333	0.998166	0.66575	0.994529	0.5	0.996339	0.6431
Daylight	GkNN k=03 X=02.0 Y=30.0.dat	0.152943	0.333333	0.998166	0.66575	0.994529	0.5	0.996339	0.6431
Daylight	GkNN k=03 X=02.0 Y=50.0.dat	0.153	0.333333	0.998166	0.66575	0.994529	0.5	0.996339	0.6431
Daylight	GkNN k=03 X=03.0 Y=00.0.dat	0.106084	0.333333	0.996944	0.665139	0.993313	0.375	0.996335	0.642998
Daylight	GkNN k=03 X=03.0 Y=00.1.dat	0.106053	0.333333	0.996333	0.664833	0.992705	0.333333	0.996333	0.643032
Daylight	GkNN k=03 X=03.0 Y=00.2.dat	0.106021	0.333333	0.996333	0.664833	0.992705	0.333333	0.996333	0.643032
Daylight	GkNN k=03 X=03.0 Y=00.3.dat	0.105989	0.333333	0.996333	0.664833	0.992705	0.333333	0.996333	0.643032
Daylight	GkNN k=03 X=03.0 Y=00.5.dat	0.105923	0.333333	0.996333	0.664833	0.992705	0.333333	0.996333	0.643032
Daylight	GkNN k=03 X=03.0 Y=00.7.dat	0.105855	0.333333	0.996333	0.664833	0.992705	0.333333	0.996333	0.643032
Daylight	GkNN k=03 X=03.0 Y=01.0.dat	0.105749	0.333333	0.996333	0.664833	0.992705	0.333333	0.996333	0.643032
Daylight	GkNN k=03 X=03.0 Y=01.5.dat	0.105563	0.333333	0.996333	0.664833	0.992705	0.333333	0.996333	0.643032
Daylight	GkNN k=03 X=03.0 Y=02.0.dat	0.105364	0.333333	0.996333	0.664833	0.992705	0.333333	0.996333	0.643032
Daylight	GkNN k=03 X=03.0 Y=03.0.dat	0.10493	0.333333	0.996333	0.664833	0.992705	0.333333	0.996333	0.643032
Daylight	GkNN k=03 X=03.0 Y=05.0.dat	0.103913	0.333333	0.996333	0.664833	0.992705	0.333333	0.996333	0.643032
Daylight	GkNN k=03 X=03.0 Y=07.0.dat	0.102703	0.333333	0.996333	0.664833	0.992705	0.333333	0.996333	0.643032
Daylight	GkNN k=03 X=03.0 Y=10.0.dat	0.100546	0.333333	0.996333	0.664833	0.992705	0.333333	0.996333	0.643032
Daylight	GkNN k=03 X=03.0 Y=15.0.dat	0.118656	0.333333	0.996944	0.665139	0.993313	0.375	0.996335	0.643032
Daylight	GkNN k=03 X=03.0 Y=20.0.dat	0.110192	0.333333	0.997555	0.665444	0.993921	0.428571	0.996337	0.643032
Daylight	GkNN k=03 X=03.0 Y=30.0.dat	0.152962	0.333333	0.998166	0.66575	0.994529	0.5	0.996339	0.6431
Daylight	GkNN k=03 X=03.0 Y=50.0.dat	0.153	0.333333	0.998166	0.66575	0.994529	0.5	0.996339	0.6431
Daylight	GkNN k=03 X=05.0 Y=00.0.dat	0.122819	0.333333	0.996944	0.665139	0.993313	0.375	0.996335	0.642998
Daylight	GkNN k=03 X=05.0 Y=00.1.dat	0.122798	0.333333	0.996333	0.664833	0.992705	0.333333	0.996333	0.643032
Daylight	GkNN k=03 X=05.0 Y=00.2.dat	0.122776	0.333333	0.996333	0.664833	0.992705	0.333333	0.996333	0.643032
Daylight	GkNN k=03 X=05.0 Y=00.3.dat	0.122753	0.333333	0.996333	0.664833	0.992705	0.333333	0.996333	0.643032
Daylight	GkNN k=03 X=05.0 Y=00.5.dat	0.122707	0.333333	0.996333	0.664833	0.992705	0.333333	0.996333	0.643032
Daylight	GkNN k=03 X=05.0 Y=00.7.dat	0.12266	0.333333	0.996333	0.664833	0.992705	0.333333	0.996333	0.643032
Daylight	GkNN k=03 X=05.0 Y=01.0.dat	0.122586	0.333333	0.996333	0.664833	0.992705	0.333333	0.996333	0.643032
Daylight	GkNN k=03 X=05.0 Y=01.5.dat	0.122457	0.333333	0.996333	0.664833	0.992705	0.333333	0.996333	0.643032
Daylight	GkNN k=03 X=05.0 Y=02.0.dat	0.122319	0.333333	0.996333	0.664833	0.992705	0.333333	0.996333	0.643032
Daylight	GkNN k=03 X=05.0 Y=03.0.dat	0.122016	0.333333	0.996333	0.664833	0.992705	0.333333	0.996333	0.643032
Daylight	GkNN k=03 X=05.0 Y=05.0.dat	0.121305	0.333333	0.996333	0.664833	0.992705	0.333333	0.996333	0.642964
Daylight	GkNN k=03 X=05.0 Y=07.0.dat	0.120456	0.333333	0.996333	0.664833	0.992705	0.333333	0.996333	0.642964
Daylight	GkNN k=03 X=05.0 Y=10.0.dat	0.118931	0.333333	0.996333	0.664833	0.992705	0.333333	0.996333	0.642964
Daylight	GkNN k=03 X=05.0 Y=15.0.dat	0.115772	0.333333	0.996333	0.664833	0.992705	0.333333	0.996333	0.642964
Daylight	GkNN k=03 X=05.0 Y=20.0.dat	0.11196	0.333333	0.996333	0.664833	0.992705	0.333333	0.996333	0.642964
Daylight	GkNN k=03 X=05.0 Y=30.0.dat	0.101816	0.333333	0.996333	0.664833	0.992705	0.333333	0.996333	0.642964
Daylight	GkNN k=03 X=05.0 Y=50.0.dat	0.153	0.333333	0.998166	0.66575	0.994529	0.5	0.996339	0.6431
Daylight	GkNN k=03 X=07.0 Y=00.0.dat	0.130777	0.333333	0.996944	0.665139	0.993313	0.375	0.996335	0.642998
Daylight	GkNN k=03 X=07.0 Y=00.1.dat	0.13076	0.333333	0.996333	0.664833	0.992705	0.333333	0.996333	0.642964
Daylight	GkNN k=03 X=07.0 Y=00.2.dat	0.130744	0.333333	0.996333	0.664833	0.992705	0.333333	0.996333	0.642964
Daylight	GkNN k=03 X=07.0 Y=00.3.dat	0.130727	0.333333	0.996333	0.664833	0.992705	0.333333	0.996333	0.642964
Daylight	GkNN k=03 X=07.0 Y=00.5.dat	0.130692	0.333333	0.996333	0.664833	0.992705	0.333333	0.996333	0.642964
Daylight	GkNN k=03 X=07.0 Y=00.7.dat	0.130656	0.333333	0.996333	0.664833	0.992705	0.333333	0.996333	0.642964
Daylight	GkNN k=03 X=07.0 Y=01.0.dat	0.1306	0.333333	0.996333	0.664833	0.992705	0.333333	0.996333	0.642964
Daylight	GkNN k=03 X=07.0 Y=01.5.dat	0.130501	0.333333	0.996333	0.664833	0.992705	0.333333	0.996333	0.642964
Daylight	GkNN k=03 X=07.0 Y=02.0.dat	0.130396	0.333333	0.996333	0.664833	0.992705	0.333333	0.996333	0.642964
Daylight	GkNN k=03 X=07.0 Y=03.0.dat	0.130165	0.333333	0.996333	0.664833	0.992705	0.333333	0.996333	0.642964
Daylight	GkNN k=03 X=07.0 Y=05.0.dat	0.129623	0.333333	0.996333	0.664833	0.992705	0.333333	0.996333	0.642964
Daylight	GkNN k=03 X=07.0 Y=07.0.dat	0.128974	0.333333	0.996333	0.664833	0.992705	0.333333	0.996333	0.642964
Daylight	GkNN k=03 X=07.0 Y=10.0.dat	0.127806	0.333333	0.996333	0.664833	0.992705	0.333333	0.996333	0.642964
Daylight	GkNN k=03 X=07.0 Y=15.0.dat	0.125372	0.333333	0.996333	0.664833	0.992705	0.333333	0.996333	0.642964
Daylight	GkNN k=03 X=07.0 Y=20.0.dat	0.122409	0.333333	0.996333	0.664833	0.992705	0.333333	0.996333	0.642964
Daylight	GkNN k=03 X=07.0 Y=30.0.dat	0.115357	0.333333	0.996333	0.664833	0.992705	0.333333	0.996333	0.642964
Daylight	GkNN k=03 X=07.0 Y=50.0.dat	0.100074	0.333333	0.997555	0.665444	0.993921	0.428571	0.996337	0.642964
Daylight	GkNN k=03 X=10.0 Y=00.0.dat	0.137082	0.333333	0.996944	0.665139	0.993313	0.375	0.996335	0.642998
Daylight	GkNN k=03 X=10.0 Y=00.1.dat	0.13707	0.333333	0.996333	0.664833	0.992705	0.333333	0.996333	0.642964
Daylight	GkNN k=03 X=10.0 Y=00.2.dat	0.137057	0.333333	0.996333	0.664833	0.992705	0.333333	0.996333	0.642964
Daylight	GkNN k=03 X=10.0 Y=00.3.dat	0.137045	0.333333	0.996333	0.664833	0.992705	0.333333	0.996333	0.642964
Daylight	GkNN k=03 X=10.0 Y=00.5.dat	0.137019	0.333333	0.996333	0.664833	0.992705	0.333333	0.996333	0.642964
Daylight	GkNN k=03 X=10.0 Y=00.7.dat	0.136993	0.333333	0.996333	0.664833	0.992705	0.333333	0.996333	0.642964
Daylight	GkNN k=03 X=10.0 Y=01.0.dat	0.136952	0.333333	0.996333	0.664833	0.992705	0.333333	0.996333	0.642964
Daylight	GkNN k=03 X=10.0 Y=01.5.dat	0.136879	0.333333	0.996333	0.664833	0.992705	0.333333	0.996333	0.642964
Daylight	GkNN k=03 X=10.0 Y=02.0.dat	0.136802	0.333333	0.996333	0.664833	0.992705	0.333333	0.996333	0.642964
Daylight	GkNN k=03 X=10.0 Y=03.0.dat	0.136632	0.333333	0.996333	0.664833	0.992705	0.333333	0.996333	0.642964
Daylight	GkNN k=03 X=10.0 Y=05.0.dat	0.136234	0.333333	0.996333	0.664833	0.992705	0.333333	0.996333	0.642964
Daylight	GkNN k=03 X=10.0 Y=07.0.dat	0.135756	0.333333	0.996333	0.664833	0.992705	0.333333	0.996333	0.642964
Daylight	GkNN k=03 X=10.0 Y=10.0.dat	0.134894	0.333333	0.996333	0.664833	0.992705	0.333333	0.996333	0.642964
Daylight	GkNN k=03 X=10.0 Y=15.0.dat	0.133091	0.333333	0.996333	0.664833	0.992705	0.333333	0.996333	0.642964
Daylight	GkNN k=03 X=10.0 Y=20.0.dat	0.130881	0.333333	0.996333	0.664833	0.992705	0.333333	0.996333	0.642964
Daylight	GkNN k=03 X=10.0 Y=30.0.dat	0.125556	0.333333	0.996333	0.664833	0.992705	0.333333	0.996333	0.642964
Daylight	GkNN k=03 X=10.0 Y=50.0.dat	0.113308	0.333333	0.996333	0.664833	0.992705	0.333333	0.996333	0.642964
Daylight	GkNN k=03 X=15.0 Y=00.0.dat	0.142195	0.333333	0.996944	0.665139	0.993313	0.375	0.996335	0.642998
Daylight	GkNN k=03 X=15.0 Y=00.1.dat	0.142186	0.333333	0.996333	0.664833	0.992705	0.333333	0.996333	0.642964
Daylight	GkNN k=03 X=15.0 Y=00.2.dat	0.142178	0.333333	0.996333	0.664833	0.992705	0.333333	0.996333	0.642964
Daylight	GkNN k=03 X=15.0 Y=00.3.dat	0.142169	0.333333	0.996333	0.664833	0.992705	0.333333	0.996333	0.642964
Daylight	GkNN k=03 X=15.0 Y=00.5.dat	0.142151	0.333333	0.996333	0.664833	0.992705	0.333333	0.996333	0.642964
Daylight	GkNN k=03 X=15.0 Y=00.7.dat	0.142133	0.333333	0.996333	0.664833	0.992705	0.333333	0.996333	0.642964
Daylight	GkNN k=03 X=15.0 Y=01.0.dat	0.142105	0.333333	0.996333	0.664833	0.992705	0.333333	0.996333	0.642964
Daylight	GkNN k=03 X=15.0 Y=01.5.dat	0.142055	0.333333	0.996333	0.664833	0.992705	0.333333	0.996333	0.642964
Daylight	GkNN k=03 X=15.0 Y=02.0.dat	0.142001	0.333333	0.996333	0.664833	0.992705	0.333333	0.996333	0.642964
Daylight	GkNN k=03 X=15.0 Y=03.0.dat	0.141884	0.333333	0.996333	0.664833	0.992705	0.333333	0.996333	0.642896
Daylight	GkNN k=03 X=15.0 Y=05.0.dat	0.141608	0.333333	0.996333	0.664833	0.992705	0.333333	0.996333	0.642896
Daylight	GkNN k=03 X=15.0 Y=07.0.dat	0.141277	0.333333	0.996333	0.664833	0.992705	0.333333	0.996333	0.642896
Daylight	GkNN k=03 X=15.0 Y=10.0.dat	0.140678	0.333333	0.996333	0.664833	0.992705	0.333333	0.996333	0.642964
Daylight	GkNN k=03 X=15.0 Y=15.0.dat	0.139421	0.333333	0.996333	0.664833	0.992705	0.333333	0.996333	0.642964
Daylight	GkNN k=03 X=15.0 Y=20.0.dat	0.137874	0.333333	0.996333	0.664833	0.992705	0.333333	0.996333	0.642964
Daylight	GkNN k=03 X=15.0 Y=30.0.dat	0.134108	0.333333	0.996333	0.664833	0.992705	0.333333	0.996333	0.642964
Daylight	GkNN k=03 X=15.0 Y=50.0.dat	0.125239	0.333333	0.996333	0.664833	0.992705	0.333333	0.996333	0.642964
Daylight	GkNN k=03 X=20.0 Y=00.0.dat	0.101281	0.333333	0.995721	0.664527	0.992097	0.3	0.99633	0.642998
Daylight	GkNN k=03 X=20.0 Y=00.1.dat	0.101249	0.333333	0.99511	0.664222	0.991489	0.272727	0.996328	0.642964
Daylight	GkNN k=03 X=20.0 Y=00.2.dat	0.101217	0.333333	0.99511	0.664222	0.991489	0.272727	0.996328	0.642964
Daylight	GkNN k=03 X=20.0 Y=00.3.dat	0.101185	0.333333	0.99511	0.664222	0.991489	0.272727	0.996328	0.642964
Daylight	GkNN k=03 X=20.0 Y=00.5.dat	0.101118	0.333333	0.99511	0.664222	0.991489	0.272727	0.996328	0.642964
Daylight	GkNN k=03 X=20.0 Y=00.7.dat	0.101049	0.333333	0.99511	0.664222	0.991489	0.272727	0.996328	0.642964
Daylight	GkNN k=03 X=20.0 Y=01.0.dat	0.100942	0.333333	0.99511	0.664222	0.991489	0.272727	0.996328	0.642896
Daylight	GkNN k=03 X=20.0 Y=01.5.dat	0.100752	0.333333	0.99511	0.664222	0.991489	0.272727	0.996328	0.642896
Daylight	GkNN k=03 X=20.0 Y=02.0.dat	0.100548	0.333333	0.99511	0.664222	0.991489	0.272727	0.996328	0.642896
Daylight	GkNN k=03 X=20.0 Y=03.0.dat	0.100099	0.333333	0.99511	0.664222	0.991489	0.272727	0.996328	0.642896
Daylight	GkNN k=03 X=20.0 Y=05.0.dat	0.100549	0.333333	0.995721	0.664527	0.992097	0.3	0.99633	0.642896
Daylight	GkNN k=03 X=20.0 Y=07.0.dat	0.14412	0.333333	0.996333	0.664833	0.992705	0.333333	0.996333	0.642896
Daylight	GkNN k=03 X=20.0 Y=10.0.dat	0.143662	0.333333	0.996333	0.664833	0.992705	0.333333	0.996333	0.642896
Daylight	GkNN k=03 X=20.0 Y=15.0.dat	0.142698	0.333333	0.996333	0.664833	0.992705	0.333333	0.996333	0.642964
Daylight	GkNN k=03 X=20.0 Y=20.0.dat	0.141509	0.333333	0.996333	0.664833	0.992705	0.333333	0.996333	0.642964
Daylight	GkNN k=03 X=20.0 Y=30.0.dat	0.138601	0.333333	0.996333	0.664833	0.992705	0.333333	0.996333	0.642964
Daylight	GkNN k=03 X=20.0 Y=50.0.dat	0.100228	0.333333	0.995721	0.664527	0.992097	0.3	0.99633	0.642964
Daylight	GkNN k=03 X=30.0 Y=00.0.dat	0.103152	0.333333	0.995721	0.664527	0.992097	0.3	0.99633	0.642998
Daylight	GkNN k=03 X=30.0 Y=00.1.dat	0.103131	0.333333	0.99511	0.664222	0.991489	0.272727	0.996328	0.642964
Daylight	GkNN k=03 X=30.0 Y=00.2.dat	0.103109	0.333333	0.99511	0.664222	0.991489	0.272727	0.996328	0.642896
Daylight	GkNN k=03 X=30.0 Y=00.3.dat	0.103087	0.333333	0.99511	0.664222	0.991489	0.272727	0.996328	0.642896
Daylight	GkNN k=03 X=30.0 Y=00.5.dat	0.103042	0.333333	0.99511	0.664222	0.991489	0.272727	0.996328	0.642896
Daylight	GkNN k=03 X=30.0 Y=00.7.dat	0.102995	0.333333	0.99511	0.664222	0.991489	0.272727	0.996328	0.642896
Daylight	GkNN k=03 X=30.0 Y=01.0.dat	0.102922	0.333333	0.99511	0.664222	0.991489	0.272727	0.996328	0.642896
Daylight	GkNN k=03 X=30.0 Y=01.5.dat	0.102793	0.333333	0.99511	0.664222	0.991489	0.272727	0.996328	0.642896
Daylight	GkNN k=03 X=30.0 Y=02.0.dat	0.102654	0.333333	0.99511	0.664222	0.991489	0.272727	0.996328	0.642896
Daylight	GkNN k=03 X=30.0 Y=03.0.dat	0.102348	0.333333	0.99511	0.664222	0.991489	0.272727	0.996328	0.642896
Daylight	GkNN k=03 X=30.0 Y=05.0.dat	0.101622	0.333333	0.99511	0.664222	0.991489	0.272727	0.996328	0.642896
Daylight	GkNN k=03 X=30.0 Y=07.0.dat	0.100751	0.333333	0.99511	0.664222	0.991489	0.272727	0.996328	0.642896
Daylight	GkNN k=03 X=30.0 Y=10.0.dat	0.101507	0.333333	0.995721	0.664527	0.992097	0.3	0.99633	0.642896
Daylight	GkNN k=03 X=30.0 Y=15.0.dat	0.146053	0.333333	0.996333	0.664833	0.992705	0.333333	0.996333	0.642896
Daylight	GkNN k=03 X=30.0 Y=20.0.dat	0.14524	0.333333	0.996333	0.664833	0.992705	0.333333	0.996333	0.642896
Daylight	GkNN k=03 X=30.0 Y=30.0.dat	0.143243	0.333333	0.996333	0.664833	0.992705	0.333333	0.996333	0.642964
Daylight	GkNN k=03 X=30.0 Y=50.0.dat	0.100485	0.333333	0.995721	0.664527	0.992097	0.3	0.99633	0.642964
Daylight	GkNN k=03 X=50.0 Y=00.0.dat	0.104675	0.333333	0.995721	0.664527	0.992097	0.3	0.99633	0.642998
Daylight	GkNN k=03 X=50.0 Y=00.1.dat	0.104662	0.333333	0.99511	0.664222	0.991489	0.272727	0.996328	0.642896
Daylight	GkNN k=03 X=50.0 Y=00.2.dat	0.104648	0.333333	0.99511	0.664222	0.991489	0.272727	0.996328	0.642896
Daylight	GkNN k=03 X=50.0 Y=00.3.dat	0.104635	0.333333	0.99511	0.664222	0.991489	0.272727	0.996328	0.642896
Daylight	GkNN k=03 X=50.0 Y=00.5.dat	0.104607	0.333333	0.99511	0.664222	0.991489	0.272727	0.996328	0.642896
Daylight	GkNN k=03 X=50.0 Y=00.7.dat	0.104579	0.333333	0.99511	0.664222	0.991489	0.272727	0.996328	0.642896
Daylight	GkNN k=03 X=50.0 Y=01.0.dat	0.104534	0.333333	0.99511	0.664222	0.991489	0.272727	0.996328	0.642896
Daylight	GkNN k=03 X=50.0 Y=01.5.dat	0.104455	0.333333	0.99511	0.664222	0.991489	0.272727	0.996328	0.642896
Daylight	GkNN k=03 X=50.0 Y=02.0.dat	0.104371	0.333333	0.99511	0.664222	0.991489	0.272727	0.996328	0.642896
Daylight	GkNN k=03 X=50.0 Y=03.0.dat	0.104184	0.333333	0.99511	0.664222	0.991489	0.272727	0.996328	0.642896
Daylight	GkNN k=03 X=50.0 Y=05.0.dat	0.10374	0.333333	0.99511	0.664222	0.991489	0.272727	0.996328	0.642896
Daylight	GkNN k=03 X=50.0 Y=07.0.dat	0.103206	0.333333	0.99511	0.664222	0.991489	0.272727	0.996328	0.642896
Daylight	GkNN k=03 X=50.0 Y=10.0.dat	0.102264	0.333333	0.99511	0.664222	0.991489	0.272727	0.996328	0.642896
Daylight	GkNN k=03 X=50.0 Y=15.0.dat	0.100451	0.333333	0.99511	0.664222	0.991489	0.272727	0.996328	0.642896
Daylight	GkNN k=03 X=50.0 Y=20.0.dat	0.101588	0.333333	0.995721	0.664527	0.992097	0.3	0.99633	0.642896
Daylight	GkNN k=03 X=50.0 Y=30.0.dat	0.100287	0.333333	0.995721	0.664527	0.992097	0.3	0.99633	0.642896
Daylight	GkNN k=03 X=50.0 Y=50.0.dat	0.100691	0.333333	0.995721	0.664527	0.992097	0.3	0.99633	0.642964
Daylight	GkNN k=05 X=00.0 Y=00.1.dat	0.859	0	1	0.5	0.994529	0	0.994529	0.5
Daylight	GkNN k=05 X=00.0 Y=00.2.dat	0.859	0	1	0.5	0.994529	0	0.994529	0.5
Daylight	GkNN k=05 X=00.0 Y=00.3.dat	0.859	0	1	0.5	0.994529	0	0.994529	0.5
Daylight	GkNN k=05 X=00.0 Y=00.5.dat	0.859	0	1	0.5	0.994529	0	0.994529	0.5
Daylight	GkNN k=05 X=00.0 Y=00.7.dat	0.859	0	1	0.5	0.994529	0	0.994529	0.5
Daylight	GkNN k=05 X=00.0 Y=01.0.dat	0.859	0	1	0.5	0.994529	0	0.994529	0.5
Daylight	GkNN k=05 X=00.0 Y=01.5.dat	0.859	0	1	0.5	0.994529	0	0.994529	0.5
Daylight	GkNN k=05 X=00.0 Y=02.0.dat	0.859	0	1	0.5	0.994529	0	0.994529	0.5
Daylight	GkNN k=05 X=00.0 Y=03.0.dat	0.859	0	1	0.5	0.994529	0	0.994529	0.5
Daylight	GkNN k=05 X=00.0 Y=05.0.dat	0.859	0	1	0.5	0.994529	0	0.994529	0.5
Daylight	GkNN k=05 X=00.0 Y=07.0.dat	0.859	0	1	0.5	0.994529	0	0.994529	0.5
Daylight	GkNN k=05 X=00.0 Y=10.0.dat	0.859	0	1	0.5	0.994529	0	0.994529	0.5
Daylight	GkNN k=05 X=00.0 Y=15.0.dat	0.859	0	1	0.5	0.994529	0	0.994529	0.5
Daylight	GkNN k=05 X=00.0 Y=20.0.dat	0.859	0	1	0.5	0.994529	0	0.994529	0.5
Daylight	GkNN k=05 X=00.0 Y=30.0.dat	0.859	0	1	0.5	0.994529	0	0.994529	0.5
Daylight	GkNN k=05 X=00.0 Y=50.0.dat	0.859	0	1	0.5	0.994529	0	0.994529	0.5
Daylight	GkNN k=05 X=00.1 Y=00.0.dat	0.00317	0	1	0.5	0.994529	0	0.994529	0.631927
Daylight	GkNN k=05 X=00.1 Y=00.1.dat	0.00316045	0	1	0.5	0.994529	0	0.994529	0.631961
Daylight	GkNN k=05 X=00.1 Y=00.2.dat	0.00315072	0	1	0.5	0.994529	0	0.994529	0.632029
Daylight	GkNN k=05 X=00.1 Y=00.3.dat	0.00314081	0	1	0.5	0.994529	0	0.994529	0.632029
Daylight	GkNN k=05 X=00.1 Y=00.5.dat	0.00312043	0	1	0.5	0.994529	0	0.994529	0.632029
Daylight	GkNN k=05 X=00.1 Y=00.7.dat	0.00309934	0	1	0.5	0.994529	0	0.994529	0.632029
Daylight	GkNN k=05 X=00.1 Y=01.0.dat	0.00306643	0	1	0.5	0.994529	0	0.994529	0.632029
Daylight	GkNN k=05 X=00.1 Y=01.5.dat	0.00505437	0	1	0.5	0.994529	0	0.994529	0.632301
Daylight	GkNN k=05 X=00.1 Y=02.0.dat	0.0152181	0	1	0.5	0.994529	0	0.994529	0.632437
Daylight	GkNN k=05 X=00.1 Y=03.0.dat	0.0779665	0	1	0.5	0.994529	0	0.994529	0.632437
Daylight	GkNN k=05 X=00.1 Y=05.0.dat	0.228954	0.111111	1	0.555556	0.995137	1	0.995134	0.632437
Daylight	GkNN k=05 X=00.1 Y=07.0.dat	0.175573	0.333333	1	0.666667	0.996353	1	0.996346	0.632437
Daylight	GkNN k=05 X=00.1 Y=10.0.dat	0.365417	0.333333	1	0.666667	0.996353	1	0.996346	0.632437
Daylight	GkNN k=05 X=00.1 Y=15.0.dat	0.115248	0.333333	0.999389	0.666361	0.995745	0.75	0.996344	0.632301
Daylight	GkNN k=05 X=00.1 Y=20.0.dat	0.140754	0.333333	0.999389	0.666361	0.995745	0.75	0.996344	0.632301
Daylight	GkNN k=05 X=00.1 Y=30.0.dat	0.151863	0.333333	0.999389	0.666361	0.995745	0.75	0.996344	0.632301
Daylight	GkNN k=05 X=00.1 Y=50.0.dat	0.152991	0.333333	0.999389	0.666361	0.995745	0.75	0.996344	0.632301
Daylight	GkNN k=05 X=00.2 Y=00.0.dat	0.040865	0	1	0.5	0.994529	0	0.994529	0.631927
Daylight	GkNN k=05 X=00.2 Y=00.1.dat	0.0407988	0	1	0.5	0.994529	0	0.994529	0.631961
Daylight	GkNN k=05 X=00.2 Y=00.2.dat	0.0407313	0	1	0.5	0.994529	0	0.994529	0.631961
Daylight	GkNN k=05 X=00.2 Y=00.3.dat	0.0406625	0	1	0.5	0.994529	0	0.994529	0.631961
Daylight	GkNN k=05 X=00.2 Y=00.5.dat	0.040521	0	1	0.5	0.994529	0	0.994529	0.632029
Daylight	GkNN k=05 X=00.2 Y=00.7.dat	0.0403746	0	1	0.5	0.994529	0	0.994529	0.632029
Daylight	GkNN k=05 X=00.2 Y=01.0.dat	0.0401456	0	1	0.5	0.994529	0	0.994529	0.632029
Daylight	GkNN k=05 X=00.2 Y=01.5.dat	0.0563334	0	1	0.5	0.994529	0	0.994529	0.632233
Daylight	GkNN k=05 X=00.2 Y=02.0.dat	0.0986553	0	1	0.5	0.994529	0	0.994529	0.632437
Daylight	GkNN k=05 X=00.2 Y=03.0.dat	0.147778	0.111111	1	0.555556	0.995137	1	0.995134	0.632437
Daylight	GkNN k=05 X=00.2 Y=05.0.dat	0.181288	0.333333	1	0.666667	0.996353	1	0.996346	0.632437
Daylight	GkNN k=05 X=00.2 Y=07.0.dat	0.3099	0.333333	1	0.666667	0.996353	1	0.996346	0.632437
Daylight	GkNN k=05 X=00.2 Y=10.0.dat	0.412493	0.222222	0.999389	0.610805	0.995137	0.666667	0.995737	0.632369
Daylight	GkNN k=05 X=00.2 Y=15.0.dat	0.132789	0.333333	0.999389	0.666361	0.995745	0.75	0.996344	0.632301
Daylight	GkNN k=05 X=00.2 Y=20.0.dat	0.14675	0.333333	0.999389	0.666361	0.995745	0.75	0.996344	0.632301
Daylight	GkNN k=05 X=00.2 Y=30.0.dat	0.15243	0.333333	0.999389	0.666361	0.995745	0.75	0.996344	0.632301
Daylight	GkNN k=05 X=00.2 Y=50.0.dat	0.152995	0.333333	0.999389	0.666361	0.995745	0.75	0.996344	0.632301
Daylight	GkNN k=05 X=00.3 Y=00.0.dat	0.0959741	0	1	0.5	0.994529	0	0.994529	0.631927
Daylight	GkNN k=05 X=00.3 Y=00.1.dat	0.0958628	0	1	0.5	0.994529	0	0.994529	0.631961
Daylight	GkNN k=05 X=00.3 Y=00.2.dat	0.0957493	0	1	0.5	0.994529	0	0.994529	0.631961
Daylight	GkNN k=05 X=00.3 Y=00.3.dat	0.0956338	0	1	0.5	0.994529	0	0.994529	0.631961
Daylight	GkNN k=05 X=00.3 Y=00.5.dat	0.0953964	0	1	0.5	0.994529	0	0.994529	0.631961
Daylight	GkNN k=05 X=00.3 Y=00.7.dat	0.0951509	0	1	0.5	0.994529	0	0.994529	0.632029
Daylight	GkNN k=05 X=00.3 Y=01.0.dat	0.0947674	0	1	0.5	0.994529	0	0.994529	0.632029
Daylight	GkNN k=05 X=00.3 Y=01.5.dat	0.125953	0	1	0.5	0.994529	0	0.994529	0.632165
Daylight	GkNN k=05 X=00.3 Y=02.0.dat	0.103573	0.222222	1	0.611111	0.995745	1	0.99574	0.632437
Daylight	GkNN k=05 X=00.3 Y=03.0.dat	0.139291	0.333333	1	0.666667	0.996353	1	0.996346	0.632437
Daylight	GkNN k=05 X=00.3 Y=05.0.dat	0.262558	0.333333	1	0.666667	0.996353	1	0.996346	0.632437
Daylight	GkNN k=05 X=00.3 Y=07.0.dat	0.375371	0.333333	1	0.666667	0.996353	1	0.996346	0.632437
Daylight	GkNN k=05 X=00.3 Y=10.0.dat	0.110084	0.333333	0.999389	0.666361	0.995745	0.75	0.996344	0.632369
Daylight	GkNN k=05 X=00.3 Y=15.0.dat	0.139211	0.333333	0.999389	0.666361	0.995745	0.75	0.996344	0.632301
Daylight	GkNN k=05 X=00.3 Y=20.0.dat	0.148804	0.333333	0.999389	0.666361	0.995745	0.75	0.996344	0.632301
Daylight	GkNN k=05 X=00.3 Y=30.0.dat	0.15262	0.333333	0.999389	0.666361	0.995745	0.75	0.996344	0.632301
Daylight	GkNN k=05 X=00.3 Y=50.0.dat	0.152997	0.333333	0.999389	0.666361	0.995745	0.75	0.996344	0.632301
Daylight	GkNN k=05 X=00.5 Y=00.0.dat	0.19058	0	0.999389	0.499694	0.993921	0	0.994526	0.631927
Daylight	GkNN k=05 X=00.5 Y=00.1.dat	0.101469	0	0.998778	0.499389	0.993313	0	0.994522	0.631961
Daylight	GkNN k=05 X=00.5 Y=00.2.dat	0.108839	0	0.998778	0.499389	0.993313	0	0.994522	0.631961
Daylight	GkNN k=05 X=00.5 Y=00.3.dat	0.100071	0.222222	0.998778	0.6105	0.994529	0.5	0.995734	0.631961
Daylight	GkNN k=05 X=00.5 Y=00.5.dat	0.108584	0.222222	0.998778	0.6105	0.994529	0.5	0.995734	0.631961
Daylight	GkNN k=05 X=00.5 Y=00.7.dat	0.111037	0.222222	0.998166	0.610194	0.993921	0.4	0.995732	0.631961
Daylight	GkNN k=05 X=00.5 Y=01.0.dat	0.130959	0.222222	0.998166	0.610194	0.993921	0.4	0.995732	0.631961
Daylight	GkNN k=05 X=00.5 Y=01.5.dat	0.157089	0.333333	0.998778	0.666055	0.995137	0.6	0.996341	0.632165
Daylight	GkNN k=05 X=00.5 Y=02.0.dat	0.184396	0.333333	0.998778	0.666055	0.995137	0.6	0.996341	0.632437
Daylight	GkNN k=05 X=00.5 Y=03.0.dat	0.182269	0.333333	0.998778	0.666055	0.995137	0.6	0.996341	0.632437
Daylight	GkNN k=05 X=00.5 Y=05.0.dat	0.175151	0.333333	0.998778	0.666055	0.995137	0.6	0.996341	0.632437
Daylight	GkNN k=05 X=00.5 Y=07.0.dat	0.16689	0.333333	0.998778	0.666055	0.995137	0.6	0.996341	0.632369
Daylight	GkNN k=05 X=00.5 Y=10.0.dat	0.125577	0.333333	0.998166	0.66575	0.994529	0.5	0.996339	0.632369
Daylight	GkNN k=05 X=00.5 Y=15.0.dat	0.126018	0.333333	0.998166	0.66575	0.994529	0.5	0.996339	0.632301
Daylight	GkNN k=05 X=00.5 Y=20.0.dat	0.135873	0.333333	0.998778	0.666055	0.995137	0.6	0.996341	0.632301
Daylight	GkNN k=05 X=00.5 Y=30.0.dat	0.114436	0.333333	0.998778	0.666055	0.995137	0.6	0.996341	0.632301
Daylight	GkNN k=05 X=00.5 Y=50.0.dat	0.152998	0.333333	0.999389	0.666361	0.995745	0.75	0.996344	0.632301
Daylight	GkNN k=05 X=00.7 Y=00.0.dat	0.120539	0.333333	0.998166	0.66575	0.994529	0.5	0.996339	0.631927
Daylight	GkNN k=05 X=00.7 Y=00.1.dat	0.119677	0.333333	0.998166	0.66575	0.994529	0.5	0.996339	0.631961
Daylight	GkNN k=05 X=00.7 Y=00.2.dat	0.118811	0.333333	0.998166	0.66575	0.994529	0.5	0.996339	0.631961
Daylight	GkNN k=05 X=00.7 Y=00.3.dat	0.11794	0.333333	0.998166	0.66575	0.994529	0.5	0.996339	0.631961
Daylight	GkNN k=05 X=00.7 Y=00.5.dat	0.116186	0.333333	0.998166	0.66575	0.994529	0.5	0.996339	0.631961
Daylight	GkNN k=05 X=00.7 Y=00.7.dat	0.114415	0.333333	0.998166	0.66575	0.994529	0.5	0.996339	0.631961
Daylight	GkNN k=05 X=00.7 Y=01.0.dat	0.111728	0.333333	0.998166	0.66575	0.994529	0.5	0.996339	0.632097
Daylight	GkNN k=05 X=00.7 Y=01.5.dat	0.107176	0.333333	0.998166	0.66575	0.994529	0.5	0.996339	0.632097
Daylight	GkNN k=05 X=00.7 Y=02.0.dat	0.102542	0.333333	0.998166	0.66575	0.994529	0.5	0.996339	0.632437
Daylight	GkNN k=05 X=00.7 Y=03.0.dat	0.248766	0.333333	0.998778	0.666055	0.995137	0.6	0.996341	0.632437
Daylight	GkNN k=05 X=00.7 Y=05.0.dat	0.242007	0.333333	0.998778	0.666055	0.995137	0.6	0.996341	0.632369
Daylight	GkNN k=05 X=00.7 Y=07.0.dat	0.112788	0.333333	0.998166	0.66575	0.994529	0.5	0.996339	0.632369
Daylight	GkNN k=05 X=00.7 Y=10.0.dat	0.132868	0.333333	0.998166	0.66575	0.994529	0.5	0.996339	0.632369
Daylight	GkNN k=05 X=00.7 Y=15.0.dat	0.14693	0.333333	0.998166	0.66575	0.994529	0.5	0.996339	0.632301
Daylight	GkNN k=05 X=00.7 Y=20.0.dat	0.151187	0.333333	0.998166	0.66575	0.994529	0.5	0.996339	0.632301
Daylight	GkNN k=05 X=00.7 Y=30.0.dat	0.10304	0.333333	0.998166	0.66575	0.994529	0.5	0.996339	0.632301
Daylight	GkNN k=05 X=00.7 Y=50.0.dat	0.147835	0.333333	0.998778	0.666055	0.995137	0.6	0.996341	0.632301
Daylight	GkNN k=05 X=01.0 Y=00.0.dat	0.1176	0.333333	0.997555	0.665444	0.993921	0.428571	0.996337	0.631894
Daylight	GkNN k=05 X=01.0 Y=00.1.dat	0.11656	0.333333	0.99511	0.664222	0.991489	0.272727	0.996328	0.631961
Daylight	GkNN k=05 X=01.0 Y=00.2.dat	0.115515	0.333333	0.99511	0.664222	0.991489	0.272727	0.996328	0.631961
Daylight	GkNN k=05 X=01.0 Y=00.3.dat	0.114466	0.333333	0.99511	0.664222	0.991489	0.272727	0.996328	0.631961
Daylight	GkNN k=05 X=01.0 Y=00.5.dat	0.112357	0.333333	0.99511	0.664222	0.991489	0.272727	0.996328	0.631961
Daylight	GkNN k=05 X=01.0 Y=00.7.dat	0.110233	0.333333	0.99511	0.664222	0.991489	0.272727	0.996328	0.631961
Daylight	GkNN k=05 X=01.0 Y=01.0.dat	0.106998	0.333333	0.99511	0.664222	0.991489	0.272727	0.996328	0.632097
Daylight	GkNN k=05 X=01.0 Y=01.5.dat	0.101529	0.333333	0.99511	0.664222	0.991489	0.272727	0.996328	0.632097
Daylight	GkNN k=05 X=01.0 Y=02.0.dat	0.103783	0.333333	0.996333	0.664833	0.992705	0.333333	0.996333	0.632233
Daylight	GkNN k=05 X=01.0 Y=03.0.dat	0.102551	0.333333	0.996944	0.665139	0.993313	0.375	0.996335	0.632369
Daylight	GkNN k=05 X=01.0 Y=05.0.dat	0.106377	0.333333	0.997555	0.665444	0.993921	0.428571	0.996337	0.632369
Daylight	GkNN k=05 X=01.0 Y=07.0.dat	0.104523	0.333333	0.997555	0.665444	0.993921	0.428571	0.996337	0.632369
Daylight	GkNN k=05 X=01.0 Y=10.0.dat	0.138612	0.333333	0.998166	0.66575	0.994529	0.5	0.996339	0.632369
Daylight	GkNN k=05 X=01.0 Y=15.0.dat	0.148726	0.333333	0.998166	0.66575	0.994529	0.5	0.996339	0.632301
Daylight	GkNN k=05 X=01.0 Y=20.0.dat	0.151729	0.333333	0.998166	0.66575	0.994529	0.5	0.996339	0.632301
Daylight	GkNN k=05 X=01.0 Y=30.0.dat	0.152886	0.333333	0.998166	0.66575	0.994529	0.5	0.996339	0.632301
Daylight	GkNN k=05 X=01.0 Y=50.0.dat	0.152999	0.333333	0.998778	0.666055	0.995137	0.6	0.996341	0.632301
Daylight	GkNN k=05 X=01.5 Y=00.0.dat	0.166894	0.333333	0.994499	0.663916	0.990881	0.25	0.996326	0.63186
Daylight	GkNN k=05 X=01.5 Y=00.1.dat	0.166552	0.333333	0.994499	0.663916	0.990881	0.25	0.996326	0.631961
Daylight	GkNN k=05 X=01.5 Y=00.2.dat	0.1662	0.333333	0.994499	0.663916	0.990881	0.25	0.996326	0.631961
Daylight	GkNN k=05 X=01.5 Y=00.3.dat	0.165837	0.333333	0.994499	0.663916	0.990881	0.25	0.996326	0.631961
Daylight	GkNN k=05 X=01.5 Y=00.5.dat	0.16508	0.333333	0.994499	0.663916	0.990881	0.25	0.996326	0.631961
Daylight	GkNN k=05 X=01.5 Y=00.7.dat	0.164279	0.333333	0.994499	0.663916	0.990881	0.25	0.996326	0.632097
Daylight	GkNN k=05 X=01.5 Y=01.0.dat	0.162997	0.333333	0.994499	0.663916	0.990881	0.25	0.996326	0.632097
Daylight	GkNN k=05 X=01.5 Y=01.5.dat	0.160642	0.333333	0.994499	0.663916	0.990881	0.25	0.996326	0.632233
Daylight	GkNN k=05 X=01.5 Y=02.0.dat	0.158013	0.333333	0.994499	0.663916	0.990881	0.25	0.996326	0.632233
Daylight	GkNN k=05 X=01.5 Y=03.0.dat	0.151937	0.333333	0.994499	0.663916	0.990881	0.25	0.996326	0.632233
Daylight	GkNN k=05 X=01.5 Y=05.0.dat	0.120078	0.333333	0.993888	0.66361	0.990274	0.230769	0.996324	0.632369
Daylight	GkNN k=05 X=01.5 Y=07.0.dat	0.107324	0.333333	0.993888	0.66361	0.990274	0.230769	0.996324	0.632369
Daylight	GkNN k=05 X=01.5 Y=10.0.dat	0.120814	0.333333	0.995721	0.664527	0.992097	0.3	0.99633	0.632369
Daylight	GkNN k=05 X=01.5 Y=15.0.dat	0.150137	0.333333	0.998166	0.66575	0.994529	0.5	0.996339	0.632301
Daylight	GkNN k=05 X=01.5 Y=20.0.dat	0.152151	0.333333	0.998166	0.66575	0.994529	0.5	0.996339	0.632301
Daylight	GkNN k=05 X=01.5 Y=30.0.dat	0.152924	0.333333	0.998166	0.66575	0.994529	0.5	0.996339	0.632301
Daylight	GkNN k=05 X=01.5 Y=50.0.dat	0.149704	0.333333	0.998166	0.66575	0.994529	0.5	0.996339	0.632301
Daylight	GkNN k=05 X=02.0 Y=00.0.dat	0.21824	0.333333	0.994499	0.663916	0.990881	0.25	0.996326	0.63186
Daylight	GkNN k=05 X=02.0 Y=00.1.dat	0.217905	0.333333	0.994499	0.663916	0.990881	0.25	0.996326	0.631894
Daylight	GkNN k=05 X=02.0 Y=00.2.dat	0.217559	0.333333	0.994499	0.663916	0.990881	0.25	0.996326	0.631894
Daylight	GkNN k=05 X=02.0 Y=00.3.dat	0.217203	0.333333	0.994499	0.663916	0.990881	0.25	0.996326	0.631961
Daylight	GkNN k=05 X=02.0 Y=00.5.dat	0.216459	0.333333	0.994499	0.663916	0.990881	0.25	0.996326	0.631961
Daylight	GkNN k=05 X=02.0 Y=00.7.dat	0.215671	0.333333	0.994499	0.663916	0.990881	0.25	0.996326	0.632097
Daylight	GkNN k=05 X=02.0 Y=01.0.dat	0.214408	0.333333	0.994499	0.663916	0.990881	0.25	0.996326	0.632097
Daylight	GkNN k=05 X=02.0 Y=01.5.dat	0.21208	0.333333	0.994499	0.663916	0.990881	0.25	0.996326	0.632233
Daylight	GkNN k=05 X=02.0 Y=02.0.dat	0.209471	0.333333	0.994499	0.663916	0.990881	0.25	0.996326	0.632233
Daylight	GkNN k=05 X=02.0 Y=03.0.dat	0.11115	0.333333	0.993888	0.66361	0.990274	0.230769	0.996324	0.632233
Daylight	GkNN k=05 X=02.0 Y=05.0.dat	0.127576	0.333333	0.993888	0.66361	0.990274	0.230769	0.996324	0.632233
Daylight	GkNN k=05 X=02.0 Y=07.0.dat	0.137512	0.333333	0.993888	0.66361	0.990274	0.230769	0.996324	0.632301
Daylight	GkNN k=05 X=02.0 Y=10.0.dat	0.123131	0.333333	0.993888	0.66361	0.990274	0.230769	0.996324	0.632369
Daylight	GkNN k=05 X=02.0 Y=15.0.dat	0.123343	0.333333	0.995721	0.664527	0.992097	0.3	0.99633	0.632301
Daylight	GkNN k=05 X=02.0 Y=20.0.dat	0.104836	0.333333	0.996944	0.665139	0.993313	0.375	0.996335	0.632301
Daylight	GkNN k=05 X=02.0 Y=30.0.dat	0.152943	0.333333	0.998166	0.66575	0.994529	0.5	0.996339	0.632301
Daylight	GkNN k=05 X=02.0 Y=50.0.dat	0.153	0.333333	0.998166	0.66575	0.994529	0.5	0.996339	0.632301
Daylight	GkNN k=05 X=03.0 Y=00.0.dat	0.285384	0.333333	0.994499	0.663916	0.990881	0.25	0.996326	0.63152
Daylight	GkNN k=05 X=03.0 Y=00.1.dat	0.285092	0.333333	0.994499	0.663916	0.990881	0.25	0.996326	0.631554
Daylight	GkNN k=05 X=03.0 Y=00.2.dat	0.28479	0.333333	0.994499	0.663916	0.990881	0.25	0.996326	0.631554
Daylight	GkNN k=05 X=03.0 Y=00.3.dat	0.284479	0.333333	0.994499	0.663916	0.990881	0.25	0.996326	0.631894
Daylight	GkNN k=05 X=03.0 Y=00.5.dat	0.283829	0.333333	0.994499	0.663916	0.990881	0.25	0.996326	0.632029
Daylight	GkNN k=05 X=03.0 Y=00.7.dat	0.28314	0.333333	0.994499	0.663916	0.990881	0.25	0.996326	0.632097
Daylight	GkNN k=05 X=03.0 Y=01.0.dat	0.103329	0.333333	0.993888	0.66361	0.990274	0.230769	0.996324	0.632165
Daylight	GkNN k=05 X=03.0 Y=01.5.dat	0.109369	0.333333	0.993888	0.66361	0.990274	0.230769	0.996324	0.632233
Daylight	GkNN k=05 X=03.0 Y=02.0.dat	0.114753	0.333333	0.993888	0.66361	0.990274	0.230769	0.996324	0.632233
Daylight	GkNN k=05 X=03.0 Y=03.0.dat	0.123643	0.333333	0.993888	0.66361	0.990274	0.230769	0.996324	0.632233
Daylight	GkNN k=05 X=03.0 Y=05.0.dat	0.135543	0.333333	0.993888	0.66361	0.990274	0.230769	0.996324	0.632233
Daylight	GkNN k=05 X=03.0 Y=07.0.dat	0.142492	0.333333	0.993888	0.66361	0.990274	0.230769	0.996324	0.632233
Daylight	GkNN k=05 X=03.0 Y=10.0.dat	0.148045	0.333333	0.993888	0.66361	0.990274	0.230769	0.996324	0.632233
Daylight	GkNN k=05 X=03.0 Y=15.0.dat	0.14342	0.333333	0.993888	0.66361	0.990274	0.230769	0.996324	0.632165
Daylight	GkNN k=05 X=03.0 Y=20.0.dat	0.109796	0.333333	0.994499	0.663916	0.990881	0.25	0.996326	0.632233
Daylight	GkNN k=05 X=03.0 Y=30.0.dat	0.100186	0.333333	0.996333	0.664833	0.992705	0.333333	0.996333	0.632301
Daylight	GkNN k=05 X=03.0 Y=50.0.dat	0.153	0.333333	0.998166	0.66575	0.994529	0.5	0.996339	0.632301
Daylight	GkNN k=05 X=05.0 Y=00.0.dat	0.110891	0.333333	0.993888	0.66361	0.990274	0.230769	0.996324	0.63152
Daylight	GkNN k=05 X=05.0 Y=00.1.dat	0.109821	0.333333	0.991443	0.662388	0.987842	0.176471	0.996314	0.631554
Daylight	GkNN k=05 X=05.0 Y=00.2.dat	0.108723	0.333333	0.991443	0.662388	0.987842	0.176471	0.996314	0.63169
Daylight	GkNN k=05 X=05.0 Y=00.3.dat	0.107598	0.333333	0.991443	0.662388	0.987842	0.176471	0.996314	0.63169
Daylight	GkNN k=05 X=05.0 Y=00.5.dat	0.105266	0.333333	0.991443	0.662388	0.987842	0.176471	0.996314	0.63169
Daylight	GkNN k=05 X=05.0 Y=00.7.dat	0.102834	0.333333	0.991443	0.662388	0.987842	0.176471	0.996314	0.631826
Daylight	GkNN k=05 X=05.0 Y=01.0.dat	0.101089	0.333333	0.992054	0.662694	0.98845	0.1875	0.996317	0.631826
Daylight	GkNN k=05 X=05.0 Y=01.5.dat	0.111459	0.333333	0.993276	0.663305	0.989666	0.214286	0.996321	0.631826
Daylight	GkNN k=05 X=05.0 Y=02.0.dat	0.111626	0.333333	0.993276	0.663305	0.989666	0.214286	0.996321	0.631826
Daylight	GkNN k=05 X=05.0 Y=03.0.dat	0.111925	0.333333	0.993276	0.663305	0.989666	0.214286	0.996321	0.632233
Daylight	GkNN k=05 X=05.0 Y=05.0.dat	0.112379	0.333333	0.993276	0.663305	0.989666	0.214286	0.996321	0.632233
Daylight	GkNN k=05 X=05.0 Y=07.0.dat	0.112632	0.333333	0.993276	0.663305	0.989666	0.214286	0.996321	0.632233
Daylight	GkNN k=05 X=05.0 Y=10.0.dat	0.112622	0.333333	0.993276	0.663305	0.989666	0.214286	0.996321	0.632233
Daylight	GkNN k=05 X=05.0 Y=15.0.dat	0.111562	0.333333	0.993276	0.663305	0.989666	0.214286	0.996321	0.632165
Daylight	GkNN k=05 X=05.0 Y=20.0.dat	0.109296	0.333333	0.993276	0.663305	0.989666	0.214286	0.996321	0.632165
Daylight	GkNN k=05 X=05.0 Y=30.0.dat	0.102099	0.333333	0.993276	0.663305	0.989666	0.214286	0.996321	0.632165
Daylight	GkNN k=05 X=05.0 Y=50.0.dat	0.101608	0.333333	0.996333	0.664833	0.992705	0.333333	0.996333	0.632301
Daylight	GkNN k=05 X=07.0 Y=00.0.dat	0.121573	0.333333	0.993888	0.66361	0.990274	0.230769	0.996324	0.63152
Daylight	GkNN k=05 X=07.0 Y=00.1.dat	0.120734	0.333333	0.991443	0.662388	0.987842	0.176471	0.996314	0.63169
Daylight	GkNN k=05 X=07.0 Y=00.2.dat	0.119871	0.333333	0.991443	0.662388	0.987842	0.176471	0.996314	0.63169
Daylight	GkNN k=05 X=07.0 Y=00.3.dat	0.118983	0.333333	0.991443	0.662388	0.987842	0.176471	0.996314	0.631758
Daylight	GkNN k=05 X=07.0 Y=00.5.dat	0.117136	0.333333	0.991443	0.662388	0.987842	0.176471	0.996314	0.631826
Daylight	GkNN k=05 X=07.0 Y=00.7.dat	0.115196	0.333333	0.991443	0.662388	0.987842	0.176471	0.996314	0.631826
Daylight	GkNN k=05 X=07.0 Y=01.0.dat	0.112127	0.333333	0.991443	0.662388	0.987842	0.176471	0.996314	0.631826
Daylight	GkNN k=05 X=07.0 Y=01.5.dat	0.106649	0.333333	0.991443	0.662388	0.987842	0.176471	0.996314	0.631826
Daylight	GkNN k=05 X=07.0 Y=02.0.dat	0.100853	0.333333	0.991443	0.662388	0.987842	0.176471	0.996314	0.631826
Daylight	GkNN k=05 X=07.0 Y=03.0.dat	0.122382	0.333333	0.993276	0.663305	0.989666	0.214286	0.996321	0.631826
Daylight	GkNN k=05 X=07.0 Y=05.0.dat	0.122736	0.333333	0.993276	0.663305	0.989666	0.214286	0.996321	0.631826
Daylight	GkNN k=05 X=07.0 Y=07.0.dat	0.122934	0.333333	0.993276	0.663305	0.989666	0.214286	0.996321	0.631961
Daylight	GkNN k=05 X=07.0 Y=10.0.dat	0.122926	0.333333	0.993276	0.663305	0.989666	0.214286	0.996321	0.632029
Daylight	GkNN k=05 X=07.0 Y=15.0.dat	0.122098	0.333333	0.993276	0.663305	0.989666	0.214286	0.996321	0.632165
Daylight	GkNN k=05 X=07.0 Y=20.0.dat	0.120322	0.333333	0.993276	0.663305	0.989666	0.214286	0.996321	0.632165
Daylight	GkNN k=05 X=07.0 Y=30.0.dat	0.114607	0.333333	0.993276	0.663305	0.989666	0.214286	0.996321	0.632165
Daylight	GkNN k=05 X=07.0 Y=50.0.dat	0.100074	0.333333	0.994499	0.663916	0.990881	0.25	0.996326	0.632165
Daylight	GkNN k=05 X=10.0 Y=00.0.dat	0.130255	0.333333	0.993888	0.66361	0.990274	0.230769	0.996324	0.63152
Daylight	GkNN k=05 X=10.0 Y=00.1.dat	0.129625	0.333333	0.991443	0.662388	0.987842	0.176471	0.996314	0.631758
Daylight	GkNN k=05 X=10.0 Y=00.2.dat	0.128975	0.333333	0.991443	0.662388	0.987842	0.176471	0.996314	0.631826
Daylight	GkNN k=05 X=10.0 Y=00.3.dat	0.128306	0.333333	0.991443	0.662388	0.987842	0.176471	0.996314	0.631826
Daylight	GkNN k=05 X=10.0 Y=00.5.dat	0.126908	0.333333	0.991443	0.662388	0.987842	0.176471	0.996314	0.631826
Daylight	GkNN k=05 X=10.0 Y=00.7.dat	0.125434	0.333333	0.991443	0.662388	0.987842	0.176471	0.996314	0.631826
Daylight	GkNN k=05 X=10.0 Y=01.0.dat	0.123085	0.333333	0.991443	0.662388	0.987842	0.176471	0.996314	0.631826
Daylight	GkNN k=05 X=10.0 Y=01.5.dat	0.118844	0.333333	0.991443	0.662388	0.987842	0.176471	0.996314	0.631826
Daylight	GkNN k=05 X=10.0 Y=02.0.dat	0.114285	0.333333	0.991443	0.662388	0.987842	0.176471	0.996314	0.631826
Daylight	GkNN k=05 X=10.0 Y=03.0.dat	0.104659	0.333333	0.991443	0.662388	0.987842	0.176471	0.996314	0.631826
Daylight	GkNN k=05 X=10.0 Y=05.0.dat	0.131126	0.333333	0.993276	0.663305	0.989666	0.214286	0.996321	0.631826
Daylight	GkNN k=05 X=10.0 Y=07.0.dat	0.131274	0.333333	0.993276	0.663305	0.989666	0.214286	0.996321	0.631826
Daylight	GkNN k=05 X=10.0 Y=10.0.dat	0.131268	0.333333	0.993276	0.663305	0.989666	0.214286	0.996321	0.631826
Daylight	GkNN k=05 X=10.0 Y=15.0.dat	0.130648	0.333333	0.993276	0.663305	0.989666	0.214286	0.996321	0.631961
Daylight	GkNN k=05 X=10.0 Y=20.0.dat	0.129315	0.333333	0.993276	0.663305	0.989666	0.214286	0.996321	0.632097
Daylight	GkNN k=05 X=10.0 Y=30.0.dat	0.124985	0.333333	0.993276	0.663305	0.989666	0.214286	0.996321	0.632165
Daylight	GkNN k=05 X=10.0 Y=50.0.dat	0.11325	0.333333	0.993276	0.663305	0.989666	0.214286	0.996321	0.632165
Daylight	GkNN k=05 X=15.0 Y=00.0.dat	0.137434	0.333333	0.993888	0.66361	0.990274	0.230769	0.996324	0.63152
Daylight	GkNN k=05 X=15.0 Y=00.1.dat	0.13699	0.333333	0.991443	0.662388	0.987842	0.176471	0.996314	0.631826
Daylight	GkNN k=05 X=15.0 Y=00.2.dat	0.136532	0.333333	0.991443	0.662388	0.987842	0.176471	0.996314	0.631826
Daylight	GkNN k=05 X=15.0 Y=00.3.dat	0.136059	0.333333	0.991443	0.662388	0.987842	0.176471	0.996314	0.631826
Daylight	GkNN k=05 X=15.0 Y=00.5.dat	0.135069	0.333333	0.991443	0.662388	0.987842	0.176471	0.996314	0.631826
Daylight	GkNN k=05 X=15.0 Y=00.7.dat	0.134021	0.333333	0.991443	0.662388	0.987842	0.176471	0.996314	0.631826
Daylight	GkNN k=05 X=15.0 Y=01.0.dat	0.132343	0.333333	0.991443	0.662388	0.987842	0.176471	0.996314	0.631826
Daylight	GkNN k=05 X=15.0 Y=01.5.dat	0.129285	0.333333	0.991443	0.662388	0.987842	0.176471	0.996314	0.631826
Daylight	GkNN k=05 X=15.0 Y=02.0.dat	0.125957	0.333333	0.991443	0.662388	0.987842	0.176471	0.996314	0.631826
Daylight	GkNN k=05 X=15.0 Y=03.0.dat	0.118781	0.333333	0.991443	0.662388	0.987842	0.176471	0.996314	0.631826
Daylight	GkNN k=05 X=15.0 Y=05.0.dat	0.104024	0.333333	0.991443	0.662388	0.987842	0.176471	0.996314	0.631826
Daylight	GkNN k=05 X=15.0 Y=07.0.dat	0.102383	0.333333	0.992665	0.662999	0.989058	0.2	0.996319	0.631758
Daylight	GkNN k=05 X=15.0 Y=10.0.dat	0.138145	0.333333	0.993276	0.663305	0.989666	0.214286	0.996321	0.631826
Daylight	GkNN k=05 X=15.0 Y=15.0.dat	0.13771	0.333333	0.993276	0.663305	0.989666	0.214286	0.996321	0.631758
Daylight	GkNN k=05 X=15.0 Y=20.0.dat	0.136772	0.333333	0.993276	0.663305	0.989666	0.214286	0.996321	0.631826
Daylight	GkNN k=05 X=15.0 Y=30.0.dat	0.133701	0.333333	0.993276	0.663305	0.989666	0.214286	0.996321	0.632029
Daylight	GkNN k=05 X=15.0 Y=50.0.dat	0.125196	0.333333	0.993276	0.663305	0.989666	0.214286	0.996321	0.632165
Daylight	GkNN k=05 X=20.0 Y=00.0.dat	0.14117	0.333333	0.993888	0.66361	0.990274	0.230769	0.996324	0.63152
Daylight	GkNN k=05 X=20.0 Y=00.1.dat	0.140828	0.333333	0.991443	0.662388	0.987842	0.176471	0.996314	0.631826
Daylight	GkNN k=05 X=20.0 Y=00.2.dat	0.140475	0.333333	0.991443	0.662388	0.987842	0.176471	0.996314	0.631826
Daylight	GkNN k=05 X=20.0 Y=00.3.dat	0.14011	0.333333	0.991443	0.662388	0.987842	0.176471	0.996314	0.631826
Daylight	GkNN k=05 X=20.0 Y=00.5.dat	0.139345	0.333333	0.991443	0.662388	0.987842	0.176471	0.996314	0.631826
Daylight	GkNN k=05 X=20.0 Y=00.7.dat	0.138533	0.333333	0.991443	0.662388	0.987842	0.176471	0.996314	0.631826
Daylight	GkNN k=05 X=20.0 Y=01.0.dat	0.137229	0.333333	0.991443	0.662388	0.987842	0.176471	0.996314	0.631826
Daylight	GkNN k=05 X=20.0 Y=01.5.dat	0.134845	0.333333	0.991443	0.662388	0.987842	0.176471	0.996314	0.631826
Daylight	GkNN k=05 X=20.0 Y=02.0.dat	0.132233	0.333333	0.991443	0.662388	0.987842	0.176471	0.996314	0.631826
Daylight	GkNN k=05 X=20.0 Y=03.0.dat	0.126542	0.333333	0.991443	0.662388	0.987842	0.176471	0.996314	0.631826
Daylight	GkNN k=05 X=20.0 Y=05.0.dat	0.114558	0.333333	0.991443	0.662388	0.987842	0.176471	0.996314	0.631758
Daylight	GkNN k=05 X=20.0 Y=07.0.dat	0.103032	0.333333	0.991443	0.662388	0.987842	0.176471	0.996314	0.631758
Daylight	GkNN k=05 X=20.0 Y=10.0.dat	0.141718	0.333333	0.993276	0.663305	0.989666	0.214286	0.996321	0.631758
Daylight	GkNN k=05 X=20.0 Y=15.0.dat	0.141383	0.333333	0.993276	0.663305	0.989666	0.214286	0.996321	0.631758
Daylight	GkNN k=05 X=20.0 Y=20.0.dat	0.14066	0.333333	0.993276	0.663305	0.989666	0.214286	0.996321	0.631758
Daylight	GkNN k=05 X=20.0 Y=30.0.dat	0.138285	0.333333	0.993276	0.663305	0.989666	0.214286	0.996321	0.631894
Daylight	GkNN k=05 X=20.0 Y=50.0.dat	0.10022	0.333333	0.992665	0.662999	0.989058	0.2	0.996319	0.632165
Daylight	GkNN k=05 X=30.0 Y=00.0.dat	0.101411	0.333333	0.990831	0.662082	0.987234	0.166667	0.996312	0.63152
Daylight	GkNN k=05 X=30.0 Y=00.1.dat	0.101404	0.333333	0.99022	0.661777	0.986626	0.157895	0.99631	0.631826
Daylight	GkNN k=05 X=30.0 Y=00.2.dat	0.101396	0.333333	0.99022	0.661777	0.986626	0.157895	0.99631	0.631826
Daylight	GkNN k=05 X=30.0 Y=00.3.dat	0.101389	0.333333	0.99022	0.661777	0.986626	0.157895	0.99631	0.631826
Daylight	GkNN k=05 X=30.0 Y=00.5.dat	0.101373	0.333333	0.99022	0.661777	0.986626	0.157895	0.99631	0.631826
Daylight	GkNN k=05 X=30.0 Y=00.7.dat	0.101355	0.333333	0.99022	0.661777	0.986626	0.157895	0.99631	0.631826
Daylight	GkNN k=05 X=30.0 Y=01.0.dat	0.101326	0.333333	0.99022	0.661777	0.986626	0.157895	0.99631	0.631826
Daylight	GkNN k=05 X=30.0 Y=01.5.dat	0.101272	0.333333	0.99022	0.661777	0.986626	0.157895	0.99631	0.631826
Daylight	GkNN k=05 X=30.0 Y=02.0.dat	0.101208	0.333333	0.99022	0.661777	0.986626	0.157895	0.99631	0.631826
Daylight	GkNN k=05 X=30.0 Y=03.0.dat	0.101053	0.333333	0.99022	0.661777	0.986626	0.157895	0.99631	0.631758
Daylight	GkNN k=05 X=30.0 Y=05.0.dat	0.100621	0.333333	0.99022	0.661777	0.986626	0.157895	0.99631	0.631758
Daylight	GkNN k=05 X=30.0 Y=07.0.dat	0.100016	0.333333	0.99022	0.661777	0.986626	0.157895	0.99631	0.631758
Daylight	GkNN k=05 X=30.0 Y=10.0.dat	0.101373	0.333333	0.990831	0.662082	0.987234	0.166667	0.996312	0.631758
Daylight	GkNN k=05 X=30.0 Y=15.0.dat	0.145154	0.333333	0.993276	0.663305	0.989666	0.214286	0.996321	0.63169
Daylight	GkNN k=05 X=30.0 Y=20.0.dat	0.144658	0.333333	0.993276	0.663305	0.989666	0.214286	0.996321	0.63169
Daylight	GkNN k=05 X=30.0 Y=30.0.dat	0.143025	0.333333	0.993276	0.663305	0.989666	0.214286	0.996321	0.631758
Daylight	GkNN k=05 X=30.0 Y=50.0.dat	0.100479	0.333333	0.992665	0.662999	0.989058	0.2	0.996319	0.631961
Daylight	GkNN k=05 X=50.0 Y=00.0.dat	0.103611	0.333333	0.990831	0.662082	0.987234	0.166667	0.996312	0.63152
Daylight	GkNN k=05 X=50.0 Y=00.1.dat	0.103606	0.333333	0.99022	0.661777	0.986626	0.157895	0.99631	0.631826
Daylight	GkNN k=05 X=50.0 Y=00.2.dat	0.103602	0.333333	0.99022	0.661777	0.986626	0.157895	0.99631	0.631826
Daylight	GkNN k=05 X=50.0 Y=00.3.dat	0.103597	0.333333	0.99022	0.661777	0.986626	0.157895	0.99631	0.631826
Daylight	GkNN k=05 X=50.0 Y=00.5.dat	0.103587	0.333333	0.99022	0.661777	0.986626	0.157895	0.99631	0.631826
Daylight	GkNN k=05 X=50.0 Y=00.7.dat	0.103576	0.333333	0.99022	0.661777	0.986626	0.157895	0.99631	0.631826
Daylight	GkNN k=05 X=50.0 Y=01.0.dat	0.103559	0.333333	0.99022	0.661777	0.986626	0.157895	0.99631	0.631826
Daylight	GkNN k=05 X=50.0 Y=01.5.dat	0.103525	0.333333	0.99022	0.661777	0.986626	0.157895	0.99631	0.631826
Daylight	GkNN k=05 X=50.0 Y=02.0.dat	0.103486	0.333333	0.99022	0.661777	0.986626	0.157895	0.99631	0.631826
Daylight	GkNN k=05 X=50.0 Y=03.0.dat	0.103391	0.333333	0.99022	0.661777	0.986626	0.157895	0.99631	0.631758
Daylight	GkNN k=05 X=50.0 Y=05.0.dat	0.103125	0.333333	0.99022	0.661777	0.986626	0.157895	0.99631	0.631758
Daylight	GkNN k=05 X=50.0 Y=07.0.dat	0.102753	0.333333	0.99022	0.661777	0.986626	0.157895	0.99631	0.631758
Daylight	GkNN k=05 X=50.0 Y=10.0.dat	0.102001	0.333333	0.99022	0.661777	0.986626	0.157895	0.99631	0.631758
Daylight	GkNN k=05 X=50.0 Y=15.0.dat	0.100362	0.333333	0.99022	0.661777	0.986626	0.157895	0.99631	0.63169
Daylight	GkNN k=05 X=50.0 Y=20.0.dat	0.101584	0.333333	0.992054	0.662694	0.98845	0.1875	0.996317	0.63169
Daylight	GkNN k=05 X=50.0 Y=30.0.dat	0.100254	0.333333	0.992665	0.662999	0.989058	0.2	0.996319	0.63169
Daylight	GkNN k=05 X=50.0 Y=50.0.dat	0.100687	0.333333	0.992665	0.662999	0.989058	0.2	0.996319	0.631758
Daylight	GkNN k=07 X=00.0 Y=00.1.dat	0.859	0	1	0.5	0.994529	0	0.994529	0.5
Daylight	GkNN k=07 X=00.0 Y=00.2.dat	0.859	0	1	0.5	0.994529	0	0.994529	0.5
Daylight	GkNN k=07 X=00.0 Y=00.3.dat	0.859	0	1	0.5	0.994529	0	0.994529	0.5
Daylight	GkNN k=07 X=00.0 Y=00.5.dat	0.859	0	1	0.5	0.994529	0	0.994529	0.5
Daylight	GkNN k=07 X=00.0 Y=00.7.dat	0.859	0	1	0.5	0.994529	0	0.994529	0.5
Daylight	GkNN k=07 X=00.0 Y=01.0.dat	0.859	0	1	0.5	0.994529	0	0.994529	0.5
Daylight	GkNN k=07 X=00.0 Y=01.5.dat	0.859	0	1	0.5	0.994529	0	0.994529	0.5
Daylight	GkNN k=07 X=00.0 Y=02.0.dat	0.859	0	1	0.5	0.994529	0	0.994529	0.5
Daylight	GkNN k=07 X=00.0 Y=03.0.dat	0.859	0	1	0.5	0.994529	0	0.994529	0.5
Daylight	GkNN k=07 X=00.0 Y=05.0.dat	0.859	0	1	0.5	0.994529	0	0.994529	0.5
Daylight	GkNN k=07 X=00.0 Y=07.0.dat	0.859	0	1	0.5	0.994529	0	0.994529	0.5
Daylight	GkNN k=07 X=00.0 Y=10.0.dat	0.859	0	1	0.5	0.994529	0	0.994529	0.5
Daylight	GkNN k=07 X=00.0 Y=15.0.dat	0.859	0	1	0.5	0.994529	0	0.994529	0.5
Daylight	GkNN k=07 X=00.0 Y=20.0.dat	0.859	0	1	0.5	0.994529	0	0.994529	0.5
Daylight	GkNN k=07 X=00.0 Y=30.0.dat	0.859	0	1	0.5	0.994529	0	0.994529	0.5
Daylight	GkNN k=07 X=00.0 Y=50.0.dat	0.859	0	1	0.5	0.994529	0	0.994529	0.5
Daylight	GkNN k=07 X=00.1 Y=00.0.dat	0.000109592	0	1	0.5	0.994529	0	0.994529	0.624287
Daylight	GkNN k=07 X=00.1 Y=00.1.dat	0.000116489	0	1	0.5	0.994529	0	0.994529	0.624423
Daylight	GkNN k=07 X=00.1 Y=00.2.dat	0.000123686	0	1	0.5	0.994529	0	0.994529	0.624491
Daylight	GkNN k=07 X=00.1 Y=00.3.dat	0.000131188	0	1	0.5	0.994529	0	0.994529	0.624491
Daylight	GkNN k=07 X=00.1 Y=00.5.dat	0.000147118	0	1	0.5	0.994529	0	0.994529	0.624491
Daylight	GkNN k=07 X=00.1 Y=00.7.dat	0.000164297	0	1	0.5	0.994529	0	0.994529	0.624491
Daylight	GkNN k=07 X=00.1 Y=01.0.dat	0.000192427	0	1	0.5	0.994529	0	0.994529	0.624559
Daylight	GkNN k=07 X=00.1 Y=01.5.dat	0.000914143	0	1	0.5	0.994529	0	0.994529	0.62483
Daylight	GkNN k=07 X=00.1 Y=02.0.dat	0.00426845	0	1	0.5	0.994529	0	0.994529	0.624898
Daylight	GkNN k=07 X=00.1 Y=03.0.dat	0.0413953	0	1	0.5	0.994529	0	0.994529	0.624898
Daylight	GkNN k=07 X=00.1 Y=05.0.dat	0.203988	0.111111	1	0.555556	0.995137	1	0.995134	0.624898
Daylight	GkNN k=07 X=00.1 Y=07.0.dat	0.103748	0.333333	1	0.666667	0.996353	1	0.996346	0.624898
Daylight	GkNN k=07 X=00.1 Y=10.0.dat	0.3072	0.333333	1	0.666667	0.996353	1	0.996346	0.624898
Daylight	GkNN k=07 X=00.1 Y=15.0.dat	0.115248	0.333333	0.999389	0.666361	0.995745	0.75	0.996344	0.62483
Daylight	GkNN k=07 X=00.1 Y=20.0.dat	0.140754	0.333333	0.999389	0.666361	0.995745	0.75	0.996344	0.624762
Daylight	GkNN k=07 X=00.1 Y=30.0.dat	0.151863	0.333333	0.999389	0.666361	0.995745	0.75	0.996344	0.624762
Daylight	GkNN k=07 X=00.1 Y=50.0.dat	0.152991	0.333333	0.999389	0.666361	0.995745	0.75	0.996344	0.624762
Daylight	GkNN k=07 X=00.2 Y=00.0.dat	0.00759821	0	1	0.5	0.994529	0	0.994529	0.624287
Daylight	GkNN k=07 X=00.2 Y=00.1.dat	0.00783276	0	1	0.5	0.994529	0	0.994529	0.624423
Daylight	GkNN k=07 X=00.2 Y=00.2.dat	0.00807019	0	1	0.5	0.994529	0	0.994529	0.624423
Daylight	GkNN k=07 X=00.2 Y=00.3.dat	0.00831038	0	1	0.5	0.994529	0	0.994529	0.624491
Daylight	GkNN k=07 X=00.2 Y=00.5.dat	0.00879845	0	1	0.5	0.994529	0	0.994529	0.624491
Daylight	GkNN k=07 X=00.2 Y=00.7.dat	0.00929583	0	1	0.5	0.994529	0	0.994529	0.624491
Daylight	GkNN k=07 X=00.2 Y=01.0.dat	0.0100567	0	1	0.5	0.994529	0	0.994529	0.624559
Daylight	GkNN k=07 X=00.2 Y=01.5.dat	0.0239574	0	1	0.5	0.994529	0	0.994529	0.62483
Daylight	GkNN k=07 X=00.2 Y=02.0.dat	0.0522488	0	1	0.5	0.994529	0	0.994529	0.624898
Daylight	GkNN k=07 X=00.2 Y=03.0.dat	0.107679	0.111111	1	0.555556	0.995137	1	0.995134	0.624898
Daylight	GkNN k=07 X=00.2 Y=05.0.dat	0.10852	0.333333	1	0.666667	0.996353	1	0.996346	0.624898
Daylight	GkNN k=07 X=00.2 Y=07.0.dat	0.238222	0.333333	1	0.666667	0.996353	1	0.996346	0.624898
Daylight	GkNN k=07 X=00.2 Y=10.0.dat	0.409924	0.333333	1	0.666667	0.996353	1	0.996346	0.624898
Daylight	GkNN k=07 X=00.2 Y=15.0.dat	0.132789	0.333333	0.999389	0.666361	0.995745	0.75	0.996344	0.62483
Daylight	GkNN k=07 X=00.2 Y=20.0.dat	0.14675	0.333333	0.999389	0.666361	0.995745	0.75	0.996344	0.624762
Daylight	GkNN k=07 X=00.2 Y=30.0.dat	0.15243	0.333333	0.999389	0.666361	0.995745	0.75	0.996344	0.624762
Daylight	GkNN k=07 X=00.2 Y=50.0.dat	0.152995	0.333333	0.999389	0.666361	0.995745	0.75	0.996344	0.624762
Daylight	GkNN k=07 X=00.3 Y=00.0.dat	0.0312652	0	1	0.5	0.994529	0	0.994529	0.624287
Daylight	GkNN k=07 X=00.3 Y=00.1.dat	0.0319028	0	1	0.5	0.994529	0	0.994529	0.624423
Daylight	GkNN k=07 X=00.3 Y=00.2.dat	0.0325416	0	1	0.5	0.994529	0	0.994529	0.624423
Daylight	GkNN k=07 X=00.3 Y=00.3.dat	0.0331815	0	1	0.5	0.994529	0	0.994529	0.624423
Daylight	GkNN k=07 X=00.3 Y=00.5.dat	0.0344627	0	1	0.5	0.994529	0	0.994529	0.624491
Daylight	GkNN k=07 X=00.3 Y=00.7.dat	0.0357437	0	1	0.5	0.994529	0	0.994529	0.624491
Daylight	GkNN k=07 X=00.3 Y=01.0.dat	0.0385097	0	1	0.5	0.994529	0	0.994529	0.624626
Daylight	GkNN k=07 X=00.3 Y=01.5.dat	0.071229	0	1	0.5	0.994529	0	0.994529	0.62483
Daylight	GkNN k=07 X=00.3 Y=02.0.dat	0.120516	0	1	0.5	0.994529	0	0.994529	0.624898
Daylight	GkNN k=07 X=00.3 Y=03.0.dat	0.112821	0.222222	1	0.611111	0.995745	1	0.99574	0.624898
Daylight	GkNN k=07 X=00.3 Y=05.0.dat	0.186489	0.333333	1	0.666667	0.996353	1	0.996346	0.624898
Daylight	GkNN k=07 X=00.3 Y=07.0.dat	0.314993	0.333333	1	0.666667	0.996353	1	0.996346	0.624898
Daylight	GkNN k=07 X=00.3 Y=10.0.dat	0.11007	0.333333	0.999389	0.666361	0.995745	0.75	0.996344	0.62483
Daylight	GkNN k=07 X=00.3 Y=15.0.dat	0.139211	0.333333	0.999389	0.666361	0.995745	0.75	0.996344	0.62483
Daylight	GkNN k=07 X=00.3 Y=20.0.dat	0.148804	0.333333	0.999389	0.666361	0.995745	0.75	0.996344	0.624762
Daylight	GkNN k=07 X=00.3 Y=30.0.dat	0.15262	0.333333	0.999389	0.666361	0.995745	0.75	0.996344	0.624762
Daylight	GkNN k=07 X=00.3 Y=50.0.dat	0.152997	0.333333	0.999389	0.666361	0.995745	0.75	0.996344	0.624762
Daylight	GkNN k=07 X=00.5 Y=00.0.dat	0.0972349	0	1	0.5	0.994529	0	0.994529	0.624287
Daylight	GkNN k=07 X=00.5 Y=00.1.dat	0.0984097	0	1	0.5	0.994529	0	0.994529	0.624355
Daylight	GkNN k=07 X=00.5 Y=00.2.dat	0.0995771	0	1	0.5	0.994529	0	0.994529	0.624423
Daylight	GkNN k=07 X=00.5 Y=00.3.dat	0.100737	0	1	0.5	0.994529	0	0.994529	0.624423
Daylight	GkNN k=07 X=00.5 Y=00.5.dat	0.100452	0	0.999389	0.499694	0.993921	0	0.994526	0.624423
Daylight	GkNN k=07 X=00.5 Y=00.7.dat	0.101706	0	0.999389	0.499694	0.993921	0	0.994526	0.624491
Daylight	GkNN k=07 X=00.5 Y=01.0.dat	0.103548	0.111111	0.999389	0.55525	0.994529	0.5	0.995131	0.624626
Daylight	GkNN k=07 X=00.5 Y=01.5.dat	0.106511	0.333333	0.999389	0.666361	0.995745	0.75	0.996344	0.62483
Daylight	GkNN k=07 X=00.5 Y=02.0.dat	0.109325	0.333333	0.998778	0.666055	0.995137	0.6	0.996341	0.624898
Daylight	GkNN k=07 X=00.5 Y=03.0.dat	0.114457	0.333333	0.998778	0.666055	0.995137	0.6	0.996341	0.624898
Daylight	GkNN k=07 X=00.5 Y=05.0.dat	0.122469	0.333333	0.998778	0.666055	0.995137	0.6	0.996341	0.624898
Daylight	GkNN k=07 X=00.5 Y=07.0.dat	0.127178	0.333333	0.998778	0.666055	0.995137	0.6	0.996341	0.624898
Daylight	GkNN k=07 X=00.5 Y=10.0.dat	0.125568	0.333333	0.998166	0.66575	0.994529	0.5	0.996339	0.62483
Daylight	GkNN k=07 X=00.5 Y=15.0.dat	0.116167	0.333333	0.998166	0.66575	0.994529	0.5	0.996339	0.62483
Daylight	GkNN k=07 X=00.5 Y=20.0.dat	0.134882	0.333333	0.998778	0.666055	0.995137	0.6	0.996341	0.624762
Daylight	GkNN k=07 X=00.5 Y=30.0.dat	0.114362	0.333333	0.998778	0.666055	0.995137	0.6	0.996341	0.624762
Daylight	GkNN k=07 X=00.5 Y=50.0.dat	0.152998	0.333333	0.999389	0.666361	0.995745	0.75	0.996344	0.624762
Daylight	GkNN k=07 X=00.7 Y=00.0.dat	0.158577	0	1	0.5	0.994529	0	0.994529	0.624287
Daylight	GkNN k=07 X=00.7 Y=00.1.dat	0.106051	0	0.998778	0.499389	0.993313	0	0.994522	0.624355
Daylight	GkNN k=07 X=00.7 Y=00.2.dat	0.102201	0.111111	0.998778	0.554944	0.993921	0.333333	0.995128	0.624355
Daylight	GkNN k=07 X=00.7 Y=00.3.dat	0.10374	0.222222	0.998778	0.6105	0.994529	0.5	0.995734	0.624423
Daylight	GkNN k=07 X=00.7 Y=00.5.dat	0.102377	0.222222	0.998166	0.610194	0.993921	0.4	0.995732	0.624423
Daylight	GkNN k=07 X=00.7 Y=00.7.dat	0.114836	0.222222	0.998166	0.610194	0.993921	0.4	0.995732	0.624423
Daylight	GkNN k=07 X=00.7 Y=01.0.dat	0.133129	0.333333	0.998778	0.666055	0.995137	0.6	0.996341	0.624626
Daylight	GkNN k=07 X=00.7 Y=01.5.dat	0.156854	0.333333	0.998778	0.666055	0.995137	0.6	0.996341	0.62483
Daylight	GkNN k=07 X=00.7 Y=02.0.dat	0.172591	0.333333	0.998778	0.666055	0.995137	0.6	0.996341	0.624898
Daylight	GkNN k=07 X=00.7 Y=03.0.dat	0.178424	0.333333	0.998778	0.666055	0.995137	0.6	0.996341	0.624898
Daylight	GkNN k=07 X=00.7 Y=05.0.dat	0.18743	0.333333	0.998778	0.666055	0.995137	0.6	0.996341	0.624898
Daylight	GkNN k=07 X=00.7 Y=07.0.dat	0.112656	0.333333	0.998166	0.66575	0.994529	0.5	0.996339	0.62483
Daylight	GkNN k=07 X=00.7 Y=10.0.dat	0.13286	0.333333	0.998166	0.66575	0.994529	0.5	0.996339	0.62483
Daylight	GkNN k=07 X=00.7 Y=15.0.dat	0.14693	0.333333	0.998166	0.66575	0.994529	0.5	0.996339	0.62483
Daylight	GkNN k=07 X=00.7 Y=20.0.dat	0.151187	0.333333	0.998166	0.66575	0.994529	0.5	0.996339	0.624762
Daylight	GkNN k=07 X=00.7 Y=30.0.dat	0.102586	0.333333	0.998166	0.66575	0.994529	0.5	0.996339	0.624762
Daylight	GkNN k=07 X=00.7 Y=50.0.dat	0.147835	0.333333	0.998778	0.666055	0.995137	0.6	0.996341	0.624762
Daylight	GkNN k=07 X=01.0 Y=00.0.dat	0.129286	0.222222	0.997555	0.609889	0.993313	0.333333	0.995729	0.624253
Daylight	GkNN k=07 X=01.0 Y=00.1.dat	0.128877	0.333333	0.997555	0.665444	0.993921	0.428571	0.996337	0.624355
Daylight	GkNN k=07 X=01.0 Y=00.2.dat	0.128462	0.333333	0.997555	0.665444	0.993921	0.428571	0.996337	0.624355
Daylight	GkNN k=07 X=01.0 Y=00.3.dat	0.128042	0.333333	0.997555	0.665444	0.993921	0.428571	0.996337	0.624355
Daylight	GkNN k=07 X=01.0 Y=00.5.dat	0.127184	0.333333	0.997555	0.665444	0.993921	0.428571	0.996337	0.624423
Daylight	GkNN k=07 X=01.0 Y=00.7.dat	0.126302	0.333333	0.997555	0.665444	0.993921	0.428571	0.996337	0.624491
Daylight	GkNN k=07 X=01.0 Y=01.0.dat	0.124936	0.333333	0.997555	0.665444	0.993921	0.428571	0.996337	0.624559
Daylight	GkNN k=07 X=01.0 Y=01.5.dat	0.112343	0.333333	0.997555	0.665444	0.993921	0.428571	0.996337	0.624694
Daylight	GkNN k=07 X=01.0 Y=02.0.dat	0.119991	0.333333	0.998166	0.66575	0.994529	0.5	0.996339	0.624898
Daylight	GkNN k=07 X=01.0 Y=03.0.dat	0.114441	0.333333	0.998166	0.66575	0.994529	0.5	0.996339	0.624898
Daylight	GkNN k=07 X=01.0 Y=05.0.dat	0.101614	0.333333	0.997555	0.665444	0.993921	0.428571	0.996337	0.62483
Daylight	GkNN k=07 X=01.0 Y=07.0.dat	0.123491	0.333333	0.998166	0.66575	0.994529	0.5	0.996339	0.62483
Daylight	GkNN k=07 X=01.0 Y=10.0.dat	0.138607	0.333333	0.998166	0.66575	0.994529	0.5	0.996339	0.62483
Daylight	GkNN k=07 X=01.0 Y=15.0.dat	0.148726	0.333333	0.998166	0.66575	0.994529	0.5	0.996339	0.62483
Daylight	GkNN k=07 X=01.0 Y=20.0.dat	0.151729	0.333333	0.998166	0.66575	0.994529	0.5	0.996339	0.624762
Daylight	GkNN k=07 X=01.0 Y=30.0.dat	0.152886	0.333333	0.998166	0.66575	0.994529	0.5	0.996339	0.624762
Daylight	GkNN k=07 X=01.0 Y=50.0.dat	0.152999	0.333333	0.998778	0.666055	0.995137	0.6	0.996341	0.624762
Daylight	GkNN k=07 X=01.5 Y=00.0.dat	0.133359	0.333333	0.993276	0.663305	0.989666	0.214286	0.996321	0.624219
Daylight	GkNN k=07 X=01.5 Y=00.1.dat	0.133473	0.333333	0.993276	0.663305	0.989666	0.214286	0.996321	0.624355
Daylight	GkNN k=07 X=01.5 Y=00.2.dat	0.133576	0.333333	0.993276	0.663305	0.989666	0.214286	0.996321	0.624355
Daylight	GkNN k=07 X=01.5 Y=00.3.dat	0.133668	0.333333	0.993276	0.663305	0.989666	0.214286	0.996321	0.624355
Daylight	GkNN k=07 X=01.5 Y=00.5.dat	0.13382	0.333333	0.993276	0.663305	0.989666	0.214286	0.996321	0.624355
Daylight	GkNN k=07 X=01.5 Y=00.7.dat	0.133927	0.333333	0.993276	0.663305	0.989666	0.214286	0.996321	0.624559
Daylight	GkNN k=07 X=01.5 Y=01.0.dat	0.134001	0.333333	0.993276	0.663305	0.989666	0.214286	0.996321	0.624559
Daylight	GkNN k=07 X=01.5 Y=01.5.dat	0.133882	0.333333	0.993276	0.663305	0.989666	0.214286	0.996321	0.624694
Daylight	GkNN k=07 X=01.5 Y=02.0.dat	0.133449	0.333333	0.993276	0.663305	0.989666	0.214286	0.996321	0.624694
Daylight	GkNN k=07 X=01.5 Y=03.0.dat	0.131593	0.333333	0.993276	0.663305	0.989666	0.214286	0.996321	0.62483
Daylight	GkNN k=07 X=01.5 Y=05.0.dat	0.114891	0.333333	0.993276	0.663305	0.989666	0.214286	0.996321	0.62483
Daylight	GkNN k=07 X=01.5 Y=07.0.dat	0.106794	0.333333	0.993888	0.66361	0.990274	0.230769	0.996324	0.62483
Daylight	GkNN k=07 X=01.5 Y=10.0.dat	0.117927	0.333333	0.995721	0.664527	0.992097	0.3	0.99633	0.62483
Daylight	GkNN k=07 X=01.5 Y=15.0.dat	0.150137	0.333333	0.998166	0.66575	0.994529	0.5	0.996339	0.62483
Daylight	GkNN k=07 X=01.5 Y=20.0.dat	0.152151	0.333333	0.998166	0.66575	0.994529	0.5	0.996339	0.624762
Daylight	GkNN k=07 X=01.5 Y=30.0.dat	0.152924	0.333333	0.998166	0.66575	0.994529	0.5	0.996339	0.624762
Daylight	GkNN k=07 X=01.5 Y=50.0.dat	0.149697	0.333333	0.998166	0.66575	0.994529	0.5	0.996339	0.624762
Daylight	GkNN k=07 X=02.0 Y=00.0.dat	0.184447	0.333333	0.993276	0.663305	0.989666	0.214286	0.996321	0.624219
Daylight	GkNN k=07 X=02.0 Y=00.1.dat	0.184565	0.333333	0.993276	0.663305	0.989666	0.214286	0.996321	0.624287
Daylight	GkNN k=07 X=02.0 Y=00.2.dat	0.184672	0.333333	0.993276	0.663305	0.989666	0.214286	0.996321	0.624355
Daylight	GkNN k=07 X=02.0 Y=00.3.dat	0.184768	0.333333	0.993276	0.663305	0.989666	0.214286	0.996321	0.624355
Daylight	GkNN k=07 X=02.0 Y=00.5.dat	0.184925	0.333333	0.993276	0.663305	0.989666	0.214286	0.996321	0.624491
Daylight	GkNN k=07 X=02.0 Y=00.7.dat	0.185036	0.333333	0.993276	0.663305	0.989666	0.214286	0.996321	0.624491
Daylight	GkNN k=07 X=02.0 Y=01.0.dat	0.185112	0.333333	0.993276	0.663305	0.989666	0.214286	0.996321	0.624559
Daylight	GkNN k=07 X=02.0 Y=01.5.dat	0.184989	0.333333	0.993276	0.663305	0.989666	0.214286	0.996321	0.624694
Daylight	GkNN k=07 X=02.0 Y=02.0.dat	0.184541	0.333333	0.993276	0.663305	0.989666	0.214286	0.996321	0.624694
Daylight	GkNN k=07 X=02.0 Y=03.0.dat	0.109029	0.333333	0.992665	0.662999	0.989058	0.2	0.996319	0.624694
Daylight	GkNN k=07 X=02.0 Y=05.0.dat	0.124735	0.333333	0.992665	0.662999	0.989058	0.2	0.996319	0.62483
Daylight	GkNN k=07 X=02.0 Y=07.0.dat	0.137456	0.333333	0.993276	0.663305	0.989666	0.214286	0.996321	0.62483
Daylight	GkNN k=07 X=02.0 Y=10.0.dat	0.111836	0.333333	0.993276	0.663305	0.989666	0.214286	0.996321	0.62483
Daylight	GkNN k=07 X=02.0 Y=15.0.dat	0.120142	0.333333	0.995721	0.664527	0.992097	0.3	0.99633	0.62483
Daylight	GkNN k=07 X=02.0 Y=20.0.dat	0.104643	0.333333	0.996944	0.665139	0.993313	0.375	0.996335	0.624762
Daylight	GkNN k=07 X=02.0 Y=30.0.dat	0.152943	0.333333	0.998166	0.66575	0.994529	0.5	0.996339	0.624762
Daylight	GkNN k=07 X=02.0 Y=50.0.dat	0.153	0.333333	0.998166	0.66575	0.994529	0.5	0.996339	0.624762
Daylight	GkNN k=07 X=03.0 Y=00.0.dat	0.255106	0.333333	0.993276	0.663305	0.989666	0.214286	0.996321	0.623811
Daylight	GkNN k=07 X=03.0 Y=00.1.dat	0.255215	0.333333	0.993276	0.663305	0.989666	0.214286	0.996321	0.623879
Daylight	GkNN k=07 X=03.0 Y=00.2.dat	0.255314	0.333333	0.993276	0.663305	0.989666	0.214286	0.996321	0.624015
Daylight	GkNN k=07 X=03.0 Y=00.3.dat	0.255402	0.333333	0.993276	0.663305	0.989666	0.214286	0.996321	0.624423
Daylight	GkNN k=07 X=03.0 Y=00.5.dat	0.255547	0.333333	0.993276	0.663305	0.989666	0.214286	0.996321	0.624423
Daylight	GkNN k=07 X=03.0 Y=00.7.dat	0.255649	0.333333	0.993276	0.663305	0.989666	0.214286	0.996321	0.624491
Daylight	GkNN k=07 X=03.0 Y=01.0.dat	0.255719	0.333333	0.993276	0.663305	0.989666	0.214286	0.996321	0.624626
Daylight	GkNN k=07 X=03.0 Y=01.5.dat	0.104703	0.333333	0.992665	0.662999	0.989058	0.2	0.996319	0.624694
Daylight	GkNN k=07 X=03.0 Y=02.0.dat	0.111389	0.333333	0.992665	0.662999	0.989058	0.2	0.996319	0.624694
Daylight	GkNN k=07 X=03.0 Y=03.0.dat	0.122065	0.333333	0.992665	0.662999	0.989058	0.2	0.996319	0.624694
Daylight	GkNN k=07 X=03.0 Y=05.0.dat	0.135274	0.333333	0.992665	0.662999	0.989058	0.2	0.996319	0.624694
Daylight	GkNN k=07 X=03.0 Y=07.0.dat	0.142453	0.333333	0.992665	0.662999	0.989058	0.2	0.996319	0.624694
Daylight	GkNN k=07 X=03.0 Y=10.0.dat	0.148043	0.333333	0.993276	0.663305	0.989666	0.214286	0.996321	0.624694
Daylight	GkNN k=07 X=03.0 Y=15.0.dat	0.13043	0.333333	0.993276	0.663305	0.989666	0.214286	0.996321	0.624694
Daylight	GkNN k=07 X=03.0 Y=20.0.dat	0.109723	0.333333	0.994499	0.663916	0.990881	0.25	0.996326	0.624694
Daylight	GkNN k=07 X=03.0 Y=30.0.dat	0.100186	0.333333	0.996333	0.664833	0.992705	0.333333	0.996333	0.624762
Daylight	GkNN k=07 X=03.0 Y=50.0.dat	0.153	0.333333	0.998166	0.66575	0.994529	0.5	0.996339	0.624762
Daylight	GkNN k=07 X=05.0 Y=00.0.dat	0.103674	0.333333	0.992665	0.662999	0.989058	0.2	0.996319	0.623811
Daylight	GkNN k=07 X=05.0 Y=00.1.dat	0.102972	0.333333	0.99022	0.661777	0.986626	0.157895	0.99631	0.623879
Daylight	GkNN k=07 X=05.0 Y=00.2.dat	0.102238	0.333333	0.99022	0.661777	0.986626	0.157895	0.99631	0.624015
Daylight	GkNN k=07 X=05.0 Y=00.3.dat	0.10147	0.333333	0.99022	0.661777	0.986626	0.157895	0.99631	0.624015
Daylight	GkNN k=07 X=05.0 Y=00.5.dat	0.100629	0.333333	0.990831	0.662082	0.987234	0.166667	0.996312	0.624151
Daylight	GkNN k=07 X=05.0 Y=00.7.dat	0.101753	0.333333	0.991443	0.662388	0.987842	0.176471	0.996314	0.624151
Daylight	GkNN k=07 X=05.0 Y=01.0.dat	0.100349	0.333333	0.991443	0.662388	0.987842	0.176471	0.996314	0.624151
Daylight	GkNN k=07 X=05.0 Y=01.5.dat	0.104737	0.333333	0.992054	0.662694	0.98845	0.1875	0.996317	0.624219
Daylight	GkNN k=07 X=05.0 Y=02.0.dat	0.10507	0.333333	0.992054	0.662694	0.98845	0.1875	0.996317	0.624423
Daylight	GkNN k=07 X=05.0 Y=03.0.dat	0.1057	0.333333	0.992054	0.662694	0.98845	0.1875	0.996317	0.624694
Daylight	GkNN k=07 X=05.0 Y=05.0.dat	0.106812	0.333333	0.992054	0.662694	0.98845	0.1875	0.996317	0.624694
Daylight	GkNN k=07 X=05.0 Y=07.0.dat	0.10771	0.333333	0.992054	0.662694	0.98845	0.1875	0.996317	0.624694
Daylight	GkNN k=07 X=05.0 Y=10.0.dat	0.108619	0.333333	0.992054	0.662694	0.98845	0.1875	0.996317	0.624694
Daylight	GkNN k=07 X=05.0 Y=15.0.dat	0.108891	0.333333	0.992665	0.662999	0.989058	0.2	0.996319	0.624694
Daylight	GkNN k=07 X=05.0 Y=20.0.dat	0.107639	0.333333	0.992665	0.662999	0.989058	0.2	0.996319	0.624626
Daylight	GkNN k=07 X=05.0 Y=30.0.dat	0.101565	0.333333	0.992665	0.662999	0.989058	0.2	0.996319	0.624626
Daylight	GkNN k=07 X=05.0 Y=50.0.dat	0.101608	0.333333	0.996333	0.664833	0.992705	0.333333	0.996333	0.624762
Daylight	GkNN k=07 X=07.0 Y=00.0.dat	0.115868	0.333333	0.992665	0.662999	0.989058	0.2	0.996319	0.623811
Daylight	GkNN k=07 X=07.0 Y=00.1.dat	0.115307	0.333333	0.99022	0.661777	0.986626	0.157895	0.99631	0.624015
Daylight	GkNN k=07 X=07.0 Y=00.2.dat	0.114719	0.333333	0.99022	0.661777	0.986626	0.157895	0.99631	0.624015
Daylight	GkNN k=07 X=07.0 Y=00.3.dat	0.114102	0.333333	0.99022	0.661777	0.986626	0.157895	0.99631	0.624151
Daylight	GkNN k=07 X=07.0 Y=00.5.dat	0.112785	0.333333	0.99022	0.661777	0.986626	0.157895	0.99631	0.624151
Daylight	GkNN k=07 X=07.0 Y=00.7.dat	0.111352	0.333333	0.99022	0.661777	0.986626	0.157895	0.99631	0.624151
Daylight	GkNN k=07 X=07.0 Y=01.0.dat	0.108988	0.333333	0.99022	0.661777	0.986626	0.157895	0.99631	0.624151
Daylight	GkNN k=07 X=07.0 Y=01.5.dat	0.10451	0.333333	0.99022	0.661777	0.986626	0.157895	0.99631	0.624151
Daylight	GkNN k=07 X=07.0 Y=02.0.dat	0.102349	0.333333	0.990831	0.662082	0.987234	0.166667	0.996312	0.624151
Daylight	GkNN k=07 X=07.0 Y=03.0.dat	0.11748	0.333333	0.992054	0.662694	0.98845	0.1875	0.996317	0.624151
Daylight	GkNN k=07 X=07.0 Y=05.0.dat	0.118362	0.333333	0.992054	0.662694	0.98845	0.1875	0.996317	0.624287
Daylight	GkNN k=07 X=07.0 Y=07.0.dat	0.119072	0.333333	0.992054	0.662694	0.98845	0.1875	0.996317	0.624491
Daylight	GkNN k=07 X=07.0 Y=10.0.dat	0.119789	0.333333	0.992054	0.662694	0.98845	0.1875	0.996317	0.624559
Daylight	GkNN k=07 X=07.0 Y=15.0.dat	0.120003	0.333333	0.992054	0.662694	0.98845	0.1875	0.996317	0.624694
Daylight	GkNN k=07 X=07.0 Y=20.0.dat	0.105832	0.333333	0.992054	0.662694	0.98845	0.1875	0.996317	0.624626
Daylight	GkNN k=07 X=07.0 Y=30.0.dat	0.114179	0.333333	0.992665	0.662999	0.989058	0.2	0.996319	0.624626
Daylight	GkNN k=07 X=07.0 Y=50.0.dat	0.100074	0.333333	0.994499	0.663916	0.990881	0.25	0.996326	0.624626
Daylight	GkNN k=07 X=10.0 Y=00.0.dat	0.125945	0.333333	0.992665	0.662999	0.989058	0.2	0.996319	0.623811
Daylight	GkNN k=07 X=10.0 Y=00.1.dat	0.125518	0.333333	0.99022	0.661777	0.986626	0.157895	0.99631	0.624151
Daylight	GkNN k=07 X=10.0 Y=00.2.dat	0.125069	0.333333	0.99022	0.661777	0.986626	0.157895	0.99631	0.624151
Daylight	GkNN k=07 X=10.0 Y=00.3.dat	0.124599	0.333333	0.99022	0.661777	0.986626	0.157895	0.99631	0.624151
Daylight	GkNN k=07 X=10.0 Y=00.5.dat	0.12359	0.333333	0.99022	0.661777	0.986626	0.157895	0.99631	0.624151
Daylight	GkNN k=07 X=10.0 Y=00.7.dat	0.122489	0.333333	0.99022	0.661777	0.986626	0.157895	0.99631	0.624151
Daylight	GkNN k=07 X=10.0 Y=01.0.dat	0.120663	0.333333	0.99022	0.661777	0.986626	0.157895	0.99631	0.624151
Daylight	GkNN k=07 X=10.0 Y=01.5.dat	0.117171	0.333333	0.99022	0.661777	0.986626	0.157895	0.99631	0.624151
Daylight	GkNN k=07 X=10.0 Y=02.0.dat	0.113187	0.333333	0.99022	0.661777	0.986626	0.157895	0.99631	0.624151
Daylight	GkNN k=07 X=10.0 Y=03.0.dat	0.104242	0.333333	0.99022	0.661777	0.986626	0.157895	0.99631	0.624151
Daylight	GkNN k=07 X=10.0 Y=05.0.dat	0.127837	0.333333	0.992054	0.662694	0.98845	0.1875	0.996317	0.624151
Daylight	GkNN k=07 X=10.0 Y=07.0.dat	0.128373	0.333333	0.992054	0.662694	0.98845	0.1875	0.996317	0.624151
Daylight	GkNN k=07 X=10.0 Y=10.0.dat	0.128914	0.333333	0.992054	0.662694	0.98845	0.1875	0.996317	0.624219
Daylight	GkNN k=07 X=10.0 Y=15.0.dat	0.129075	0.333333	0.992054	0.662694	0.98845	0.1875	0.996317	0.624491
Daylight	GkNN k=07 X=10.0 Y=20.0.dat	0.128331	0.333333	0.992054	0.662694	0.98845	0.1875	0.996317	0.624559
Daylight	GkNN k=07 X=10.0 Y=30.0.dat	0.124657	0.333333	0.992665	0.662999	0.989058	0.2	0.996319	0.624626
Daylight	GkNN k=07 X=10.0 Y=50.0.dat	0.113225	0.333333	0.992665	0.662999	0.989058	0.2	0.996319	0.624626
Daylight	GkNN k=07 X=15.0 Y=00.0.dat	0.134385	0.333333	0.992665	0.662999	0.989058	0.2	0.996319	0.623811
Daylight	GkNN k=07 X=15.0 Y=00.1.dat	0.134081	0.333333	0.99022	0.661777	0.986626	0.157895	0.99631	0.624151
Daylight	GkNN k=07 X=15.0 Y=00.2.dat	0.133762	0.333333	0.99022	0.661777	0.986626	0.157895	0.99631	0.624151
Daylight	GkNN k=07 X=15.0 Y=00.3.dat	0.133426	0.333333	0.99022	0.661777	0.986626	0.157895	0.99631	0.624151
Daylight	GkNN k=07 X=15.0 Y=00.5.dat	0.132704	0.333333	0.99022	0.661777	0.986626	0.157895	0.99631	0.624151
Daylight	GkNN k=07 X=15.0 Y=00.7.dat	0.131915	0.333333	0.99022	0.661777	0.986626	0.157895	0.99631	0.624151
Daylight	GkNN k=07 X=15.0 Y=01.0.dat	0.130601	0.333333	0.99022	0.661777	0.986626	0.157895	0.99631	0.624151
Daylight	GkNN k=07 X=15.0 Y=01.5.dat	0.128069	0.333333	0.99022	0.661777	0.986626	0.157895	0.99631	0.624151
Daylight	GkNN k=07 X=15.0 Y=02.0.dat	0.125149	0.333333	0.99022	0.661777	0.986626	0.157895	0.99631	0.624151
Daylight	GkNN k=07 X=15.0 Y=03.0.dat	0.118466	0.333333	0.99022	0.661777	0.986626	0.157895	0.99631	0.624151
Daylight	GkNN k=07 X=15.0 Y=05.0.dat	0.103988	0.333333	0.99022	0.661777	0.986626	0.157895	0.99631	0.624151
Daylight	GkNN k=07 X=15.0 Y=07.0.dat	0.102381	0.333333	0.991443	0.662388	0.987842	0.176471	0.996314	0.624151
Daylight	GkNN k=07 X=15.0 Y=10.0.dat	0.136489	0.333333	0.992054	0.662694	0.98845	0.1875	0.996317	0.624151
Daylight	GkNN k=07 X=15.0 Y=15.0.dat	0.136602	0.333333	0.992054	0.662694	0.98845	0.1875	0.996317	0.624219
Daylight	GkNN k=07 X=15.0 Y=20.0.dat	0.136077	0.333333	0.992054	0.662694	0.98845	0.1875	0.996317	0.624287
Daylight	GkNN k=07 X=15.0 Y=30.0.dat	0.133467	0.333333	0.992054	0.662694	0.98845	0.1875	0.996317	0.624491
Daylight	GkNN k=07 X=15.0 Y=50.0.dat	0.125177	0.333333	0.992665	0.662999	0.989058	0.2	0.996319	0.624626
Daylight	GkNN k=07 X=20.0 Y=00.0.dat	0.138815	0.333333	0.992665	0.662999	0.989058	0.2	0.996319	0.623811
Daylight	GkNN k=07 X=20.0 Y=00.1.dat	0.138579	0.333333	0.99022	0.661777	0.986626	0.157895	0.99631	0.624151
Daylight	GkNN k=07 X=20.0 Y=00.2.dat	0.138332	0.333333	0.99022	0.661777	0.986626	0.157895	0.99631	0.624151
Daylight	GkNN k=07 X=20.0 Y=00.3.dat	0.138071	0.333333	0.99022	0.661777	0.986626	0.157895	0.99631	0.624151
Daylight	GkNN k=07 X=20.0 Y=00.5.dat	0.137511	0.333333	0.99022	0.661777	0.986626	0.157895	0.99631	0.624151
Daylight	GkNN k=07 X=20.0 Y=00.7.dat	0.136897	0.333333	0.99022	0.661777	0.986626	0.157895	0.99631	0.624151
Daylight	GkNN k=07 X=20.0 Y=01.0.dat	0.135873	0.333333	0.99022	0.661777	0.986626	0.157895	0.99631	0.624151
Daylight	GkNN k=07 X=20.0 Y=01.5.dat	0.133892	0.333333	0.99022	0.661777	0.986626	0.157895	0.99631	0.624151
Daylight	GkNN k=07 X=20.0 Y=02.0.dat	0.131596	0.333333	0.99022	0.661777	0.986626	0.157895	0.99631	0.624151
Daylight	GkNN k=07 X=20.0 Y=03.0.dat	0.126289	0.333333	0.99022	0.661777	0.986626	0.157895	0.99631	0.624151
Daylight	GkNN k=07 X=20.0 Y=05.0.dat	0.114528	0.333333	0.99022	0.661777	0.986626	0.157895	0.99631	0.624083
Daylight	GkNN k=07 X=20.0 Y=07.0.dat	0.103029	0.333333	0.99022	0.661777	0.986626	0.157895	0.99631	0.624083
Daylight	GkNN k=07 X=20.0 Y=10.0.dat	0.140441	0.333333	0.992054	0.662694	0.98845	0.1875	0.996317	0.624083
Daylight	GkNN k=07 X=20.0 Y=15.0.dat	0.140529	0.333333	0.992054	0.662694	0.98845	0.1875	0.996317	0.624151
Daylight	GkNN k=07 X=20.0 Y=20.0.dat	0.140123	0.333333	0.992054	0.662694	0.98845	0.1875	0.996317	0.624151
Daylight	GkNN k=07 X=20.0 Y=30.0.dat	0.138103	0.333333	0.992054	0.662694	0.98845	0.1875	0.996317	0.624355
Daylight	GkNN k=07 X=20.0 Y=50.0.dat	0.10022	0.333333	0.991443	0.662388	0.987842	0.176471	0.996314	0.624626
Daylight	GkNN k=07 X=30.0 Y=00.0.dat	0.10028	0.333333	0.989609	0.661471	0.986018	0.15	0.996308	0.623811
Daylight	GkNN k=07 X=30.0 Y=00.1.dat	0.100231	0.333333	0.988386	0.66086	0.984802	0.136364	0.996303	0.624151
Daylight	GkNN k=07 X=30.0 Y=00.2.dat	0.100181	0.333333	0.988386	0.66086	0.984802	0.136364	0.996303	0.624151
Daylight	GkNN k=07 X=30.0 Y=00.3.dat	0.100131	0.333333	0.988386	0.66086	0.984802	0.136364	0.996303	0.624151
Daylight	GkNN k=07 X=30.0 Y=00.5.dat	0.100031	0.333333	0.988386	0.66086	0.984802	0.136364	0.996303	0.624151
Daylight	GkNN k=07 X=30.0 Y=00.7.dat	0.100281	0.333333	0.988998	0.661165	0.98541	0.142857	0.996305	0.624151
Daylight	GkNN k=07 X=30.0 Y=01.0.dat	0.100278	0.333333	0.988998	0.661165	0.98541	0.142857	0.996305	0.624151
Daylight	GkNN k=07 X=30.0 Y=01.5.dat	0.100265	0.333333	0.988998	0.661165	0.98541	0.142857	0.996305	0.624151
Daylight	GkNN k=07 X=30.0 Y=02.0.dat	0.100245	0.333333	0.988998	0.661165	0.98541	0.142857	0.996305	0.624151
Daylight	GkNN k=07 X=30.0 Y=03.0.dat	0.100179	0.333333	0.988998	0.661165	0.98541	0.142857	0.996305	0.624151
Daylight	GkNN k=07 X=30.0 Y=05.0.dat	0.101675	0.333333	0.989609	0.661471	0.986018	0.15	0.996308	0.624083
Daylight	GkNN k=07 X=30.0 Y=07.0.dat	0.101696	0.333333	0.989609	0.661471	0.986018	0.15	0.996308	0.624083
Daylight	GkNN k=07 X=30.0 Y=10.0.dat	0.10128	0.333333	0.989609	0.661471	0.986018	0.15	0.996308	0.624083
Daylight	GkNN k=07 X=30.0 Y=15.0.dat	0.144569	0.333333	0.992054	0.662694	0.98845	0.1875	0.996317	0.624083
Daylight	GkNN k=07 X=30.0 Y=20.0.dat	0.14429	0.333333	0.992054	0.662694	0.98845	0.1875	0.996317	0.624015
Daylight	GkNN k=07 X=30.0 Y=30.0.dat	0.1429	0.333333	0.992054	0.662694	0.98845	0.1875	0.996317	0.624151
Daylight	GkNN k=07 X=30.0 Y=50.0.dat	0.100479	0.333333	0.991443	0.662388	0.987842	0.176471	0.996314	0.624423
Daylight	GkNN k=07 X=50.0 Y=00.0.dat	0.102916	0.333333	0.989609	0.661471	0.986018	0.15	0.996308	0.623811
Daylight	GkNN k=07 X=50.0 Y=00.1.dat	0.102885	0.333333	0.988386	0.66086	0.984802	0.136364	0.996303	0.624151
Daylight	GkNN k=07 X=50.0 Y=00.2.dat	0.102855	0.333333	0.988386	0.66086	0.984802	0.136364	0.996303	0.624151
Daylight	GkNN k=07 X=50.0 Y=00.3.dat	0.102824	0.333333	0.988386	0.66086	0.984802	0.136364	0.996303	0.624151
Daylight	GkNN k=07 X=50.0 Y=00.5.dat	0.102763	0.333333	0.988386	0.66086	0.984802	0.136364	0.996303	0.624151
Daylight	GkNN k=07 X=50.0 Y=00.7.dat	0.1027	0.333333	0.988386	0.66086	0.984802	0.136364	0.996303	0.624151
Daylight	GkNN k=07 X=50.0 Y=01.0.dat	0.102606	0.333333	0.988386	0.66086	0.984802	0.136364	0.996303	0.624151
Daylight	GkNN k=07 X=50.0 Y=01.5.dat	0.102447	0.333333	0.988386	0.66086	0.984802	0.136364	0.996303	0.624151
Daylight	GkNN k=07 X=50.0 Y=02.0.dat	0.102284	0.333333	0.988386	0.66086	0.984802	0.136364	0.996303	0.624151
Daylight	GkNN k=07 X=50.0 Y=03.0.dat	0.10195	0.333333	0.988386	0.66086	0.984802	0.136364	0.996303	0.624083
Daylight	GkNN k=07 X=50.0 Y=05.0.dat	0.101248	0.333333	0.988386	0.66086	0.984802	0.136364	0.996303	0.624083
Daylight	GkNN k=07 X=50.0 Y=07.0.dat	0.100508	0.333333	0.988386	0.66086	0.984802	0.136364	0.996303	0.624083
Daylight	GkNN k=07 X=50.0 Y=10.0.dat	0.101811	0.333333	0.988998	0.661165	0.98541	0.142857	0.996305	0.624083
Daylight	GkNN k=07 X=50.0 Y=15.0.dat	0.100298	0.333333	0.988998	0.661165	0.98541	0.142857	0.996305	0.624083
Daylight	GkNN k=07 X=50.0 Y=20.0.dat	0.101583	0.333333	0.990831	0.662082	0.987234	0.166667	0.996312	0.624015
Daylight	GkNN k=07 X=50.0 Y=30.0.dat	0.100254	0.333333	0.991443	0.662388	0.987842	0.176471	0.996314	0.624015
Daylight	GkNN k=07 X=50.0 Y=50.0.dat	0.100687	0.333333	0.991443	0.662388	0.987842	0.176471	0.996314	0.624151
Daylight	GkNN k=10 X=00.0 Y=00.1.dat	0.859	0	1	0.5	0.994529	0	0.994529	0.5
Daylight	GkNN k=10 X=00.0 Y=00.2.dat	0.859	0	1	0.5	0.994529	0	0.994529	0.5
Daylight	GkNN k=10 X=00.0 Y=00.3.dat	0.859	0	1	0.5	0.994529	0	0.994529	0.5
Daylight	GkNN k=10 X=00.0 Y=00.5.dat	0.859	0	1	0.5	0.994529	0	0.994529	0.5
Daylight	GkNN k=10 X=00.0 Y=00.7.dat	0.859	0	1	0.5	0.994529	0	0.994529	0.5
Daylight	GkNN k=10 X=00.0 Y=01.0.dat	0.859	0	1	0.5	0.994529	0	0.994529	0.5
Daylight	GkNN k=10 X=00.0 Y=01.5.dat	0.859	0	1	0.5	0.994529	0	0.994529	0.5
Daylight	GkNN k=10 X=00.0 Y=02.0.dat	0.859	0	1	0.5	0.994529	0	0.994529	0.5
Daylight	GkNN k=10 X=00.0 Y=03.0.dat	0.859	0	1	0.5	0.994529	0	0.994529	0.5
Daylight	GkNN k=10 X=00.0 Y=05.0.dat	0.859	0	1	0.5	0.994529	0	0.994529	0.5
Daylight	GkNN k=10 X=00.0 Y=07.0.dat	0.859	0	1	0.5	0.994529	0	0.994529	0.5
Daylight	GkNN k=10 X=00.0 Y=10.0.dat	0.859	0	1	0.5	0.994529	0	0.994529	0.5
Daylight	GkNN k=10 X=00.0 Y=15.0.dat	0.859	0	1	0.5	0.994529	0	0.994529	0.5
Daylight	GkNN k=10 X=00.0 Y=20.0.dat	0.859	0	1	0.5	0.994529	0	0.994529	0.5
Daylight	GkNN k=10 X=00.0 Y=30.0.dat	0.859	0	1	0.5	0.994529	0	0.994529	0.5
Daylight	GkNN k=10 X=00.0 Y=50.0.dat	0.859	0	1	0.5	0.994529	0	0.994529	0.5
Daylight	GkNN k=10 X=00.1 Y=00.0.dat	7.96831e-06	0	1	0.5	0.994529	0	0.994529	0.671726
Daylight	GkNN k=10 X=00.1 Y=00.1.dat	1.02897e-05	0	1	0.5	0.994529	0	0.994529	0.671692
Daylight	GkNN k=10 X=00.1 Y=00.2.dat	1.34059e-05	0	1	0.5	0.994529	0	0.994529	0.671353
Daylight	GkNN k=10 X=00.1 Y=00.3.dat	1.76115e-05	0	1	0.5	0.994529	0	0.994529	0.670877
Daylight	GkNN k=10 X=00.1 Y=00.5.dat	3.10758e-05	0	1	0.5	0.994529	0	0.994529	0.670334
Daylight	GkNN k=10 X=00.1 Y=00.7.dat	5.61864e-05	0	1	0.5	0.994529	0	0.994529	0.669112
Daylight	GkNN k=10 X=00.1 Y=01.0.dat	0.000140804	0	1	0.5	0.994529	0	0.994529	0.666667
Daylight	GkNN k=10 X=00.1 Y=01.5.dat	0.000662313	0	1	0.5	0.994529	0	0.994529	0.664018
Daylight	GkNN k=10 X=00.1 Y=02.0.dat	0.00287986	0	1	0.5	0.994529	0	0.994529	0.662795
Daylight	GkNN k=10 X=00.1 Y=03.0.dat	0.0311126	0	1	0.5	0.994529	0	0.994529	0.662252
Daylight	GkNN k=10 X=00.1 Y=05.0.dat	0.193293	0.111111	1	0.555556	0.995137	1	0.995134	0.662116
Daylight	GkNN k=10 X=00.1 Y=07.0.dat	0.157631	0.222222	1	0.611111	0.995745	1	0.99574	0.662116
Daylight	GkNN k=10 X=00.1 Y=10.0.dat	0.246445	0.333333	1	0.666667	0.996353	1	0.996346	0.662184
Daylight	GkNN k=10 X=00.1 Y=15.0.dat	0.115248	0.333333	0.999389	0.666361	0.995745	0.75	0.996344	0.662184
Daylight	GkNN k=10 X=00.1 Y=20.0.dat	0.140754	0.333333	0.999389	0.666361	0.995745	0.75	0.996344	0.662184
Daylight	GkNN k=10 X=00.1 Y=30.0.dat	0.151863	0.333333	0.999389	0.666361	0.995745	0.75	0.996344	0.662116
Daylight	GkNN k=10 X=00.1 Y=50.0.dat	0.152991	0.333333	0.999389	0.666361	0.995745	0.75	0.996344	0.662116
Daylight	GkNN k=10 X=00.2 Y=00.0.dat	0.00127703	0	1	0.5	0.994529	0	0.994529	0.67553
Daylight	GkNN k=10 X=00.2 Y=00.1.dat	0.0013694	0	1	0.5	0.994529	0	0.994529	0.675564
Daylight	GkNN k=10 X=00.2 Y=00.2.dat	0.00146684	0	1	0.5	0.994529	0	0.994529	0.675564
Daylight	GkNN k=10 X=00.2 Y=00.3.dat	0.00170001	0	1	0.5	0.994529	0	0.994529	0.675224
Daylight	GkNN k=10 X=00.2 Y=00.5.dat	0.00244873	0	1	0.5	0.994529	0	0.994529	0.673051
Daylight	GkNN k=10 X=00.2 Y=00.7.dat	0.00355139	0	1	0.5	0.994529	0	0.994529	0.672304
Daylight	GkNN k=10 X=00.2 Y=01.0.dat	0.00622816	0	1	0.5	0.994529	0	0.994529	0.671149
Daylight	GkNN k=10 X=00.2 Y=01.5.dat	0.0155344	0	1	0.5	0.994529	0	0.994529	0.669655
Daylight	GkNN k=10 X=00.2 Y=02.0.dat	0.0359197	0	1	0.5	0.994529	0	0.994529	0.666395
Daylight	GkNN k=10 X=00.2 Y=03.0.dat	0.133491	0	1	0.5	0.994529	0	0.994529	0.664086
Daylight	GkNN k=10 X=00.2 Y=05.0.dat	0.135868	0.222222	1	0.611111	0.995745	1	0.99574	0.662592
Daylight	GkNN k=10 X=00.2 Y=07.0.dat	0.170273	0.333333	1	0.666667	0.996353	1	0.996346	0.66232
Daylight	GkNN k=10 X=00.2 Y=10.0.dat	0.367158	0.333333	1	0.666667	0.996353	1	0.996346	0.662388
Daylight	GkNN k=10 X=00.2 Y=15.0.dat	0.132789	0.333333	0.999389	0.666361	0.995745	0.75	0.996344	0.66232
Daylight	GkNN k=10 X=00.2 Y=20.0.dat	0.14675	0.333333	0.999389	0.666361	0.995745	0.75	0.996344	0.662456
Daylight	GkNN k=10 X=00.2 Y=30.0.dat	0.15243	0.333333	0.999389	0.666361	0.995745	0.75	0.996344	0.66232
Daylight	GkNN k=10 X=00.2 Y=50.0.dat	0.152995	0.333333	0.999389	0.666361	0.995745	0.75	0.996344	0.662116
Daylight	GkNN k=10 X=00.3 Y=00.0.dat	0.00952184	0	1	0.5	0.994529	0	0.994529	0.676141
Daylight	GkNN k=10 X=00.3 Y=00.1.dat	0.00997484	0	1	0.5	0.994529	0	0.994529	0.676175
Daylight	GkNN k=10 X=00.3 Y=00.2.dat	0.0104417	0	1	0.5	0.994529	0	0.994529	0.676107
Daylight	GkNN k=10 X=00.3 Y=00.3.dat	0.0109225	0	1	0.5	0.994529	0	0.994529	0.676107
Daylight	GkNN k=10 X=00.3 Y=00.5.dat	0.0119253	0	1	0.5	0.994529	0	0.994529	0.6757
Daylight	GkNN k=10 X=00.3 Y=00.7.dat	0.015736	0	1	0.5	0.994529	0	0.994529	0.675156
Daylight	GkNN k=10 X=00.3 Y=01.0.dat	0.0240859	0	1	0.5	0.994529	0	0.994529	0.674749
Daylight	GkNN k=10 X=00.3 Y=01.5.dat	0.0473926	0	1	0.5	0.994529	0	0.994529	0.672372
Daylight	GkNN k=10 X=00.3 Y=02.0.dat	0.086986	0	1	0.5	0.994529	0	0.994529	0.670742
Daylight	GkNN k=10 X=00.3 Y=03.0.dat	0.144816	0.111111	1	0.555556	0.995137	1	0.995134	0.666802
Daylight	GkNN k=10 X=00.3 Y=05.0.dat	0.121845	0.333333	1	0.666667	0.996353	1	0.996346	0.663475
Daylight	GkNN k=10 X=00.3 Y=07.0.dat	0.251812	0.333333	1	0.666667	0.996353	1	0.996346	0.663135
Daylight	GkNN k=10 X=00.3 Y=10.0.dat	0.110065	0.333333	0.999389	0.666361	0.995745	0.75	0.996344	0.662728
Daylight	GkNN k=10 X=00.3 Y=15.0.dat	0.13921	0.333333	0.999389	0.666361	0.995745	0.75	0.996344	0.662456
Daylight	GkNN k=10 X=00.3 Y=20.0.dat	0.148804	0.333333	0.999389	0.666361	0.995745	0.75	0.996344	0.662456
Daylight	GkNN k=10 X=00.3 Y=30.0.dat	0.15262	0.333333	0.999389	0.666361	0.995745	0.75	0.996344	0.662388
Daylight	GkNN k=10 X=00.3 Y=50.0.dat	0.152997	0.333333	0.999389	0.666361	0.995745	0.75	0.996344	0.66232
Daylight	GkNN k=10 X=00.5 Y=00.0.dat	0.0476451	0	1	0.5	0.994529	0	0.994529	0.676209
Daylight	GkNN k=10 X=00.5 Y=00.1.dat	0.0489874	0	1	0.5	0.994529	0	0.994529	0.676243
Daylight	GkNN k=10 X=00.5 Y=00.2.dat	0.0503454	0	1	0.5	0.994529	0	0.994529	0.676243
Daylight	GkNN k=10 X=00.5 Y=00.3.dat	0.0517182	0	1	0.5	0.994529	0	0.994529	0.676243
Daylight	GkNN k=10 X=00.5 Y=00.5.dat	0.0545057	0	1	0.5	0.994529	0	0.994529	0.676175
Daylight	GkNN k=10 X=00.5 Y=00.7.dat	0.0586145	0	1	0.5	0.994529	0	0.994529	0.676311
Daylight	GkNN k=10 X=00.5 Y=01.0.dat	0.0786028	0	1	0.5	0.994529	0	0.994529	0.675971
Daylight	GkNN k=10 X=00.5 Y=01.5.dat	0.12391	0	1	0.5	0.994529	0	0.994529	0.675767
Daylight	GkNN k=10 X=00.5 Y=02.0.dat	0.126323	0.111111	1	0.555556	0.995137	1	0.995134	0.675428
Daylight	GkNN k=10 X=00.5 Y=03.0.dat	0.109841	0.333333	1	0.666667	0.996353	1	0.996346	0.672372
Daylight	GkNN k=10 X=00.5 Y=05.0.dat	0.116972	0.333333	0.999389	0.666361	0.995745	0.75	0.996344	0.666802
Daylight	GkNN k=10 X=00.5 Y=07.0.dat	0.1349	0.333333	0.999389	0.666361	0.995745	0.75	0.996344	0.664765
Daylight	GkNN k=10 X=00.5 Y=10.0.dat	0.109157	0.333333	0.998166	0.66575	0.994529	0.5	0.996339	0.663678
Daylight	GkNN k=10 X=00.5 Y=15.0.dat	0.109048	0.333333	0.998166	0.66575	0.994529	0.5	0.996339	0.662999
Daylight	GkNN k=10 X=00.5 Y=20.0.dat	0.134723	0.333333	0.998778	0.666055	0.995137	0.6	0.996341	0.662728
Daylight	GkNN k=10 X=00.5 Y=30.0.dat	0.114359	0.333333	0.998778	0.666055	0.995137	0.6	0.996341	0.662592
Daylight	GkNN k=10 X=00.5 Y=50.0.dat	0.152998	0.333333	0.999389	0.666361	0.995745	0.75	0.996344	0.662388
Daylight	GkNN k=10 X=00.7 Y=00.0.dat	0.0952689	0	1	0.5	0.994529	0	0.994529	0.676073
Daylight	GkNN k=10 X=00.7 Y=00.1.dat	0.0971705	0	1	0.5	0.994529	0	0.994529	0.676107
Daylight	GkNN k=10 X=00.7 Y=00.2.dat	0.099079	0	1	0.5	0.994529	0	0.994529	0.676175
Daylight	GkNN k=10 X=00.7 Y=00.3.dat	0.100993	0	1	0.5	0.994529	0	0.994529	0.676175
Daylight	GkNN k=10 X=00.7 Y=00.5.dat	0.100499	0	0.999389	0.499694	0.993921	0	0.994526	0.676175
Daylight	GkNN k=10 X=00.7 Y=00.7.dat	0.102597	0.111111	0.999389	0.55525	0.994529	0.5	0.995131	0.676311
Daylight	GkNN k=10 X=00.7 Y=01.0.dat	0.105742	0.111111	0.999389	0.55525	0.994529	0.5	0.995131	0.676311
Daylight	GkNN k=10 X=00.7 Y=01.5.dat	0.104094	0.333333	0.998778	0.666055	0.995137	0.6	0.996341	0.676175
Daylight	GkNN k=10 X=00.7 Y=02.0.dat	0.116152	0.333333	0.998778	0.666055	0.995137	0.6	0.996341	0.675767
Daylight	GkNN k=10 X=00.7 Y=03.0.dat	0.126263	0.333333	0.998778	0.666055	0.995137	0.6	0.996341	0.675428
Daylight	GkNN k=10 X=00.7 Y=05.0.dat	0.144687	0.333333	0.998778	0.666055	0.995137	0.6	0.996341	0.671149
Daylight	GkNN k=10 X=00.7 Y=07.0.dat	0.112586	0.333333	0.998166	0.66575	0.994529	0.5	0.996339	0.666802
Daylight	GkNN k=10 X=00.7 Y=10.0.dat	0.132858	0.333333	0.998166	0.66575	0.994529	0.5	0.996339	0.664629
Daylight	GkNN k=10 X=00.7 Y=15.0.dat	0.14693	0.333333	0.998166	0.66575	0.994529	0.5	0.996339	0.663678
Daylight	GkNN k=10 X=00.7 Y=20.0.dat	0.151187	0.333333	0.998166	0.66575	0.994529	0.5	0.996339	0.663203
Daylight	GkNN k=10 X=00.7 Y=30.0.dat	0.10238	0.333333	0.998166	0.66575	0.994529	0.5	0.996339	0.662728
Daylight	GkNN k=10 X=00.7 Y=50.0.dat	0.147835	0.333333	0.998778	0.666055	0.995137	0.6	0.996341	0.662524
Daylight	GkNN k=10 X=01.0 Y=00.0.dat	0.112	0.111111	0.998778	0.554944	0.993921	0.333333	0.995128	0.676073
Daylight	GkNN k=10 X=01.0 Y=00.1.dat	0.110598	0.222222	0.998166	0.610194	0.993921	0.4	0.995732	0.676107
Daylight	GkNN k=10 X=01.0 Y=00.2.dat	0.102199	0.222222	0.997555	0.609889	0.993313	0.333333	0.995729	0.676107
Daylight	GkNN k=10 X=01.0 Y=00.3.dat	0.107677	0.333333	0.998166	0.66575	0.994529	0.5	0.996339	0.676175
Daylight	GkNN k=10 X=01.0 Y=00.5.dat	0.1046	0.333333	0.998166	0.66575	0.994529	0.5	0.996339	0.676175
Daylight	GkNN k=10 X=01.0 Y=00.7.dat	0.10137	0.333333	0.998166	0.66575	0.994529	0.5	0.996339	0.676243
Daylight	GkNN k=10 X=01.0 Y=01.0.dat	0.151153	0.333333	0.998778	0.666055	0.995137	0.6	0.996341	0.676311
Daylight	GkNN k=10 X=01.0 Y=01.5.dat	0.173656	0.333333	0.998778	0.666055	0.995137	0.6	0.996341	0.676515
Daylight	GkNN k=10 X=01.0 Y=02.0.dat	0.184938	0.333333	0.998778	0.666055	0.995137	0.6	0.996341	0.676175
Daylight	GkNN k=10 X=01.0 Y=03.0.dat	0.196172	0.333333	0.998778	0.666055	0.995137	0.6	0.996341	0.675767
Daylight	GkNN k=10 X=01.0 Y=05.0.dat	0.105287	0.333333	0.998166	0.66575	0.994529	0.5	0.996339	0.675292
Daylight	GkNN k=10 X=01.0 Y=07.0.dat	0.123438	0.333333	0.998166	0.66575	0.994529	0.5	0.996339	0.671421
Daylight	GkNN k=10 X=01.0 Y=10.0.dat	0.138605	0.333333	0.998166	0.66575	0.994529	0.5	0.996339	0.666667
Daylight	GkNN k=10 X=01.0 Y=15.0.dat	0.148726	0.333333	0.998166	0.66575	0.994529	0.5	0.996339	0.664765
Daylight	GkNN k=10 X=01.0 Y=20.0.dat	0.151729	0.333333	0.998166	0.66575	0.994529	0.5	0.996339	0.664018
Daylight	GkNN k=10 X=01.0 Y=30.0.dat	0.152886	0.333333	0.998166	0.66575	0.994529	0.5	0.996339	0.663271
Daylight	GkNN k=10 X=01.0 Y=50.0.dat	0.152999	0.333333	0.998778	0.666055	0.995137	0.6	0.996341	0.66266
Daylight	GkNN k=10 X=01.5 Y=00.0.dat	0.105158	0.333333	0.991443	0.662388	0.987842	0.176471	0.996314	0.675666
Daylight	GkNN k=10 X=01.5 Y=00.1.dat	0.105568	0.333333	0.991443	0.662388	0.987842	0.176471	0.996314	0.676039
Daylight	GkNN k=10 X=01.5 Y=00.2.dat	0.105969	0.333333	0.991443	0.662388	0.987842	0.176471	0.996314	0.676039
Daylight	GkNN k=10 X=01.5 Y=00.3.dat	0.106362	0.333333	0.991443	0.662388	0.987842	0.176471	0.996314	0.676039
Daylight	GkNN k=10 X=01.5 Y=00.5.dat	0.107124	0.333333	0.991443	0.662388	0.987842	0.176471	0.996314	0.676175
Daylight	GkNN k=10 X=01.5 Y=00.7.dat	0.10785	0.333333	0.991443	0.662388	0.987842	0.176471	0.996314	0.676311
Daylight	GkNN k=10 X=01.5 Y=01.0.dat	0.108868	0.333333	0.991443	0.662388	0.987842	0.176471	0.996314	0.676243
Daylight	GkNN k=10 X=01.5 Y=01.5.dat	0.104976	0.333333	0.991443	0.662388	0.987842	0.176471	0.996314	0.676379
Daylight	GkNN k=10 X=01.5 Y=02.0.dat	0.111574	0.333333	0.992054	0.662694	0.98845	0.1875	0.996317	0.676582
Daylight	GkNN k=10 X=01.5 Y=03.0.dat	0.106664	0.333333	0.992054	0.662694	0.98845	0.1875	0.996317	0.676175
Daylight	GkNN k=10 X=01.5 Y=05.0.dat	0.108319	0.333333	0.992665	0.662999	0.989058	0.2	0.996319	0.675564
Daylight	GkNN k=10 X=01.5 Y=07.0.dat	0.104154	0.333333	0.993276	0.663305	0.989666	0.214286	0.996321	0.67536
Daylight	GkNN k=10 X=01.5 Y=10.0.dat	0.117805	0.333333	0.99511	0.664222	0.991489	0.272727	0.996328	0.6721
Daylight	GkNN k=10 X=01.5 Y=15.0.dat	0.128748	0.333333	0.997555	0.665444	0.993921	0.428571	0.996337	0.667142
Daylight	GkNN k=10 X=01.5 Y=20.0.dat	0.111291	0.333333	0.997555	0.665444	0.993921	0.428571	0.996337	0.66558
Daylight	GkNN k=10 X=01.5 Y=30.0.dat	0.152924	0.333333	0.998166	0.66575	0.994529	0.5	0.996339	0.664018
Daylight	GkNN k=10 X=01.5 Y=50.0.dat	0.149695	0.333333	0.998166	0.66575	0.994529	0.5	0.996339	0.663135
Daylight	GkNN k=10 X=02.0 Y=00.0.dat	0.100244	0.333333	0.990831	0.662082	0.987234	0.166667	0.996312	0.67553
Daylight	GkNN k=10 X=02.0 Y=00.1.dat	0.154772	0.333333	0.991443	0.662388	0.987842	0.176471	0.996314	0.675632
Daylight	GkNN k=10 X=02.0 Y=00.2.dat	0.155213	0.333333	0.991443	0.662388	0.987842	0.176471	0.996314	0.675903
Daylight	GkNN k=10 X=02.0 Y=00.3.dat	0.155645	0.333333	0.991443	0.662388	0.987842	0.176471	0.996314	0.676039
Daylight	GkNN k=10 X=02.0 Y=00.5.dat	0.156481	0.333333	0.991443	0.662388	0.987842	0.176471	0.996314	0.676175
Daylight	GkNN k=10 X=02.0 Y=00.7.dat	0.157276	0.333333	0.991443	0.662388	0.987842	0.176471	0.996314	0.676175
Daylight	GkNN k=10 X=02.0 Y=01.0.dat	0.158389	0.333333	0.991443	0.662388	0.987842	0.176471	0.996314	0.676311
Daylight	GkNN k=10 X=02.0 Y=01.5.dat	0.160017	0.333333	0.991443	0.662388	0.987842	0.176471	0.996314	0.676379
Daylight	GkNN k=10 X=02.0 Y=02.0.dat	0.149443	0.333333	0.991443	0.662388	0.987842	0.176471	0.996314	0.676379
Daylight	GkNN k=10 X=02.0 Y=03.0.dat	0.107036	0.333333	0.990831	0.662082	0.987234	0.166667	0.996312	0.676447
Daylight	GkNN k=10 X=02.0 Y=05.0.dat	0.121048	0.333333	0.991443	0.662388	0.987842	0.176471	0.996314	0.675767
Daylight	GkNN k=10 X=02.0 Y=07.0.dat	0.128938	0.333333	0.992054	0.662694	0.98845	0.1875	0.996317	0.675564
Daylight	GkNN k=10 X=02.0 Y=10.0.dat	0.102774	0.333333	0.992054	0.662694	0.98845	0.1875	0.996317	0.675292
Daylight	GkNN k=10 X=02.0 Y=15.0.dat	0.119864	0.333333	0.99511	0.664222	0.991489	0.272727	0.996328	0.670606
Daylight	GkNN k=10 X=02.0 Y=20.0.dat	0.104643	0.333333	0.996333	0.664833	0.992705	0.333333	0.996333	0.66755
Daylight	GkNN k=10 X=02.0 Y=30.0.dat	0.145824	0.333333	0.997555	0.665444	0.993921	0.428571	0.996337	0.665105
Daylight	GkNN k=10 X=02.0 Y=50.0.dat	0.153	0.333333	0.998166	0.66575	0.994529	0.5	0.996339	0.663475
Daylight	GkNN k=10 X=03.0 Y=00.0.dat	0.147138	0.333333	0.990831	0.662082	0.987234	0.166667	0.996312	0.675258
Daylight	GkNN k=10 X=03.0 Y=00.1.dat	0.145422	0.333333	0.99022	0.661777	0.986626	0.157895	0.99631	0.675292
Daylight	GkNN k=10 X=03.0 Y=00.2.dat	0.143686	0.333333	0.99022	0.661777	0.986626	0.157895	0.99631	0.675496
Daylight	GkNN k=10 X=03.0 Y=00.3.dat	0.141934	0.333333	0.99022	0.661777	0.986626	0.157895	0.99631	0.6757
Daylight	GkNN k=10 X=03.0 Y=00.5.dat	0.138384	0.333333	0.99022	0.661777	0.986626	0.157895	0.99631	0.675835
Daylight	GkNN k=10 X=03.0 Y=00.7.dat	0.134782	0.333333	0.99022	0.661777	0.986626	0.157895	0.99631	0.676039
Daylight	GkNN k=10 X=03.0 Y=01.0.dat	0.129304	0.333333	0.99022	0.661777	0.986626	0.157895	0.99631	0.676311
Daylight	GkNN k=10 X=03.0 Y=01.5.dat	0.120073	0.333333	0.99022	0.661777	0.986626	0.157895	0.99631	0.676379
Daylight	GkNN k=10 X=03.0 Y=02.0.dat	0.107968	0.444444	0.99022	0.717332	0.987234	0.2	0.996923	0.676379
Daylight	GkNN k=10 X=03.0 Y=03.0.dat	0.120573	0.333333	0.99022	0.661777	0.986626	0.157895	0.99631	0.676311
Daylight	GkNN k=10 X=03.0 Y=05.0.dat	0.111089	0.333333	0.99022	0.661777	0.986626	0.157895	0.99631	0.676243
Daylight	GkNN k=10 X=03.0 Y=07.0.dat	0.142433	0.333333	0.991443	0.662388	0.987842	0.176471	0.996314	0.675632
Daylight	GkNN k=10 X=03.0 Y=10.0.dat	0.148043	0.333333	0.992054	0.662694	0.98845	0.1875	0.996317	0.675496
Daylight	GkNN k=10 X=03.0 Y=15.0.dat	0.130363	0.333333	0.992054	0.662694	0.98845	0.1875	0.996317	0.675156
Daylight	GkNN k=10 X=03.0 Y=20.0.dat	0.109675	0.333333	0.993888	0.66361	0.990274	0.230769	0.996324	0.67244
Daylight	GkNN k=10 X=03.0 Y=30.0.dat	0.100186	0.333333	0.995721	0.664527	0.992097	0.3	0.99633	0.667685
Daylight	GkNN k=10 X=03.0 Y=50.0.dat	0.153	0.333333	0.997555	0.665444	0.993921	0.428571	0.996337	0.664629
Daylight	GkNN k=10 X=05.0 Y=00.0.dat	0.200013	0.333333	0.990831	0.662082	0.987234	0.166667	0.996312	0.675258
Daylight	GkNN k=10 X=05.0 Y=00.1.dat	0.19861	0.333333	0.99022	0.661777	0.986626	0.157895	0.99631	0.675428
Daylight	GkNN k=10 X=05.0 Y=00.2.dat	0.197185	0.333333	0.99022	0.661777	0.986626	0.157895	0.99631	0.675428
Daylight	GkNN k=10 X=05.0 Y=00.3.dat	0.101352	0.444444	0.99022	0.717332	0.987234	0.2	0.996923	0.675428
Daylight	GkNN k=10 X=05.0 Y=00.5.dat	0.104482	0.444444	0.99022	0.717332	0.987234	0.2	0.996923	0.675564
Daylight	GkNN k=10 X=05.0 Y=00.7.dat	0.107524	0.444444	0.99022	0.717332	0.987234	0.2	0.996923	0.675564
Daylight	GkNN k=10 X=05.0 Y=01.0.dat	0.111883	0.444444	0.99022	0.717332	0.987234	0.2	0.996923	0.675632
Daylight	GkNN k=10 X=05.0 Y=01.5.dat	0.118478	0.444444	0.99022	0.717332	0.987234	0.2	0.996923	0.675835
Daylight	GkNN k=10 X=05.0 Y=02.0.dat	0.124123	0.444444	0.99022	0.717332	0.987234	0.2	0.996923	0.675971
Daylight	GkNN k=10 X=05.0 Y=03.0.dat	0.100276	0.444444	0.989609	0.717027	0.986626	0.190476	0.996921	0.676311
Daylight	GkNN k=10 X=05.0 Y=05.0.dat	0.10233	0.444444	0.989609	0.717027	0.986626	0.190476	0.996921	0.676311
Daylight	GkNN k=10 X=05.0 Y=07.0.dat	0.104032	0.333333	0.989609	0.661471	0.986018	0.15	0.996308	0.676243
Daylight	GkNN k=10 X=05.0 Y=10.0.dat	0.102655	0.333333	0.989609	0.661471	0.986018	0.15	0.996308	0.675767
Daylight	GkNN k=10 X=05.0 Y=15.0.dat	0.107375	0.333333	0.991443	0.662388	0.987842	0.176471	0.996314	0.675428
Daylight	GkNN k=10 X=05.0 Y=20.0.dat	0.106843	0.333333	0.991443	0.662388	0.987842	0.176471	0.996314	0.67536
Daylight	GkNN k=10 X=05.0 Y=30.0.dat	0.101384	0.333333	0.991443	0.662388	0.987842	0.176471	0.996314	0.673934
Daylight	GkNN k=10 X=05.0 Y=50.0.dat	0.101608	0.333333	0.995721	0.664527	0.992097	0.3	0.99633	0.667753
Daylight	GkNN k=10 X=07.0 Y=00.0.dat	0.110112	0.444444	0.99022	0.717332	0.987234	0.2	0.996923	0.675258
Daylight	GkNN k=10 X=07.0 Y=00.1.dat	0.109763	0.444444	0.987775	0.71611	0.984802	0.166667	0.996915	0.675428
Daylight	GkNN k=10 X=07.0 Y=00.2.dat	0.109389	0.444444	0.987775	0.71611	0.984802	0.166667	0.996915	0.675428
Daylight	GkNN k=10 X=07.0 Y=00.3.dat	0.10899	0.444444	0.987775	0.71611	0.984802	0.166667	0.996915	0.675564
Daylight	GkNN k=10 X=07.0 Y=00.5.dat	0.108111	0.444444	0.987775	0.71611	0.984802	0.166667	0.996915	0.675564
Daylight	GkNN k=10 X=07.0 Y=00.7.dat	0.107118	0.444444	0.987775	0.71611	0.984802	0.166667	0.996915	0.675564
Daylight	GkNN k=10 X=07.0 Y=01.0.dat	0.105404	0.444444	0.987775	0.71611	0.984802	0.166667	0.996915	0.675564
Daylight	GkNN k=10 X=07.0 Y=01.5.dat	0.101932	0.444444	0.987775	0.71611	0.984802	0.166667	0.996915	0.675564
Daylight	GkNN k=10 X=07.0 Y=02.0.dat	0.100296	0.444444	0.988386	0.716415	0.98541	0.173913	0.996917	0.6757
Daylight	GkNN k=10 X=07.0 Y=03.0.dat	0.113142	0.444444	0.989609	0.717027	0.986626	0.190476	0.996921	0.675767
Daylight	GkNN k=10 X=07.0 Y=05.0.dat	0.114792	0.444444	0.989609	0.717027	0.986626	0.190476	0.996921	0.675971
Daylight	GkNN k=10 X=07.0 Y=07.0.dat	0.116153	0.444444	0.989609	0.717027	0.986626	0.190476	0.996921	0.676107
Daylight	GkNN k=10 X=07.0 Y=10.0.dat	0.100219	0.333333	0.988998	0.661165	0.98541	0.142857	0.996305	0.676107
Daylight	GkNN k=10 X=07.0 Y=15.0.dat	0.118807	0.333333	0.99022	0.661777	0.986626	0.157895	0.99631	0.675632
Daylight	GkNN k=10 X=07.0 Y=20.0.dat	0.105457	0.333333	0.99022	0.661777	0.986626	0.157895	0.99631	0.675428
Daylight	GkNN k=10 X=07.0 Y=30.0.dat	0.114034	0.333333	0.991443	0.662388	0.987842	0.176471	0.996314	0.67536
Daylight	GkNN k=10 X=07.0 Y=50.0.dat	0.100074	0.333333	0.993276	0.663305	0.989666	0.214286	0.996321	0.671149
Daylight	GkNN k=10 X=10.0 Y=00.0.dat	0.121532	0.444444	0.99022	0.717332	0.987234	0.2	0.996923	0.675258
Daylight	GkNN k=10 X=10.0 Y=00.1.dat	0.121262	0.444444	0.987775	0.71611	0.984802	0.166667	0.996915	0.675564
Daylight	GkNN k=10 X=10.0 Y=00.2.dat	0.120973	0.444444	0.987775	0.71611	0.984802	0.166667	0.996915	0.675564
Daylight	GkNN k=10 X=10.0 Y=00.3.dat	0.120664	0.444444	0.987775	0.71611	0.984802	0.166667	0.996915	0.675564
Daylight	GkNN k=10 X=10.0 Y=00.5.dat	0.119982	0.444444	0.987775	0.71611	0.984802	0.166667	0.996915	0.675564
Daylight	GkNN k=10 X=10.0 Y=00.7.dat	0.11921	0.444444	0.987775	0.71611	0.984802	0.166667	0.996915	0.675564
Daylight	GkNN k=10 X=10.0 Y=01.0.dat	0.117871	0.444444	0.987775	0.71611	0.984802	0.166667	0.996915	0.675564
Daylight	GkNN k=10 X=10.0 Y=01.5.dat	0.115139	0.444444	0.987775	0.71611	0.984802	0.166667	0.996915	0.675564
Daylight	GkNN k=10 X=10.0 Y=02.0.dat	0.111797	0.444444	0.987775	0.71611	0.984802	0.166667	0.996915	0.675564
Daylight	GkNN k=10 X=10.0 Y=03.0.dat	0.103689	0.444444	0.987775	0.71611	0.984802	0.166667	0.996915	0.675564
Daylight	GkNN k=10 X=10.0 Y=05.0.dat	0.125126	0.444444	0.989609	0.717027	0.986626	0.190476	0.996921	0.6757
Daylight	GkNN k=10 X=10.0 Y=07.0.dat	0.126162	0.444444	0.989609	0.717027	0.986626	0.190476	0.996921	0.6757
Daylight	GkNN k=10 X=10.0 Y=10.0.dat	0.127307	0.444444	0.989609	0.717027	0.986626	0.190476	0.996921	0.675767
Daylight	GkNN k=10 X=10.0 Y=15.0.dat	0.101243	0.333333	0.988998	0.661165	0.98541	0.142857	0.996305	0.676039
Daylight	GkNN k=10 X=10.0 Y=20.0.dat	0.102704	0.333333	0.989609	0.661471	0.986018	0.15	0.996308	0.6757
Daylight	GkNN k=10 X=10.0 Y=30.0.dat	0.102816	0.333333	0.990831	0.662082	0.987234	0.166667	0.996312	0.67536
Daylight	GkNN k=10 X=10.0 Y=50.0.dat	0.113221	0.333333	0.991443	0.662388	0.987842	0.176471	0.996314	0.67502
Daylight	GkNN k=10 X=15.0 Y=00.0.dat	0.131227	0.444444	0.99022	0.717332	0.987234	0.2	0.996923	0.675258
Daylight	GkNN k=10 X=15.0 Y=00.1.dat	0.131033	0.444444	0.987775	0.71611	0.984802	0.166667	0.996915	0.675564
Daylight	GkNN k=10 X=15.0 Y=00.2.dat	0.130825	0.444444	0.987775	0.71611	0.984802	0.166667	0.996915	0.675564
Daylight	GkNN k=10 X=15.0 Y=00.3.dat	0.130602	0.444444	0.987775	0.71611	0.984802	0.166667	0.996915	0.675564
Daylight	GkNN k=10 X=15.0 Y=00.5.dat	0.130109	0.444444	0.987775	0.71611	0.984802	0.166667	0.996915	0.675564
Daylight	GkNN k=10 X=15.0 Y=00.7.dat	0.12955	0.444444	0.987775	0.71611	0.984802	0.166667	0.996915	0.675564
Daylight	GkNN k=10 X=15.0 Y=01.0.dat	0.128579	0.444444	0.987775	0.71611	0.984802	0.166667	0.996915	0.675564
Daylight	GkNN k=10 X=15.0 Y=01.5.dat	0.126584	0.444444	0.987775	0.71611	0.984802	0.166667	0.996915	0.675564
Daylight	GkNN k=10 X=15.0 Y=02.0.dat	0.124123	0.444444	0.987775	0.71611	0.984802	0.166667	0.996915	0.675564
Daylight	GkNN k=10 X=15.0 Y=03.0.dat	0.118046	0.444444	0.987775	0.71611	0.984802	0.166667	0.996915	0.675564
Daylight	GkNN k=10 X=15.0 Y=05.0.dat	0.10394	0.444444	0.987775	0.71611	0.984802	0.166667	0.996915	0.675564
Daylight	GkNN k=10 X=15.0 Y=07.0.dat	0.102379	0.444444	0.988998	0.716721	0.986018	0.181818	0.996919	0.675632
Daylight	GkNN k=10 X=15.0 Y=10.0.dat	0.135353	0.444444	0.989609	0.717027	0.986626	0.190476	0.996921	0.675632
Daylight	GkNN k=10 X=15.0 Y=15.0.dat	0.135965	0.444444	0.989609	0.717027	0.986626	0.190476	0.996921	0.675632
Daylight	GkNN k=10 X=15.0 Y=20.0.dat	0.117974	0.333333	0.988998	0.661165	0.98541	0.142857	0.996305	0.675835
Daylight	GkNN k=10 X=15.0 Y=30.0.dat	0.102704	0.333333	0.989609	0.661471	0.986018	0.15	0.996308	0.675564
Daylight	GkNN k=10 X=15.0 Y=50.0.dat	0.125174	0.333333	0.991443	0.662388	0.987842	0.176471	0.996314	0.67536
Daylight	GkNN k=10 X=20.0 Y=00.0.dat	0.136361	0.444444	0.99022	0.717332	0.987234	0.2	0.996923	0.675258
Daylight	GkNN k=10 X=20.0 Y=00.1.dat	0.13621	0.444444	0.987775	0.71611	0.984802	0.166667	0.996915	0.675564
Daylight	GkNN k=10 X=20.0 Y=00.2.dat	0.136048	0.444444	0.987775	0.71611	0.984802	0.166667	0.996915	0.675564
Daylight	GkNN k=10 X=20.0 Y=00.3.dat	0.135874	0.444444	0.987775	0.71611	0.984802	0.166667	0.996915	0.675564
Daylight	GkNN k=10 X=20.0 Y=00.5.dat	0.135489	0.444444	0.987775	0.71611	0.984802	0.166667	0.996915	0.675564
Daylight	GkNN k=10 X=20.0 Y=00.7.dat	0.135052	0.444444	0.987775	0.71611	0.984802	0.166667	0.996915	0.675564
Daylight	GkNN k=10 X=20.0 Y=01.0.dat	0.134292	0.444444	0.987775	0.71611	0.984802	0.166667	0.996915	0.675564
Daylight	GkNN k=10 X=20.0 Y=01.5.dat	0.132726	0.444444	0.987775	0.71611	0.984802	0.166667	0.996915	0.675564
Daylight	GkNN k=10 X=20.0 Y=02.0.dat	0.130786	0.444444	0.987775	0.71611	0.984802	0.166667	0.996915	0.675564
Daylight	GkNN k=10 X=20.0 Y=03.0.dat	0.125954	0.444444	0.987775	0.71611	0.984802	0.166667	0.996915	0.675564
Daylight	GkNN k=10 X=20.0 Y=05.0.dat	0.114488	0.444444	0.987775	0.71611	0.984802	0.166667	0.996915	0.675496
Daylight	GkNN k=10 X=20.0 Y=07.0.dat	0.103025	0.444444	0.987775	0.71611	0.984802	0.166667	0.996915	0.675496
Daylight	GkNN k=10 X=20.0 Y=10.0.dat	0.139564	0.444444	0.989609	0.717027	0.986626	0.190476	0.996921	0.675564
Daylight	GkNN k=10 X=20.0 Y=15.0.dat	0.140037	0.444444	0.989609	0.717027	0.986626	0.190476	0.996921	0.675632
Daylight	GkNN k=10 X=20.0 Y=20.0.dat	0.139864	0.444444	0.989609	0.717027	0.986626	0.190476	0.996921	0.675632
Daylight	GkNN k=10 X=20.0 Y=30.0.dat	0.106819	0.333333	0.988998	0.661165	0.98541	0.142857	0.996305	0.675767
Daylight	GkNN k=10 X=20.0 Y=50.0.dat	0.10022	0.333333	0.989609	0.661471	0.986018	0.15	0.996308	0.675292
Daylight	GkNN k=10 X=30.0 Y=00.0.dat	0.141696	0.444444	0.99022	0.717332	0.987234	0.2	0.996923	0.675258
Daylight	GkNN k=10 X=30.0 Y=00.1.dat	0.141591	0.444444	0.987775	0.71611	0.984802	0.166667	0.996915	0.675564
Daylight	GkNN k=10 X=30.0 Y=00.2.dat	0.141479	0.444444	0.987775	0.71611	0.984802	0.166667	0.996915	0.675564
Daylight	GkNN k=10 X=30.0 Y=00.3.dat	0.141358	0.444444	0.987775	0.71611	0.984802	0.166667	0.996915	0.675564
Daylight	GkNN k=10 X=30.0 Y=00.5.dat	0.141091	0.444444	0.987775	0.71611	0.984802	0.166667	0.996915	0.675564
Daylight	GkNN k=10 X=30.0 Y=00.7.dat	0.140788	0.444444	0.987775	0.71611	0.984802	0.166667	0.996915	0.675564
Daylight	GkNN k=10 X=30.0 Y=01.0.dat	0.140259	0.444444	0.987775	0.71611	0.984802	0.166667	0.996915	0.675564
Daylight	GkNN k=10 X=30.0 Y=01.5.dat	0.139167	0.444444	0.987775	0.71611	0.984802	0.166667	0.996915	0.675564
Daylight	GkNN k=10 X=30.0 Y=02.0.dat	0.100158	0.444444	0.987164	0.715804	0.984195	0.16	0.996914	0.675564
Daylight	GkNN k=10 X=30.0 Y=03.0.dat	0.100579	0.444444	0.987164	0.715804	0.984195	0.16	0.996914	0.675564
Daylight	GkNN k=10 X=30.0 Y=05.0.dat	0.101162	0.444444	0.987164	0.715804	0.984195	0.16	0.996914	0.675496
Daylight	GkNN k=10 X=30.0 Y=07.0.dat	0.101388	0.444444	0.987164	0.715804	0.984195	0.16	0.996914	0.675496
Daylight	GkNN k=10 X=30.0 Y=10.0.dat	0.101158	0.444444	0.987164	0.715804	0.984195	0.16	0.996914	0.675496
Daylight	GkNN k=10 X=30.0 Y=15.0.dat	0.144231	0.444444	0.989609	0.717027	0.986626	0.190476	0.996921	0.675564
Daylight	GkNN k=10 X=30.0 Y=20.0.dat	0.144112	0.444444	0.989609	0.717027	0.986626	0.190476	0.996921	0.675564
Daylight	GkNN k=10 X=30.0 Y=30.0.dat	0.142858	0.444444	0.989609	0.717027	0.986626	0.190476	0.996921	0.675632
Daylight	GkNN k=10 X=30.0 Y=50.0.dat	0.100479	0.333333	0.988998	0.661165	0.98541	0.142857	0.996305	0.675767
Daylight	GkNN k=10 X=50.0 Y=00.0.dat	0.102184	0.444444	0.987164	0.715804	0.984195	0.16	0.996914	0.675258
Daylight	GkNN k=10 X=50.0 Y=00.1.dat	0.102123	0.444444	0.98533	0.714887	0.982371	0.142857	0.996908	0.675564
Daylight	GkNN k=10 X=50.0 Y=00.2.dat	0.10206	0.444444	0.98533	0.714887	0.982371	0.142857	0.996908	0.675564
Daylight	GkNN k=10 X=50.0 Y=00.3.dat	0.101994	0.444444	0.98533	0.714887	0.982371	0.142857	0.996908	0.675564
Daylight	GkNN k=10 X=50.0 Y=00.5.dat	0.101852	0.444444	0.98533	0.714887	0.982371	0.142857	0.996908	0.675564
Daylight	GkNN k=10 X=50.0 Y=00.7.dat	0.101698	0.444444	0.98533	0.714887	0.982371	0.142857	0.996908	0.675564
Daylight	GkNN k=10 X=50.0 Y=01.0.dat	0.101438	0.444444	0.98533	0.714887	0.982371	0.142857	0.996908	0.675564
Daylight	GkNN k=10 X=50.0 Y=01.5.dat	0.100921	0.444444	0.98533	0.714887	0.982371	0.142857	0.996908	0.675564
Daylight	GkNN k=10 X=50.0 Y=02.0.dat	0.100284	0.444444	0.98533	0.714887	0.982371	0.142857	0.996908	0.675564
Daylight	GkNN k=10 X=50.0 Y=03.0.dat	0.101503	0.444444	0.985941	0.715193	0.982979	0.148148	0.99691	0.675564
Daylight	GkNN k=10 X=50.0 Y=05.0.dat	0.100941	0.444444	0.985941	0.715193	0.982979	0.148148	0.99691	0.675496
Daylight	GkNN k=10 X=50.0 Y=07.0.dat	0.100302	0.444444	0.985941	0.715193	0.982979	0.148148	0.99691	0.675496
Daylight	GkNN k=10 X=50.0 Y=10.0.dat	0.101759	0.444444	0.986553	0.715499	0.983587	0.153846	0.996912	0.675496
Daylight	GkNN k=10 X=50.0 Y=15.0.dat	0.10029	0.444444	0.986553	0.715499	0.983587	0.153846	0.996912	0.675496
Daylight	GkNN k=10 X=50.0 Y=20.0.dat	0.101581	0.444444	0.988386	0.716415	0.98541	0.173913	0.996917	0.675564
Daylight	GkNN k=10 X=50.0 Y=30.0.dat	0.100254	0.444444	0.988998	0.716721	0.986018	0.181818	0.996919	0.675496
Daylight	GkNN k=10 X=50.0 Y=50.0.dat	0.100687	0.444444	0.988998	0.716721	0.986018	0.181818	0.996919	0.675632
Daylight	GkNN k=15 X=00.0 Y=00.1.dat	0.859	0	1	0.5	0.994529	0	0.994529	0.5
Daylight	GkNN k=15 X=00.0 Y=00.2.dat	0.859	0	1	0.5	0.994529	0	0.994529	0.5
Daylight	GkNN k=15 X=00.0 Y=00.3.dat	0.859	0	1	0.5	0.994529	0	0.994529	0.5
Daylight	GkNN k=15 X=00.0 Y=00.5.dat	0.859	0	1	0.5	0.994529	0	0.994529	0.5
Daylight	GkNN k=15 X=00.0 Y=00.7.dat	0.859	0	1	0.5	0.994529	0	0.994529	0.5
Daylight	GkNN k=15 X=00.0 Y=01.0.dat	0.859	0	1	0.5	0.994529	0	0.994529	0.5
Daylight	GkNN k=15 X=00.0 Y=01.5.dat	0.859	0	1	0.5	0.994529	0	0.994529	0.5
Daylight	GkNN k=15 X=00.0 Y=02.0.dat	0.859	0	1	0.5	0.994529	0	0.994529	0.5
Daylight	GkNN k=15 X=00.0 Y=03.0.dat	0.859	0	1	0.5	0.994529	0	0.994529	0.5
Daylight	GkNN k=15 X=00.0 Y=05.0.dat	0.859	0	1	0.5	0.994529	0	0.994529	0.5
Daylight	GkNN k=15 X=00.0 Y=07.0.dat	0.859	0	1	0.5	0.994529	0	0.994529	0.5
Daylight	GkNN k=15 X=00.0 Y=10.0.dat	0.859	0	1	0.5	0.994529	0	0.994529	0.5
Daylight	GkNN k=15 X=00.0 Y=15.0.dat	0.859	0	1	0.5	0.994529	0	0.994529	0.5
Daylight	GkNN k=15 X=00.0 Y=20.0.dat	0.859	0	1	0.5	0.994529	0	0.994529	0.5
Daylight	GkNN k=15 X=00.0 Y=30.0.dat	0.859	0	1	0.5	0.994529	0	0.994529	0.5
Daylight	GkNN k=15 X=00.0 Y=50.0.dat	0.859	0	1	0.5	0.994529	0	0.994529	0.5
Daylight	GkNN k=15 X=00.1 Y=00.0.dat	1.38183e-07	0	1	0.5	0.994529	0	0.994529	0.652234
Daylight	GkNN k=15 X=00.1 Y=00.1.dat	1.98356e-07	0	1	0.5	0.994529	0	0.994529	0.651997
Daylight	GkNN k=15 X=00.1 Y=00.2.dat	2.87715e-07	0	1	0.5	0.994529	0	0.994529	0.651657
Daylight	GkNN k=15 X=00.1 Y=00.3.dat	4.21425e-07	0	1	0.5	0.994529	0	0.994529	0.651182
Daylight	GkNN k=15 X=00.1 Y=00.5.dat	9.28158e-07	0	1	0.5	0.994529	0	0.994529	0.650638
Daylight	GkNN k=15 X=00.1 Y=00.7.dat	2.1044e-06	0	1	0.5	0.994529	0	0.994529	0.64962
Daylight	GkNN k=15 X=00.1 Y=01.0.dat	7.4508e-06	0	1	0.5	0.994529	0	0.994529	0.648397
Daylight	GkNN k=15 X=00.1 Y=01.5.dat	6.24848e-05	0	1	0.5	0.994529	0	0.994529	0.646224
Daylight	GkNN k=15 X=00.1 Y=02.0.dat	0.000472035	0	1	0.5	0.994529	0	0.994529	0.645205
Daylight	GkNN k=15 X=00.1 Y=03.0.dat	0.0125005	0	1	0.5	0.994529	0	0.994529	0.642624
Daylight	GkNN k=15 X=00.1 Y=05.0.dat	0.167553	0.111111	1	0.555556	0.995137	1	0.995134	0.641606
Daylight	GkNN k=15 X=00.1 Y=07.0.dat	0.139593	0.222222	1	0.611111	0.995745	1	0.99574	0.64147
Daylight	GkNN k=15 X=00.1 Y=10.0.dat	0.194778	0.333333	1	0.666667	0.996353	1	0.996346	0.641606
Daylight	GkNN k=15 X=00.1 Y=15.0.dat	0.115248	0.333333	0.999389	0.666361	0.995745	0.75	0.996344	0.641741
Daylight	GkNN k=15 X=00.1 Y=20.0.dat	0.140754	0.333333	0.999389	0.666361	0.995745	0.75	0.996344	0.641741
Daylight	GkNN k=15 X=00.1 Y=30.0.dat	0.151863	0.333333	0.999389	0.666361	0.995745	0.75	0.996344	0.641606
Daylight	GkNN k=15 X=00.1 Y=50.0.dat	0.152991	0.333333	0.999389	0.666361	0.995745	0.75	0.996344	0.642624
Daylight	GkNN k=15 X=00.2 Y=00.0.dat	0.000203939	0	1	0.5	0.994529	0	0.994529	0.656242
Daylight	GkNN k=15 X=00.2 Y=00.1.dat	0.000232961	0	1	0.5	0.994529	0	0.994529	0.656072
Daylight	GkNN k=15 X=00.2 Y=00.2.dat	0.000267014	0	1	0.5	0.994529	0	0.994529	0.656072
Daylight	GkNN k=15 X=00.2 Y=00.3.dat	0.000307004	0	1	0.5	0.994529	0	0.994529	0.65614
Daylight	GkNN k=15 X=00.2 Y=00.5.dat	0.000423196	0	1	0.5	0.994529	0	0.994529	0.65451
Daylight	GkNN k=15 X=00.2 Y=00.7.dat	0.000687301	0	1	0.5	0.994529	0	0.994529	0.653287
Daylight	GkNN k=15 X=00.2 Y=01.0.dat	0.00143269	0	1	0.5	0.994529	0	0.994529	0.652133
Daylight	GkNN k=15 X=00.2 Y=01.5.dat	0.00477144	0	1	0.5	0.994529	0	0.994529	0.650299
Daylight	GkNN k=15 X=00.2 Y=02.0.dat	0.0145423	0	1	0.5	0.994529	0	0.994529	0.648533
Daylight	GkNN k=15 X=00.2 Y=03.0.dat	0.0846148	0	1	0.5	0.994529	0	0.994529	0.645884
Daylight	GkNN k=15 X=00.2 Y=05.0.dat	0.111801	0.222222	1	0.611111	0.995745	1	0.99574	0.643032
Daylight	GkNN k=15 X=00.2 Y=07.0.dat	0.115914	0.333333	1	0.666667	0.996353	1	0.996346	0.642217
Daylight	GkNN k=15 X=00.2 Y=10.0.dat	0.32641	0.333333	1	0.666667	0.996353	1	0.996346	0.642081
Daylight	GkNN k=15 X=00.2 Y=15.0.dat	0.132789	0.333333	0.999389	0.666361	0.995745	0.75	0.996344	0.641945
Daylight	GkNN k=15 X=00.2 Y=20.0.dat	0.14675	0.333333	0.999389	0.666361	0.995745	0.75	0.996344	0.642013
Daylight	GkNN k=15 X=00.2 Y=30.0.dat	0.15243	0.333333	0.999389	0.666361	0.995745	0.75	0.996344	0.641877
Daylight	GkNN k=15 X=00.2 Y=50.0.dat	0.152995	0.333333	0.999389	0.666361	0.995745	0.75	0.996344	0.641606
Daylight	GkNN k=15 X=00.3 Y=00.0.dat	0.0029951	0	1	0.5	0.994529	0	0.994529	0.657872
Daylight	GkNN k=15 X=00.3 Y=00.1.dat	0.00326466	0	1	0.5	0.994529	0	0.994529	0.657702
Daylight	GkNN k=15 X=00.3 Y=00.2.dat	0.00356672	0	1	0.5	0.994529	0	0.994529	0.657634
Daylight	GkNN k=15 X=00.3 Y=00.3.dat	0.00390511	0	1	0.5	0.994529	0	0.994529	0.657634
Daylight	GkNN k=15 X=00.3 Y=00.5.dat	0.00470835	0	1	0.5	0.994529	0	0.994529	0.657566
Daylight	GkNN k=15 X=00.3 Y=00.7.dat	0.00571385	0	1	0.5	0.994529	0	0.994529	0.656479
Daylight	GkNN k=15 X=00.3 Y=01.0.dat	0.00904255	0	1	0.5	0.994529	0	0.994529	0.655936
Daylight	GkNN k=15 X=00.3 Y=01.5.dat	0.0215749	0	1	0.5	0.994529	0	0.994529	0.654781
Daylight	GkNN k=15 X=00.3 Y=02.0.dat	0.0476048	0	1	0.5	0.994529	0	0.994529	0.652133
Daylight	GkNN k=15 X=00.3 Y=03.0.dat	0.10686	0.111111	1	0.555556	0.995137	1	0.995134	0.648669
Daylight	GkNN k=15 X=00.3 Y=05.0.dat	0.1906	0.222222	1	0.611111	0.995745	1	0.99574	0.64473
Daylight	GkNN k=15 X=00.3 Y=07.0.dat	0.194867	0.333333	1	0.666667	0.996353	1	0.996346	0.643643
Daylight	GkNN k=15 X=00.3 Y=10.0.dat	0.110061	0.333333	0.999389	0.666361	0.995745	0.75	0.996344	0.642896
Daylight	GkNN k=15 X=00.3 Y=15.0.dat	0.13921	0.333333	0.999389	0.666361	0.995745	0.75	0.996344	0.642285
Daylight	GkNN k=15 X=00.3 Y=20.0.dat	0.148804	0.333333	0.999389	0.666361	0.995745	0.75	0.996344	0.642217
Daylight	GkNN k=15 X=00.3 Y=30.0.dat	0.15262	0.333333	0.999389	0.666361	0.995745	0.75	0.996344	0.642081
Daylight	GkNN k=15 X=00.3 Y=50.0.dat	0.152997	0.333333	0.999389	0.666361	0.995745	0.75	0.996344	0.641877
Daylight	GkNN k=15 X=00.5 Y=00.0.dat	0.0258358	0	1	0.5	0.994529	0	0.994529	0.657939
Daylight	GkNN k=15 X=00.5 Y=00.1.dat	0.027125	0	1	0.5	0.994529	0	0.994529	0.657838
Daylight	GkNN k=15 X=00.5 Y=00.2.dat	0.0285199	0	1	0.5	0.994529	0	0.994529	0.657838
Daylight	GkNN k=15 X=00.5 Y=00.3.dat	0.0300272	0	1	0.5	0.994529	0	0.994529	0.657838
Daylight	GkNN k=15 X=00.5 Y=00.5.dat	0.0334084	0	1	0.5	0.994529	0	0.994529	0.657838
Daylight	GkNN k=15 X=00.5 Y=00.7.dat	0.037328	0	1	0.5	0.994529	0	0.994529	0.658517
Daylight	GkNN k=15 X=00.5 Y=01.0.dat	0.0443533	0	1	0.5	0.994529	0	0.994529	0.658245
Daylight	GkNN k=15 X=00.5 Y=01.5.dat	0.0772767	0	1	0.5	0.994529	0	0.994529	0.657838
Daylight	GkNN k=15 X=00.5 Y=02.0.dat	0.128637	0	1	0.5	0.994529	0	0.994529	0.657566
Daylight	GkNN k=15 X=00.5 Y=03.0.dat	0.137855	0.222222	1	0.611111	0.995745	1	0.99574	0.654781
Daylight	GkNN k=15 X=00.5 Y=05.0.dat	0.166142	0.333333	1	0.666667	0.996353	1	0.996346	0.649008
Daylight	GkNN k=15 X=00.5 Y=07.0.dat	0.121131	0.333333	0.999389	0.666361	0.995745	0.75	0.996344	0.646156
Daylight	GkNN k=15 X=00.5 Y=10.0.dat	0.125561	0.333333	0.998778	0.666055	0.995137	0.6	0.996341	0.64439
Daylight	GkNN k=15 X=00.5 Y=15.0.dat	0.101699	0.333333	0.998166	0.66575	0.994529	0.5	0.996339	0.643303
Daylight	GkNN k=15 X=00.5 Y=20.0.dat	0.134642	0.333333	0.998778	0.666055	0.995137	0.6	0.996341	0.642828
Daylight	GkNN k=15 X=00.5 Y=30.0.dat	0.114358	0.333333	0.998778	0.666055	0.995137	0.6	0.996341	0.642556
Daylight	GkNN k=15 X=00.5 Y=50.0.dat	0.152998	0.333333	0.999389	0.666361	0.995745	0.75	0.996344	0.642081
Daylight	GkNN k=15 X=00.7 Y=00.0.dat	0.0653705	0	1	0.5	0.994529	0	0.994529	0.657804
Daylight	GkNN k=15 X=00.7 Y=00.1.dat	0.0675401	0	1	0.5	0.994529	0	0.994529	0.657634
Daylight	GkNN k=15 X=00.7 Y=00.2.dat	0.0698568	0	1	0.5	0.994529	0	0.994529	0.65777
Daylight	GkNN k=15 X=00.7 Y=00.3.dat	0.0723263	0	1	0.5	0.994529	0	0.994529	0.65777
Daylight	GkNN k=15 X=00.7 Y=00.5.dat	0.0777465	0	1	0.5	0.994529	0	0.994529	0.65777
Daylight	GkNN k=15 X=00.7 Y=00.7.dat	0.0838445	0	1	0.5	0.994529	0	0.994529	0.658517
Daylight	GkNN k=15 X=00.7 Y=01.0.dat	0.0943483	0	1	0.5	0.994529	0	0.994529	0.658585
Daylight	GkNN k=15 X=00.7 Y=01.5.dat	0.115715	0.111111	1	0.555556	0.995137	1	0.995134	0.658245
Daylight	GkNN k=15 X=00.7 Y=02.0.dat	0.136881	0.222222	1	0.611111	0.995745	1	0.99574	0.657838
Daylight	GkNN k=15 X=00.7 Y=03.0.dat	0.114175	0.333333	0.999389	0.666361	0.995745	0.75	0.996344	0.657566
Daylight	GkNN k=15 X=00.7 Y=05.0.dat	0.105886	0.333333	0.998778	0.666055	0.995137	0.6	0.996341	0.653219
Daylight	GkNN k=15 X=00.7 Y=07.0.dat	0.112502	0.333333	0.998166	0.66575	0.994529	0.5	0.996339	0.648805
Daylight	GkNN k=15 X=00.7 Y=10.0.dat	0.132856	0.333333	0.998166	0.66575	0.994529	0.5	0.996339	0.645748
Daylight	GkNN k=15 X=00.7 Y=15.0.dat	0.14693	0.333333	0.998166	0.66575	0.994529	0.5	0.996339	0.64439
Daylight	GkNN k=15 X=00.7 Y=20.0.dat	0.151187	0.333333	0.998166	0.66575	0.994529	0.5	0.996339	0.643575
Daylight	GkNN k=15 X=00.7 Y=30.0.dat	0.102225	0.333333	0.998166	0.66575	0.994529	0.5	0.996339	0.642828
Daylight	GkNN k=15 X=00.7 Y=50.0.dat	0.147835	0.333333	0.998778	0.666055	0.995137	0.6	0.996341	0.642285
Daylight	GkNN k=15 X=01.0 Y=00.0.dat	0.1072	0.111111	1	0.555556	0.995137	1	0.995134	0.657804
Daylight	GkNN k=15 X=01.0 Y=00.1.dat	0.108473	0.111111	0.999389	0.55525	0.994529	0.5	0.995131	0.657634
Daylight	GkNN k=15 X=01.0 Y=00.2.dat	0.109752	0.111111	0.999389	0.55525	0.994529	0.5	0.995131	0.657634
Daylight	GkNN k=15 X=01.0 Y=00.3.dat	0.111037	0.111111	0.999389	0.55525	0.994529	0.5	0.995131	0.65777
Daylight	GkNN k=15 X=01.0 Y=00.5.dat	0.113625	0.222222	0.999389	0.610805	0.995137	0.666667	0.995737	0.657838
Daylight	GkNN k=15 X=01.0 Y=00.7.dat	0.116235	0.222222	0.999389	0.610805	0.995137	0.666667	0.995737	0.657838
Daylight	GkNN k=15 X=01.0 Y=01.0.dat	0.106024	0.333333	0.998778	0.666055	0.995137	0.6	0.996341	0.658517
Daylight	GkNN k=15 X=01.0 Y=01.5.dat	0.125067	0.333333	0.998778	0.666055	0.995137	0.6	0.996341	0.658653
Daylight	GkNN k=15 X=01.0 Y=02.0.dat	0.133595	0.333333	0.998778	0.666055	0.995137	0.6	0.996341	0.658313
Daylight	GkNN k=15 X=01.0 Y=03.0.dat	0.147167	0.333333	0.998778	0.666055	0.995137	0.6	0.996341	0.657905
Daylight	GkNN k=15 X=01.0 Y=05.0.dat	0.104686	0.333333	0.998166	0.66575	0.994529	0.5	0.996339	0.657362
Daylight	GkNN k=15 X=01.0 Y=07.0.dat	0.123373	0.333333	0.998166	0.66575	0.994529	0.5	0.996339	0.653355
Daylight	GkNN k=15 X=01.0 Y=10.0.dat	0.138603	0.333333	0.998166	0.66575	0.994529	0.5	0.996339	0.648533
Daylight	GkNN k=15 X=01.0 Y=15.0.dat	0.148726	0.333333	0.998166	0.66575	0.994529	0.5	0.996339	0.645681
Daylight	GkNN k=15 X=01.0 Y=20.0.dat	0.151729	0.333333	0.998166	0.66575	0.994529	0.5	0.996339	0.644662
Daylight	GkNN k=15 X=01.0 Y=30.0.dat	0.152886	0.333333	0.998166	0.66575	0.994529	0.5	0.996339	0.643643
Daylight	GkNN k=15 X=01.0 Y=50.0.dat	0.152999	0.333333	0.998778	0.666055	0.995137	0.6	0.996341	0.642692
Daylight	GkNN k=15 X=01.5 Y=00.0.dat	0.118421	0.222222	0.989609	0.605916	0.98541	0.105263	0.995695	0.656989
Daylight	GkNN k=15 X=01.5 Y=00.1.dat	0.121629	0.333333	0.99022	0.661777	0.986626	0.157895	0.99631	0.657158
Daylight	GkNN k=15 X=01.5 Y=00.2.dat	0.100706	0.333333	0.989609	0.661471	0.986018	0.15	0.996308	0.657158
Daylight	GkNN k=15 X=01.5 Y=00.3.dat	0.10269	0.333333	0.989609	0.661471	0.986018	0.15	0.996308	0.657226
Daylight	GkNN k=15 X=01.5 Y=00.5.dat	0.100133	0.333333	0.988998	0.661165	0.98541	0.142857	0.996305	0.657905
Daylight	GkNN k=15 X=01.5 Y=00.7.dat	0.101369	0.333333	0.988998	0.661165	0.98541	0.142857	0.996305	0.657905
Daylight	GkNN k=15 X=01.5 Y=01.0.dat	0.103054	0.333333	0.988998	0.661165	0.98541	0.142857	0.996305	0.657838
Daylight	GkNN k=15 X=01.5 Y=01.5.dat	0.105378	0.333333	0.989609	0.661471	0.986018	0.15	0.996308	0.658585
Daylight	GkNN k=15 X=01.5 Y=02.0.dat	0.107051	0.333333	0.989609	0.661471	0.986018	0.15	0.996308	0.658653
Daylight	GkNN k=15 X=01.5 Y=03.0.dat	0.108297	0.333333	0.989609	0.661471	0.986018	0.15	0.996308	0.658245
Daylight	GkNN k=15 X=01.5 Y=05.0.dat	0.101871	0.333333	0.99022	0.661777	0.986626	0.157895	0.99631	0.657702
Daylight	GkNN k=15 X=01.5 Y=07.0.dat	0.100177	0.333333	0.991443	0.662388	0.987842	0.176471	0.996314	0.65743
Daylight	GkNN k=15 X=01.5 Y=10.0.dat	0.110093	0.333333	0.993888	0.66361	0.990274	0.230769	0.996324	0.654034
Daylight	GkNN k=15 X=01.5 Y=15.0.dat	0.106069	0.333333	0.996944	0.665139	0.993313	0.375	0.996335	0.648805
Daylight	GkNN k=15 X=01.5 Y=20.0.dat	0.102872	0.333333	0.997555	0.665444	0.993921	0.428571	0.996337	0.646699
Daylight	GkNN k=15 X=01.5 Y=30.0.dat	0.152924	0.333333	0.998166	0.66575	0.994529	0.5	0.996339	0.64473
Daylight	GkNN k=15 X=01.5 Y=50.0.dat	0.149695	0.333333	0.998166	0.66575	0.994529	0.5	0.996339	0.643439
Daylight	GkNN k=15 X=02.0 Y=00.0.dat	0.126002	0.333333	0.979829	0.656581	0.976292	0.0833333	0.996271	0.656513
Daylight	GkNN k=15 X=02.0 Y=00.1.dat	0.126707	0.333333	0.979829	0.656581	0.976292	0.0833333	0.996271	0.656819
Daylight	GkNN k=15 X=02.0 Y=00.2.dat	0.127407	0.333333	0.979829	0.656581	0.976292	0.0833333	0.996271	0.656955
Daylight	GkNN k=15 X=02.0 Y=00.3.dat	0.1281	0.333333	0.979829	0.656581	0.976292	0.0833333	0.996271	0.657158
Daylight	GkNN k=15 X=02.0 Y=00.5.dat	0.118344	0.333333	0.98044	0.656887	0.9769	0.0857143	0.996273	0.657294
Daylight	GkNN k=15 X=02.0 Y=00.7.dat	0.106428	0.333333	0.98044	0.656887	0.9769	0.0857143	0.996273	0.657498
Daylight	GkNN k=15 X=02.0 Y=01.0.dat	0.132767	0.333333	0.98533	0.659332	0.981763	0.111111	0.996292	0.657905
Daylight	GkNN k=15 X=02.0 Y=01.5.dat	0.123957	0.333333	0.98533	0.659332	0.981763	0.111111	0.996292	0.657838
Daylight	GkNN k=15 X=02.0 Y=02.0.dat	0.112959	0.333333	0.98533	0.659332	0.981763	0.111111	0.996292	0.658517
[truncated: 10,208 more rows]

## Sheet: Binding
Fingerprint	Model and parameters	Activity threshold	Sensitivity	Specificity	Bal Accuracy	Accuracy	Precision	NPV	ROC AUC
[truncated: 12,080 more rows]
