# Supplementary material for: Exploring non-linear distance metrics in the structure–activity space: QSAR models for human estrogen receptor
Source: J Cheminform. 2018 Sep 18;10:47. doi: 10.1186/s13321-018-0300-0 (PMC6755572; doi:10.1186/s13321-018-0300-0)
Supplement: Supplementary file 1 — Additional file 1. Supporting information. [file 13321_2018_300_MOESM1_ESM.zip › Table_S2_Accuracy_by-confidence.xlsx]

## Sheet: Eval, agonist
Confidence	# chemicals	Model and parameters	Sensitivity	Specificity	Bal Accuracy	Accuracy	Precision	NPV	ROC AUC	Score
0	6197	CERAPP consensus	0.708155	0.950369	0.829262	0.941262	0.357918	0.988145	0.853632	0.666304
0	6197	Morgan kNN arithm k=10	0.549356	0.955064	0.75221	0.93981	0.323232	0.9819	0.816855	0.577463
0	6197	Morgan kNN geom k=2	0.381974	0.993293	0.687634	0.970308	0.689922	0.976269	0.718256	0.479232
0	6197	Morgan kNN exp k=10 X=1.5	0.587983	0.966465	0.777224	0.952235	0.406528	0.983618	0.825863	0.611221
0	6197	Morgan GkNN k=10 X=1 Y=1	0.575107	0.957746	0.766427	0.94336	0.34715	0.982963	0.82188	0.594233
0	6197	Morgan GkNN k=10 X=1 Y=3	0.587983	0.965962	0.776973	0.951751	0.402941	0.983609	0.826813	0.611415
0	6197	Morgan GkNN k=10 X=1.5 Y=3	0.635193	0.928068	0.781631	0.917057	0.256499	0.984875	0.824186	0.590776
0	6197	Morgan GkNN k=20 X=1.5 Y=5	0.643777	0.937961	0.790869	0.9269	0.288462	0.98538	0.827076	0.606294
0.3	5018	CERAPP consensus	0.761682	0.948977	0.85533	0.941048	0.397561	0.98902	0.891424	0.717513
0.3	5018	Morgan kNN arithm k=10	0.596244	0.958793	0.777519	0.943404	0.390769	0.981675	0.846166	0.620675
0.3	5018	Morgan kNN geom k=2	0.41784	0.993132	0.705486	0.968713	0.729508	0.974673	0.737704	0.504157
0.3	5018	Morgan kNN exp k=10 X=1.5	0.638498	0.972529	0.805513	0.95835	0.507463	0.983789	0.85469	0.659789
0.3	5018	Morgan GkNN k=10 X=1 Y=1	0.624413	0.962539	0.793476	0.948187	0.42492	0.982997	0.851349	0.640524
0.3	5018	Morgan GkNN k=10 X=1 Y=3	0.638498	0.972737	0.805617	0.958549	0.509363	0.983793	0.856352	0.661295
0.3	5018	Morgan GkNN k=10 X=1.5 Y=3	0.685446	0.940271	0.812858	0.929454	0.337182	0.985387	0.85447	0.645564
0.3	5018	Morgan GkNN k=20 X=1.5 Y=5	0.694836	0.951925	0.82338	0.941012	0.390501	0.985988	0.858993	0.665557
0.5	2716	CERAPP consensus	0.881119	0.952519	0.916819	0.949001	0.490272	0.993573	0.954167	0.830184
0.5	2716	Morgan kNN arithm k=10	0.715328	0.963552	0.83944	0.951031	0.510417	0.984548	0.921713	0.735835
0.5	2716	Morgan kNN geom k=2	0.510949	0.997674	0.754311	0.973122	0.921053	0.974621	0.789432	0.579472
0.5	2716	Morgan kNN exp k=10 X=1.5	0.759124	0.980225	0.869674	0.969072	0.670968	0.987114	0.938511	0.790956
0.5	2716	Morgan GkNN k=10 X=1 Y=1	0.759124	0.967817	0.863471	0.95729	0.55615	0.986951	0.930408	0.769068
0.5	2716	Morgan GkNN k=10 X=1 Y=3	0.766423	0.982164	0.874293	0.971281	0.695364	0.987524	0.938398	0.796873
0.5	2716	Morgan GkNN k=10 X=1.5 Y=3	0.817518	0.955409	0.886464	0.948454	0.493392	0.989956	0.936317	0.787227
0.5	2716	Morgan GkNN k=20 X=1.5 Y=5	0.817518	0.968592	0.893055	0.960972	0.580311	0.990091	0.938952	0.80581
0.7	1565	CERAPP consensus	0.933333	0.976048	0.954691	0.974018	0.660377	0.996603	0.976888	0.908394
0.7	1565	Morgan kNN arithm k=10	0.716216	0.976526	0.846371	0.964217	0.602273	0.985782	0.955336	0.779636
0.7	1565	Morgan kNN geom k=2	0.594595	1	0.797297	0.980831	1	0.980276	0.828063	0.647557
0.7	1565	Morgan kNN exp k=10 X=1.5	0.864865	0.991952	0.928408	0.985942	0.842105	0.993284	0.970313	0.888183
0.7	1565	Morgan GkNN k=10 X=1 Y=1	0.837838	0.979879	0.908859	0.973163	0.673913	0.991853	0.963932	0.852567
0.7	1565	Morgan GkNN k=10 X=1 Y=3	0.864865	0.994634	0.92975	0.988498	0.888889	0.993302	0.970413	0.891864
0.7	1565	Morgan GkNN k=10 X=1.5 Y=3	0.864865	0.977867	0.921366	0.972524	0.659794	0.993188	0.968138	0.8675
0.7	1565	Morgan GkNN k=20 X=1.5 Y=5	0.878378	0.988598	0.933488	0.983387	0.792683	0.993931	0.968677	0.889226
0.9	1313	CERAPP consensus	0.964286	0.987281	0.975784	0.986301	0.771429	0.998392	0.986731	0.949647
0.9	1313	Morgan kNN arithm k=10	0.75	0.984089	0.867045	0.974105	0.677419	0.988809	0.980722	0.828311
0.9	1313	Morgan kNN geom k=2	0.660714	1	0.830357	0.985529	1	0.98511	0.855296	0.699924
0.9	1313	Morgan kNN exp k=10 X=1.5	0.928571	0.993636	0.961104	0.990861	0.866667	0.996808	0.995113	0.947666
0.9	1313	Morgan GkNN k=10 X=1 Y=1	0.892857	0.98568	0.939269	0.981721	0.735294	0.995181	0.989871	0.91276
0.9	1313	Morgan GkNN k=10 X=1 Y=3	0.910714	0.996022	0.953368	0.992384	0.910714	0.996022	0.995752	0.942089
0.9	1313	Morgan GkNN k=10 X=1.5 Y=3	0.928571	0.981702	0.955137	0.979436	0.693333	0.996769	0.993849	0.929741
0.9	1313	Morgan GkNN k=20 X=1.5 Y=5	0.928571	0.99284	0.960706	0.990099	0.852459	0.996805	0.995014	0.946451

## Sheet: Eval, antagonist
Confidence	# chemicals	Model and parameters	Sensitivity	Specificity	Bal Accuracy	Accuracy	Precision	NPV	ROC AUC	Score
0	6533	CERAPP consensus	0.146953	0.913975	0.530464	0.881218	0.0708117	0.960027	0.553192	0.258592
0	6533	Morgan kNN arithm k=3	0.0394265	0.992325	0.515876	0.95163	0.186441	0.958604	0.528209	0.25931
0	6533	Morgan kNN geom k=3	0	1	0.5	0.957294	0	0.957294	0.507089	0.242716
0	6533	Morgan kNN exp k=3 X=1.5	0.0394265	0.993924	0.516675	0.953161	0.22449	0.958667	0.528486	0.260266
0	6533	Indigo kNN arithm k=10	0.0394265	0.994883	0.517155	0.954079	0.255814	0.958706	0.567638	0.280077
0	6533	Indigo kNN geom k=10	0	1	0.5	0.957294	0	0.957294	0.5	0.239323
0	6533	Indigo kNN exp k=10 X=1.5	0.0501792	0.992485	0.521332	0.952242	0.229508	0.959054	0.567534	0.281744
0	6533	Indigo GkNN k=10 X=3 Y=7	0.100358	0.978574	0.539466	0.941068	0.17284	0.960603	0.567334	0.288021
0	6533	Indigo GkNN k=10 X=5 Y=15	0.100358	0.978254	0.539306	0.940762	0.170732	0.96059	0.566845	0.287594
0.3	6532	CERAPP consensus	0.146953	0.913961	0.530457	0.8812	0.0708117	0.96002	0.553165	0.258571
0.3	6532	Morgan kNN arithm k=3	0.0446429	0.992456	0.51855	0.953096	0.204082	0.959963	0.534281	0.264057
0.3	6532	Morgan kNN geom k=3	0	1	0.5	0.958472	0	0.958472	0.508832	0.243851
0.3	5394	Morgan kNN exp k=3 X=1.5	0.0446429	0.994197	0.51942	0.954765	0.25	0.96003	0.534657	0.265149
0.3	5394	Indigo kNN arithm k=10	0.0394265	0.994882	0.517154	0.954072	0.255814	0.958699	0.567623	0.280067
0.3	5394	Indigo kNN geom k=10	0	1	0.5	0.957287	0	0.957287	0.5	0.239322
0.3	6532	Indigo kNN exp k=10 X=1.5	0.0501792	0.992484	0.521331	0.952235	0.229508	0.959048	0.567519	0.281734
0.3	5394	Indigo GkNN k=10 X=3 Y=7	0.100358	0.97857	0.539464	0.941059	0.17284	0.960597	0.567319	0.28801
0.3	5394	Indigo GkNN k=10 X=5 Y=15	0.100358	0.97825	0.539304	0.940753	0.170732	0.960584	0.56683	0.287583
0.5	6229	CERAPP consensus	0.149091	0.910175	0.529633	0.876585	0.0711806	0.958621	0.550994	0.255809
0.5	6229	Morgan kNN arithm k=3	0.0514706	0.997947	0.524709	0.955868	0.538462	0.957649	0.538747	0.27021
0.5	6229	Morgan kNN geom k=3	0	1	0.5	0.955541	0	0.955541	0.514706	0.245911
0.5	3059	Morgan kNN exp k=3 X=1.5	0.0588235	0.999658	0.529241	0.957829	0.888889	0.958033	0.53924	0.273353
0.5	3059	Indigo kNN arithm k=10	0.04	0.994793	0.517397	0.952641	0.261905	0.95733	0.569437	0.280672
0.5	3059	Indigo kNN geom k=10	0	1	0.5	0.955852	0	0.955852	0.5	0.238963
0.5	6229	Indigo kNN exp k=10 X=1.5	0.0509091	0.992274	0.521592	0.950714	0.233333	0.957692	0.569282	0.282298
0.5	3059	Indigo GkNN k=10 X=3 Y=7	0.101818	0.978334	0.540076	0.939637	0.178344	0.959321	0.569127	0.288818
0.5	3059	Indigo GkNN k=10 X=5 Y=15	0.101818	0.977998	0.539908	0.939316	0.176101	0.959308	0.568702	0.288414
0.7	3871	CERAPP consensus	0.204678	0.875946	0.540312	0.846293	0.0708502	0.959728	0.550797	0.251859
0.7	3871	Morgan kNN arithm k=3	0.0594059	0.997083	0.528244	0.944904	0.545455	0.947339	0.544973	0.272018
0.7	3871	Morgan kNN geom k=3	0	1	0.5	0.944353	0	0.944353	0.519802	0.245438
0.7	1815	Morgan kNN exp k=3 X=1.5	0.0693069	0.999417	0.534362	0.947658	0.875	0.94798	0.545721	0.276349
0.7	1815	Indigo kNN arithm k=10	0.0467836	0.995946	0.521365	0.954017	0.347826	0.95764	0.557459	0.277275
0.7	1815	Indigo kNN geom k=10	0	1	0.5	0.955825	0	0.955825	0.5	0.238956
0.7	3871	Indigo kNN exp k=10 X=1.5	0.0526316	0.995135	0.523883	0.9535	0.333333	0.957856	0.556847	0.278158
0.7	1815	Indigo GkNN k=10 X=3 Y=7	0.0818713	0.987568	0.534719	0.947559	0.233333	0.958803	0.556532	0.281983
0.7	1815	Indigo GkNN k=10 X=5 Y=15	0.0818713	0.987297	0.534584	0.9473	0.229508	0.958793	0.555731	0.281429
0.9	1680	CERAPP consensus	0.239583	0.874369	0.556976	0.838095	0.103604	0.949931	0.573735	0.267819
0.9	1680	Morgan kNN arithm k=3	0.0549451	0.997944	0.526444	0.942581	0.625	0.944228	0.548942	0.272394
0.9	1680	Morgan kNN geom k=3	0	1	0.5	0.94129	0	0.94129	0.516484	0.24308
0.9	1550	Morgan kNN exp k=3 X=1.5	0.0659341	1	0.532967	0.945161	1	0.944948	0.549786	0.276949
0.9	1550	Indigo kNN arithm k=10	0.0520833	0.998106	0.525095	0.944048	0.625	0.945574	0.558087	0.276652
0.9	1680	Indigo kNN geom k=10	0	1	0.5	0.942857	0	0.942857	0.5	0.235714
0.9	1550	Indigo kNN exp k=10 X=1.5	0.0520833	0.998106	0.525095	0.944048	0.625	0.945574	0.557699	0.27646
0.9	1550	Indigo GkNN k=10 X=3 Y=7	0.09375	0.994318	0.544034	0.942857	0.5	0.947653	0.556443	0.285426
0.9	1680	Indigo GkNN k=10 X=5 Y=15	0.09375	0.993687	0.543718	0.942262	0.473684	0.947622	0.556003	0.284854
