# Supplementary material for: Exploring non-linear distance metrics in the structure–activity space: QSAR models for human estrogen receptor
Source: J Cheminform. 2018 Sep 18;10:47. doi: 10.1186/s13321-018-0300-0 (PMC6755572; doi:10.1186/s13321-018-0300-0)
Supplement: Supplementary file 1 — Additional file 1. Supporting information. [file 13321_2018_300_MOESM1_ESM.zip › Table_S3_Accuracy_by-num-sourc.xlsx]

## Sheet: Cross-val
Activity	# chemicals	Model and parameters	Sensitivity	Specificity	Bal Accuracy	Accuracy	Precision	NPV	ROC AUC	Score
Agonist	1538	Morgan kNN arithm k=10	0.625	0.975309	0.800154	0.957087	0.581395	0.979339	0.913902	0.699882
Agonist	1538	Morgan kNN geom k=2	0.4	0.993141	0.696571	0.962289	0.761905	0.967914	0.730414	0.489598
Agonist	1538	Morgan kNN exp k=10 X=1.5	0.6875	0.971193	0.829347	0.956437	0.56701	0.982651	0.916002	0.726589
Agonist	1538	Morgan GkNN k=10 X=1 Y=1	0.625	0.975995	0.800497	0.957737	0.588235	0.979353	0.915273	0.701709
Agonist	1538	Morgan GkNN k=10 X=1 Y=3	0.6625	0.971879	0.81719	0.955787	0.56383	0.981302	0.916654	0.715961
Agonist	1538	Morgan GkNN k=10 X=1.5 Y=3	0.7375	0.946502	0.842001	0.935631	0.430657	0.985011	0.916834	0.722284
Agonist	1538	Morgan GkNN k=20 X=1.5 Y=5	0.75	0.954733	0.852366	0.944083	0.47619	0.985836	0.907039	0.729898
Antagonist	1645	Morgan kNN arithm k=3	0.444444	0.998166	0.721305	0.995137	0.571429	0.996947	0.704496	0.505685
Antagonist	1645	Morgan kNN geom k=3	0	1	0.5	0.994529	0	0.994529	0.5	0.248632
Antagonist	1645	Morgan kNN exp k=3 X=1.5	0.444444	0.998166	0.721305	0.995137	0.571429	0.996947	0.70453	0.50571
Antagonist	1645	Indigo kNN arithm k=10	0.222222	0.998166	0.610194	0.993921	0.4	0.995732	0.733564	0.444896
Antagonist	1645	Indigo kNN geom k=10	0	1	0.5	0.994529	0	0.994529	0.5	0.248632
Antagonist	1645	Indigo kNN exp k=10 X=1.5	0.444444	0.996944	0.720694	0.993921	0.444444	0.996944	0.733428	0.525364
Antagonist	1645	Indigo GkNN k=10 X=3 Y=7	0.555556	0.984108	0.769832	0.981763	0.16129	0.997522	0.732953	0.55396
Antagonist	1645	Indigo GkNN k=10 X=5 Y=15	0.555556	0.984719	0.770137	0.982371	0.166667	0.997523	0.732613	0.554266
Binding	1529	Morgan kNN arithm k=10	0.629213	0.976389	0.802801	0.956181	0.622222	0.977067	0.898713	0.689872
Binding	1529	Morgan kNN geom k=2	0.426966	0.99375	0.710358	0.960759	0.808511	0.965587	0.736224	0.50246
Binding	1529	Morgan kNN exp k=10 X=1.5	0.685393	0.971528	0.828461	0.954872	0.598039	0.980378	0.900484	0.712349
Binding	1529	Morgan GkNN k=10 X=1 Y=1	0.629213	0.977083	0.803148	0.956835	0.629213	0.977083	0.900086	0.691698
Binding	1529	Morgan GkNN k=10 X=1 Y=3	0.662921	0.971528	0.817225	0.953564	0.59	0.979006	0.901241	0.702315
Binding	1529	Morgan GkNN k=10 X=1.5 Y=3	0.730337	0.944444	0.837391	0.931982	0.448276	0.982659	0.901373	0.703461
Binding	1529	Morgan GkNN k=20 X=1.5 Y=5	0.752809	0.952778	0.852793	0.941138	0.496296	0.984218	0.889771	0.714127

## Sheet: Eval, agonist
# sources	# chemicals	Model and parameters	Sensitivity	Specificity	Bal Accuracy	Accuracy	Precision	NPV	ROC AUC	Score
1	6197	CERAPP consensus	0.708155	0.950369	0.829262	0.941262	0.357918	0.988145	0.853632	0.666304
1	6197	Morgan kNN arithm k=10	0.549356	0.955064	0.75221	0.93981	0.323232	0.9819	0.816855	0.577463
1	6197	Morgan kNN geom k=2	0.381974	0.993293	0.687634	0.970308	0.689922	0.976269	0.718256	0.479232
1	6197	Morgan kNN exp k=10 X=1.5	0.587983	0.966465	0.777224	0.952235	0.406528	0.983618	0.825863	0.611221
1	6197	Morgan GkNN k=10 X=1 Y=1	0.575107	0.957746	0.766427	0.94336	0.34715	0.982963	0.82188	0.594233
1	6197	Morgan GkNN k=10 X=1 Y=3	0.587983	0.965962	0.776973	0.951751	0.402941	0.983609	0.826813	0.611415
1	6197	Morgan GkNN k=10 X=1.5 Y=3	0.635193	0.928068	0.781631	0.917057	0.256499	0.984875	0.824186	0.590776
1	6197	Morgan GkNN k=20 X=1.5 Y=5	0.643777	0.937961	0.790869	0.9269	0.288462	0.98538	0.827076	0.606294
3	1553	CERAPP consensus	0.925926	0.944713	0.93532	0.943408	0.555556	0.994182	0.980467	0.865153
3	1553	Morgan kNN arithm k=10	0.773585	0.954388	0.863987	0.942048	0.554054	0.982918	0.937304	0.762887
3	1553	Morgan kNN geom k=2	0.566038	0.994471	0.780255	0.965229	0.882353	0.969024	0.803246	0.604944
3	1553	Morgan kNN exp k=10 X=1.5	0.820755	0.967519	0.894137	0.957502	0.649254	0.98661	0.949531	0.812929
3	1553	Morgan GkNN k=10 X=1 Y=1	0.820755	0.956462	0.888608	0.947199	0.58	0.986458	0.94354	0.794167
3	1553	Morgan GkNN k=10 X=1 Y=3	0.830189	0.966828	0.898508	0.957502	0.647059	0.987297	0.949375	0.816769
3	1553	Morgan GkNN k=10 X=1.5 Y=3	0.877358	0.928127	0.902743	0.924662	0.472081	0.990413	0.94708	0.790558
3	1553	Morgan GkNN k=20 X=1.5 Y=5	0.877358	0.941949	0.909654	0.93754	0.525424	0.990552	0.940945	0.802472
5	456	CERAPP consensus	0.956522	0.932161	0.944341	0.93576	0.709677	0.991979	0.991055	0.875773
5	456	Morgan kNN arithm k=10	0.806452	0.944162	0.875307	0.925439	0.694444	0.96875	0.944654	0.76521
5	456	Morgan kNN geom k=2	0.677419	1	0.83871	0.95614	1	0.951691	0.85883	0.688717
5	456	Morgan kNN exp k=10 X=1.5	0.919355	0.967005	0.94318	0.960526	0.814286	0.987047	0.963566	0.872942
5	456	Morgan GkNN k=10 X=1 Y=1	0.887097	0.949239	0.918168	0.940789	0.733333	0.981627	0.953128	0.823314
5	456	Morgan GkNN k=10 X=1 Y=3	0.919355	0.967005	0.94318	0.960526	0.814286	0.987047	0.963403	0.872794
5	456	Morgan GkNN k=10 X=1.5 Y=3	0.935484	0.918782	0.927133	0.921053	0.644444	0.989071	0.962748	0.822127
5	456	Morgan GkNN k=20 X=1.5 Y=5	0.935484	0.949239	0.942361	0.947368	0.74359	0.989418	0.961929	0.858775
7	128	CERAPP consensus	0.95122	0.952756	0.951988	0.952381	0.866667	0.98374	0.995932	0.902967
7	128	Morgan kNN arithm k=10	0.882353	0.978723	0.930538	0.953125	0.9375	0.958333	0.951502	0.843905
7	128	Morgan kNN geom k=2	0.764706	1	0.882353	0.9375	1	0.921569	0.897059	0.742052
7	128	Morgan kNN exp k=10 X=1.5	0.911765	0.989362	0.950563	0.96875	0.96875	0.96875	0.963705	0.887435
7	128	Morgan GkNN k=10 X=1 Y=1	0.941176	0.989362	0.965269	0.976562	0.969697	0.978947	0.955882	0.901058
7	128	Morgan GkNN k=10 X=1 Y=3	0.941176	1	0.970588	0.984375	1	0.979167	0.965269	0.92224
7	128	Morgan GkNN k=10 X=1.5 Y=3	0.941176	0.914894	0.928035	0.921875	0.8	0.977273	0.96214	0.823142
7	128	Morgan GkNN k=20 X=1.5 Y=5	0.941176	0.968085	0.954631	0.960938	0.914286	0.978495	0.969962	0.889786
9	57	CERAPP consensus	0.92	1	0.96	0.970149	1	0.954545	0.999307	0.930698
9	57	Morgan kNN arithm k=10	0.789474	1	0.894737	0.929825	1	0.904762	0.934903	0.777791
9	57	Morgan kNN geom k=2	0.789474	1	0.894737	0.929825	1	0.904762	0.921053	0.766268
9	57	Morgan kNN exp k=10 X=1.5	0.842105	1	0.921053	0.947368	1	0.926829	0.939058	0.8194
9	57	Morgan GkNN k=10 X=1 Y=1	0.842105	1	0.921053	0.947368	1	0.926829	0.936288	0.816983
9	57	Morgan GkNN k=10 X=1 Y=3	0.842105	1	0.921053	0.947368	1	0.926829	0.939058	0.8194
9	57	Morgan GkNN k=10 X=1.5 Y=3	0.894737	0.921053	0.907895	0.912281	0.85	0.945946	0.936288	0.775485
9	57	Morgan GkNN k=20 X=1.5 Y=5	0.894737	0.973684	0.934211	0.947368	0.944444	0.948718	0.944598	0.836009

## Sheet: Eval, antagonist
# sources	# chemicals	Model and parameters	Sensitivity	Specificity	Bal Accuracy	Accuracy	Precision	NPV	ROC AUC	Score
1	6533	CERAPP consensus	0.146953	0.913975	0.530464	0.881218	0.0708117	0.960027	0.553192	0.258592
1	6533	Morgan kNN arithm k=3	0.0394265	0.992325	0.515876	0.95163	0.186441	0.958604	0.528209	0.25931
1	6533	Morgan kNN geom k=3	0	1	0.5	0.957294	0	0.957294	0.507089	0.242716
1	6533	Morgan kNN exp k=3 X=1.5	0.0394265	0.993924	0.516675	0.953161	0.22449	0.958667	0.528486	0.260266
1	6533	Indigo kNN arithm k=10	0.0394265	0.994883	0.517155	0.954079	0.255814	0.958706	0.567638	0.280077
1	6533	Indigo kNN geom k=10	0	1	0.5	0.957294	0	0.957294	0.5	0.239323
1	6533	Indigo kNN exp k=10 X=1.5	0.0501792	0.992485	0.521332	0.952242	0.229508	0.959054	0.567534	0.281744
1	6533	Indigo GkNN k=10 X=3 Y=7	0.100358	0.978574	0.539466	0.941068	0.17284	0.960603	0.567334	0.288021
1	6533	Indigo GkNN k=10 X=5 Y=15	0.100358	0.978254	0.539306	0.940762	0.170732	0.96059	0.566845	0.287594
3	1707	CERAPP consensus	0.166667	0.901227	0.533947	0.867681	0.0747126	0.957627	0.582229	0.269744
3	1707	Morgan kNN arithm k=3	0.0909091	0.994479	0.542694	0.95372	0.4375	0.958604	0.568955	0.294478
3	1707	Morgan kNN geom k=3	0	1	0.5	0.954892	0	0.954892	0.525974	0.251124
3	1707	Morgan kNN exp k=3 X=1.5	0.103896	0.997546	0.550721	0.957235	0.666667	0.959292	0.569357	0.300148
3	1707	Indigo kNN arithm k=10	0.116883	0.996319	0.556601	0.956649	0.6	0.959811	0.650936	0.346605
3	1707	Indigo kNN geom k=10	0	1	0.5	0.954892	0	0.954892	0.5	0.238723
3	1707	Indigo kNN exp k=10 X=1.5	0.142857	0.996319	0.569588	0.957821	0.647059	0.960947	0.651669	0.355527
3	1707	Indigo GkNN k=10 X=3 Y=7	0.181818	0.985276	0.583547	0.949033	0.368421	0.962253	0.651821	0.360982
3	1707	Indigo GkNN k=10 X=5 Y=15	0.181818	0.985276	0.583547	0.949033	0.368421	0.962253	0.651932	0.361044
5	431	CERAPP consensus	0.241379	0.88806	0.56472	0.844548	0.134615	0.941953	0.672971	0.320962
5	431	Morgan kNN arithm k=3	0.137931	0.987562	0.562747	0.930394	0.444444	0.940758	0.613055	0.320981
5	431	Morgan kNN geom k=3	0	1	0.5	0.932715	0	0.932715	0.517241	0.241219
5	431	Morgan kNN exp k=3 X=1.5	0.172414	0.997512	0.584963	0.941995	0.833333	0.943529	0.613785	0.338215
5	431	Indigo kNN arithm k=10	0.103448	0.995025	0.549237	0.935035	0.6	0.938967	0.647324	0.332437
5	431	Indigo kNN geom k=10	0	1	0.5	0.932715	0	0.932715	0.5	0.233179
5	431	Indigo kNN exp k=10 X=1.5	0.103448	0.995025	0.549237	0.935035	0.6	0.938967	0.650926	0.334287
5	431	Indigo GkNN k=10 X=3 Y=7	0.172414	0.987562	0.579988	0.932715	0.5	0.942993	0.652299	0.35287
5	431	Indigo GkNN k=10 X=5 Y=15	0.172414	0.987562	0.579988	0.932715	0.5	0.942993	0.653929	0.353751
7	103	CERAPP consensus	0.307692	0.912088	0.60989	0.836538	0.333333	0.902174	0.667949	0.340785
7	103	Morgan kNN arithm k=3	0.230769	0.977778	0.604274	0.883495	0.6	0.897959	0.675214	0.360478
7	103	Morgan kNN geom k=3	0	1	0.5	0.873786	0	0.873786	0.538462	0.23525
7	103	Morgan kNN exp k=3 X=1.5	0.230769	1	0.615385	0.902913	1	0.9	0.676923	0.376125
7	103	Indigo kNN arithm k=10	0.0769231	1	0.538462	0.883495	1	0.882353	0.792735	0.377126
7	103	Indigo kNN geom k=10	0	1	0.5	0.873786	0	0.873786	0.5	0.218447
7	103	Indigo kNN exp k=10 X=1.5	0.153846	0.977778	0.565812	0.873786	0.5	0.888889	0.795726	0.393406
7	103	Indigo GkNN k=10 X=3 Y=7	0.230769	0.977778	0.604274	0.883495	0.6	0.897959	0.8	0.427098
7	103	Indigo GkNN k=10 X=5 Y=15	0.307692	0.988889	0.648291	0.902913	0.8	0.908163	0.8	0.46828
9	46	CERAPP consensus	0.4	1	0.7	0.869565	1	0.857143	0.725	0.441304
9	46	Morgan kNN arithm k=3	0.3	0.972222	0.636111	0.826087	0.75	0.833333	0.730556	0.383895
9	46	Morgan kNN geom k=3	0	1	0.5	0.782609	0	0.782609	0.55	0.215217
9	46	Morgan kNN exp k=3 X=1.5	0.3	1	0.65	0.847826	1	0.837209	0.733333	0.40413
9	46	Indigo kNN arithm k=10	0.1	1	0.55	0.804348	1	0.8	0.794444	0.351455
9	46	Indigo kNN geom k=10	0	1	0.5	0.782609	0	0.782609	0.5	0.195652
9	46	Indigo kNN exp k=10 X=1.5	0.2	0.972222	0.586111	0.804348	0.666667	0.813953	0.791667	0.373221
9	46	Indigo GkNN k=10 X=3 Y=7	0.3	0.972222	0.636111	0.826087	0.75	0.833333	0.8	0.420386
9	46	Indigo GkNN k=10 X=5 Y=15	0.4	1	0.7	0.869565	1	0.857143	0.797222	0.485266
